# Supplementary material for: Evaluation of RNAlater as a Field-Compatible Preservation Method for Metaproteomic Analyses of Bacterium-Animal Symbioses
Source: Microbiol Spectr. 2021 Oct 27;9(2):e01429-21. doi: 10.1128/Spectrum.01429-21 (PMC8549751; doi:10.1128/Spectrum.01429-21)
Supplement: SUPPLEMENTAL FILE 2 — Supplemental material. Download Spectrum.01429-21-s0002.xlsx, XLSX file, 3.7 MB [file spectrum.01429-21-s0002.xlsx]

## Sheet: PSMs
Additional file 4: 5% FDR filtered multiconsensus file of the RNAlater™ series.
Both PSMs and NSAFS are displayed. Missing values are replaced with 0.
Accession	Description	Exp. q-value: Combined	Sum PEP Score	Coverage [%]	# Peptides	# PSMs	# Protein Unique Peptides	# Unique Peptides	# Protein Groups	# AAs	MW [kDa]	calc. pI	t0_2	t0_5	t0_7	t0_8	t0_13	t0_14	t0_17	t1_47	t1_49	t1_51	t1_52	t2_32	t2_34	t2_36	t2_38	t2_40	t2_41	t2_42	t3_19	t3_21	t3_23	t3_24	t3_25	t3_27	t3_30
Delta1_2004206799	orf197_0004_16 Chaperonin GroEL (HSP60 family) [O.algarvensis Delta1] # COG COG0459(O) # pI 5.73 MW 58054	0	27.905	10	6	163	0	0	0	540	58	5.81	7	6	6	8	5	7	6	7	7	7	6	4	7	8	8	7	8	6	6	8	6	5	5	2	5
Delta1_2004206897	orf326_0004_16 Aminotransferase class-III [O.algarvensis Delta1] # COG COG4992(E) # pI 8.01 MW 41735	0	9.008	4	1	6	0	1	1	383	41.7	7.84	1	1	1	0	0	0	0	0	1	0	0	0	0	0	0	0	1	0	0	0	0	0	0	0	1
Delta1_2004206930	orf373_0004_16 protein F [O.algarvensis Delta1] # COG COG2885(M) # pI 4.89 MW 39881	0	8.017	8	2	11	1	1	1	358	39.9	4.98	0	1	0	1	0	1	0	0	0	2	0	1	1	0	0	0	2	1	0	0	0	1	0	0	0
Delta1_2004207176	orf201_0005_2 TRAP dicarboxylate transporter- DctP subunit [O.algarvensis Delta1] # COG COG1638(G) # pI 6.04 MW 38170	0	8.029	17	2	4	2	2	1	344	38.1	6.46	0	0	0	0	0	0	0	0	1	0	0	0	0	0	0	0	1	0	0	0	0	0	1	0	0
Delta1_2004207586	orf246_0006_16 Histone-like bacterial DNA-binding protein [O.algarvensis Delta1] # COG COG0776(L) # pI 10.53 MW 9763	0	36.347	59	6	147	3	3	1	90	9.8	10.52	5	4	6	9	3	2	4	4	3	1	3	3	22	6	4	4	21	3	3	3	9	9	6	5	3
Delta1_2004207617	orf286_0006_16 ATP synthase F0, B' subunit, [O.algarvensis Delta1] # COG COG0711(C) # pI 7.64 MW 20006	0.014	3.221	5	1	6	1	1	1	181	20	7.81	0	1	0	0	0	0	0	0	1	0	0	0	0	1	0	0	0	0	0	1	1	0	1	0	0
Delta1_2004207667	orf348_0006_16 Enolase [O.algarvensis Delta1] # COG COG0148(G) # pI 5.42 MW 45215	0.002	4.969	5	2	90	1	1	1	422	45.2	5.57	1	4	4	6	1	0	2	3	7	2	5	1	1	6	2	2	3	6	0	5	10	6	7	1	0
Delta1_2004207970	orf37_0008_4 Basic membrane lipoprotein [O.algarvensis Delta1] # COG COG1744(R) # pI 7.65 MW 34803	0.007	3.651	3	1	1	1	1	1	318	34.8	7.9	0	0	0	0	0	0	0	0	0	0	0	0	0	0	0	0	1	0	0	0	0	0	0	0	0
Delta1_2004208165	orf317_0008_4 Bacterial extracellular solute-binding protein, family 5 [O.algarvensis Delta1] # COG COG0747(E) # pI 5.25 MW 58572	0	25.105	21	7	28	4	4	1	518	58.5	5.43	1	0	2	3	0	0	2	0	0	0	2	0	3	2	1	0	6	0	2	0	0	0	2	0	0
Delta1_2004208195	orf1_0010_18 YajC [O.algarvensis Delta1] # COG COG1862(U) # pI 10.07 MW 12092	0.005	4.062	17	1	4	1	1	1	113	12.1	10.07	0	0	0	1	0	0	0	0	0	0	0	0	1	0	0	0	1	0	0	0	1	0	0	0	0
Delta1_2004208200	orf9_0010_18 Thiamine pyrophosphate-requiring enzymes [acetol actate synthase, pyruvate dehydrogenase (cytochrome), glyo xylate carboligase, phosphonopyruvate decarboxylase] [O.algarvensis Delta1] # COG COG0028(E,H) # pI 5.46 MW 60963	0.014	3.221	2	1	6	0	1	1	562	60.9	5.68	0	0	1	0	0	0	0	0	0	0	0	0	0	1	0	0	2	0	0	0	0	1	1	0	0
Delta1_2004208223	orf41_0010_18 2-deoxy-D-gluconate 3-dehydrogenase [O.algarvensis Delta1] # COG COG1028(I,Q,R) # pI 7.65 MW 28770	0.024	2.75	12	2	13	1	1	1	264	28.8	7.8	0	0	1	0	0	0	0	0	1	0	1	0	0	1	0	0	0	2	0	1	1	2	1	0	0
Delta1_2004208237	orf61_0010_18 protein family UPF0065 [O.algarvensis Delta1] # COG COG3181(S) # pI 8.70 MW 35516	0.002	5.096	8	2	4	2	2	1	332	35.5	8.53	0	0	0	0	0	0	0	0	0	0	0	0	0	0	0	0	3	0	1	0	0	0	0	0	0
Delta1_2004208272	orf111_0010_18 Tryptophan synthase, beta chain- [O.algarvensis Delta1] # COG COG1350(R) # pI 5.13 MW 50570	0	7.799	18	3	4	2	2	1	461	50.5	5.24	0	0	0	0	0	0	0	0	1	0	0	0	2	0	0	0	0	0	0	0	1	0	0	0	0
Delta1_2004208283	orf123_0010_18 molecular chaperone, HSP90 family [O.algarvensis Delta1] # COG COG0326(O) # pI 4.94 MW 73400	0	7.943	9	3	54	1	2	1	640	73.4	5.06	2	3	2	1	2	1	3	3	2	2	2	4	2	3	1	2	3	2	2	3	2	1	1	3	2
Delta1_2004208294	orf139_0010_18 TRAP dicarboxylate transporter- DctP subunit [O.algarvensis Delta1] # COG COG1638(G) # pI 5.83 MW 38424	0	14.888	15	3	10	3	3	1	345	38.4	6.19	0	0	1	1	0	0	0	0	1	0	0	0	1	1	1	0	1	0	0	0	1	0	1	0	0
Delta1_2004208383	orf268_0010_18 ABC transporter solute-binding protein [O.algarvensis Delta1] # COG COG1653(G) # pI 5.37 MW 56945	0	26.44	16	6	27	6	6	1	509	56.9	5.58	0	0	0	2	0	0	1	1	1	0	1	0	8	1	0	0	6	1	1	0	0	1	3	0	0
Delta1_2004208501	orf112_0011_1 Dissimilatory sulfite reductase, alpha subunit [O.algarvensis Delta1] # COG COG2221(C) # pI 5.00 MW 49720	0	27.321	32	9	45	5	5	1	437	49.7	5.15	1	0	5	3	1	1	1	2	2	1	1	0	4	2	1	1	6	0	0	2	2	2	3	1	2
Delta1_2004208502	orf113_0011_1 Dissimilatory sulfite reductase, beta subunit [O.algarvensis Delta1] # COG COG2221(C) # pI 6.70 MW 42966	0	8.55	19	4	35	3	3	1	381	42.9	7.14	1	7	1	1	1	1	1	3	1	0	1	0	2	2	0	2	2	1	1	1	1	2	1	1	1
Delta1_2004208606	orf258_0011_1 Rubrerythrin [O.algarvensis Delta1] # COG COG1592(C) # pI 4.74 MW 15334	0	56.019	36	6	402	2	2	1	140	15.3	4.83	22	14	16	10	10	15	14	11	18	16	17	25	13	17	13	14	12	19	11	16	20	14	16	8	13
Delta1_2004208746	orf133_0012_14 periplasmic binding ABC transporter protein, pro bable sugar binding [O.algarvensis Delta1] # COG COG1653(G) # pI 5.62 MW 62994	0	15.536	14	7	43	1	1	1	555	63	5.86	0	5	0	0	0	3	5	1	0	4	1	3	0	0	0	5	2	9	5	0	0	0	0	0	0
Delta1_2004208964	orf106_0013_13 binding protein component of ABC transporter [O.algarvensis Delta1] # COG COG0687(E) # pI 5.30 MW 11939	0	10.516	15	1	6	0	1	1	110	11.9	5.4	1	0	0	0	0	1	0	0	0	1	0	0	1	0	0	0	1	0	0	0	0	0	1	0	0
Delta1_2004209138	orf40_0014_21 glutamate dehydrogenase (NADP+) [O.algarvensis Delta1] # COG COG0334(E) # pI 5.30 MW 49186	0.007	3.629	4	1	4	0	1	1	449	49.2	5.47	1	0	0	0	0	0	0	1	1	0	0	0	0	0	0	0	0	0	0	0	0	0	1	0	0
Delta1_2004209165	orf73_0014_21 SPERMIDINE/PUTRESCINE-BINDING PERIPLASMIC ABC TR ANSPORTER PROTEIN [O.algarvensis Delta1] # COG COG0687(E) # pI 5.80 MW 40004	0.014	3.241	7	2	2	2	2	1	365	40	6.19	0	0	0	0	0	0	0	0	0	0	0	0	0	0	0	0	2	0	0	0	0	0	0	0	0
Delta1_2004209242	orf178_0014_21 hypothetical protein [O.algarvensis Delta1] # COG none # pI 7.67 MW 12692	0.032	2.506	10	1	1	0	1	1	116	12.7	7.84	0	0	0	0	0	0	0	0	0	0	0	0	1	0	0	0	0	0	0	0	0	0	0	0	0
Delta1_2004209332	orf303_0014_21 spermidine/putrescine binding protein of ABC tra nsporter [O.algarvensis Delta1] # COG COG0687(E) # pI 6.02 MW 35769	0.009	3.505	4	1	10	0	1	1	320	35.7	6.39	0	2	0	0	0	0	2	0	0	2	1	0	0	0	0	1	0	0	2	0	0	0	0	0	0
Delta1_2004209393	orf80_0015_15 Formate-tetrahydrofolate ligase, FTHFS [O.algarvensis Delta1] # COG COG2759(F) # pI 5.70 MW 64050	0	54.308	23	10	115	2	2	1	587	64	6.01	8	3	5	7	4	3	5	6	5	3	1	3	7	8	5	2	7	3	2	4	6	5	6	2	4
Delta1_2004209429	orf129_0015_15 TRAP dicarboxylate transporter- DctP subunit [O.algarvensis Delta1] # COG COG4663(Q) # pI 6.15 MW 33658	0	12.704	9	2	48	0	2	1	300	33.6	6.62	0	6	0	0	0	4	6	0	0	3	7	3	0	0	0	6	0	9	4	0	0	0	0	0	0
Delta1_2004209445	orf158_0015_15 TRAP-type uncharacterized transport system perip lasmic component [O.algarvensis Delta1] # COG COG2358(R) # pI 8.93 MW 34408	0	18.624	25	5	18	3	3	1	321	34.4	8.87	1	0	0	1	0	0	0	0	2	0	0	0	2	1	0	0	3	0	0	1	1	2	1	1	0
Delta1_2004209516	orf256_0015_15 Extracellular ligand-binding receptor [O.algarvensis Delta1] # COG COG0683(E) # pI 7.03 MW 41574	0	14.902	19	4	9	2	2	1	380	41.5	7.56	0	0	1	1	0	0	0	0	1	0	0	0	1	1	0	0	3	0	0	0	0	0	1	0	0
Delta1_2004209593	orf31_0017_26 ABC transporter, periplasmic substrate-binding p rotein [O.algarvensis Delta1] # COG COG1653(G) # pI 5.24 MW 49208	0	12.964	13	4	10	4	4	1	436	49.2	5.36	0	0	0	0	0	0	0	2	0	0	0	0	0	3	0	0	4	0	0	0	1	0	0	0	0
Delta1_2004209594	orf32_0017_26 D-tagatose 3-epimerase-related protein [O.algarvensis Delta1] # COG COG1082(G) # pI 4.74 MW 33406	0.013	3.254	7	1	2	1	1	1	300	33.4	4.84	0	0	0	0	0	0	0	0	0	0	0	0	1	0	0	0	1	0	0	0	0	0	0	0	0
Delta1_2004209677	orf145_0017_26 Prismane [O.algarvensis Delta1] # COG COG1151(C) # pI 5.96 MW 71349	0	19.234	11	5	12	1	4	1	657	71.3	6.39	0	0	0	3	0	0	0	0	0	0	0	0	4	0	0	0	3	0	0	0	1	1	0	0	0
Delta1_2004209955	orf240_0018_5 GAF [O.algarvensis Delta1] # COG COG2203(T) # pI 4.73 MW 19967	0.002	5.155	11	1	2	1	1	1	183	20	4.83	0	0	0	0	0	0	0	0	0	0	0	0	1	0	0	0	1	0	0	0	0	0	0	0	0
Delta1_2004209968	orf256_0018_5 hypothetical protein [O.algarvensis Delta1] # COG none # pI 4.99 MW 10634	0.038	2.406	19	1	2	1	1	1	90	10.6	5.01	0	0	0	0	0	0	0	0	0	0	0	0	1	0	0	0	0	0	0	0	1	0	0	0	0
Delta1_2004209978	orf272_0018_5 Twin-arginine translocation pathway signal [O.algarvensis Delta1] # COG COG4663(Q) # pI 8.43 MW 40103	0	26.119	28	7	36	6	7	1	360	40.1	8.28	0	0	0	9	1	0	0	0	0	0	0	0	7	1	0	0	7	0	0	0	3	4	3	0	0
Delta1_2004210020	orf16_0020_16 ABC transporter, periplasmic branched chain amin o acid binding protein [O.algarvensis Delta1] # COG COG0683(E) # pI 8.93 MW 46694	0	14.617	12	3	13	3	3	1	424	46.7	8.87	0	0	0	2	0	0	0	0	0	0	0	0	3	1	0	0	4	0	0	1	1	0	1	0	0
Delta1_2004210143	orf187_0020_16 ABC transporter substrate-binding protein [O.algarvensis Delta1] # COG COG0683(E) # pI 8.98 MW 47501	0	7.246	8	2	4	2	2	1	443	47.5	8.88	0	0	1	1	0	0	0	0	0	0	0	0	0	0	0	0	0	0	0	0	1	1	0	0	0
Delta1_2004210179	orf231_0020_16 Butyryl-CoA dehydrogenase [O.algarvensis Delta1] # COG COG1960(I) # pI 5.26 MW 40886	0.007	3.705	3	1	1	1	1	1	378	40.9	5.35	0	0	0	0	0	0	0	0	0	0	0	0	0	0	0	0	1	0	0	0	0	0	0	0	0
Delta1_2004210319	orf161_0021_26 Bacterial extracellular solute-binding protein, family 1 [O.algarvensis Delta1] # COG COG1653(G) # pI 5.72 MW 49907	0	9.045	11	2	8	2	2	1	449	49.9	5.92	0	0	0	1	0	0	0	0	0	0	0	0	1	1	0	0	1	0	0	0	1	1	1	0	0
Delta1_2004210366	orf224_0021_26 Glutamine synthetase type I [O.algarvensis Delta1] # COG COG0174(E) # pI 4.83 MW 52943	0.009	3.482	3	1	8	0	1	1	470	52.9	5	1	0	0	1	0	0	0	1	0	0	0	0	0	1	0	0	1	0	0	2	0	1	0	0	0
Delta1_2004210369	orf227_0021_26 Nitrogen regulatory protein P-II [O.algarvensis Delta1] # COG COG0347(E) # pI 7.90 MW 12524	0.001	6.877	10	1	169	0	0	2	112	12.5	8.32	7	5	5	5	5	6	5	5	10	7	6	7	7	4	8	5	7	6	6	5	5	5	5	5	7
Delta1_2004210445	orf26_0022_8 Chaperonin Cpn60/TCP-1 [O.algarvensis Delta1] # COG COG0459(O) # pI 8.88 MW 53093	0	26.021	9	4	160	0	0	0	487	53.1	8.81	7	6	6	7	5	7	6	7	7	7	6	4	7	8	8	7	8	6	6	8	6	5	5	2	5
Delta1_2004210481	orf71_0022_8 propionate-CoA ligase [O.algarvensis Delta1] # COG COG0365(I) # pI 5.16 MW 69658	0	9.055	6	2	7	1	1	1	636	69.6	5.34	1	0	0	1	0	0	0	0	0	0	0	0	0	1	0	0	2	0	0	1	0	0	1	0	0
Delta1_2004210484	orf75_0022_8 Na+/proline symporter [O.algarvensis Delta1] # COG COG0591(E,R) # pI 9.15 MW 70139	0.022	2.801	2	1	2	1	1	1	645	70.1	9.07	0	0	0	0	0	0	1	0	0	0	0	0	0	0	0	0	0	0	1	0	0	0	0	0	0
Delta1_2004210485	orf77_0022_8 acetyl-CoA synthetase [O.algarvensis Delta1] # COG COG0365(I) # pI 5.36 MW 75956	0	31.717	18	7	86	4	4	1	677	75.9	5.58	3	3	3	5	2	4	2	3	5	3	4	3	6	3	1	2	4	3	3	5	5	3	4	2	3
Delta1_2004210577	orf205_0022_8 Serine/threonine protein kinase [O.algarvensis Delta1] # COG COG0515(K,L,R,T) # pI 9.60 MW 93562	0.024	2.723	1	1	16	0	0	3	841	93.5	9.58	0	1	2	0	0	0	1	0	0	0	1	2	0	1	0	0	1	1	0	1	1	1	3	0	0
Delta1_2004211289	orf193_0028_13 ABC-type sugar transport system periplasmic comp onent [O.algarvensis Delta1] # COG COG1653(G) # pI 5.92 MW 55265	0	10.414	9	2	22	1	1	1	502	55.2	6.3	1	0	1	1	1	0	0	2	2	0	0	0	1	2	1	0	2	0	0	1	3	1	1	1	1
Delta1_2004211380	orf65_0031_22 Bacterial extracellular solute-binding protein, family 1 [O.algarvensis Delta1] # COG COG0687(E) # pI 9.35 MW 39521	0	18.489	17	4	45	1	4	1	356	39.5	9.35	0	1	2	3	3	0	0	3	3	1	1	1	3	1	3	1	3	2	1	2	2	2	1	3	1
Delta1_2004211466	orf1_0033_9 ABC-type sugar transport system, periplasmic com ponent [O.algarvensis Delta1] # COG COG1879(G) # pI 7.64 MW 39548	0	11.039	24	5	11	3	3	1	360	39.5	7.88	1	0	0	0	0	1	0	1	0	0	0	0	2	1	0	1	1	0	1	0	1	0	1	0	0
Delta1_2004211500	orf50_0033_9 coniferyl aldehyde dehydrogenase [O.algarvensis Delta1] # COG COG1012(C) # pI 7.17 MW 51423	0.003	4.739	3	1	35	0	1	1	456	51.4	7.55	2	2	0	1	1	2	0	0	1	1	1	4	2	3	2	2	1	3	0	2	0	0	3	2	0
Delta1_2004211856	orf138_0036_1 alpha-subunit,methylmalonyl-CoA decarboxylase [O.algarvensis Delta1] # COG COG4799(I) # pI 5.67 MW 56517	0.006	3.835	9	2	2	0	0	0	517	56.5	6	0	0	0	0	0	0	0	0	1	0	0	0	1	0	0	0	0	0	0	0	0	0	0	0	0
Delta1_2004211858	orf140_0036_1 Pyruvate/oxaloacetate carboxyltransferase [O.algarvensis Delta1] # COG COG5016(C) # pI 4.97 MW 73404	0.005	4.231	6	2	6	1	2	1	666	73.4	5.11	0	1	1	0	0	0	0	0	0	0	0	0	0	0	0	0	2	0	0	0	1	1	0	0	0
Delta1_2004212026	orf167_0037_1 sulfate adenylyltransferase [O.algarvensis Delta1] # COG COG2046(P) # pI 5.17 MW 47367	0.015	3.136	3	1	6	1	1	1	426	47.3	5.31	1	0	0	0	0	0	0	1	0	0	0	0	1	0	0	0	1	0	0	0	0	0	1	1	0
Delta1_2004212034	orf179_0037_1 adenylylsulfate reductase, subunit A [O.algarvensis Delta1] # COG COG1053(C) # pI 5.41 MW 73648	0	118.177	44	16	380	9	9	1	659	73.6	5.59	26	11	12	20	15	14	6	14	17	6	6	10	17	12	18	11	16	18	18	15	20	17	10	19	18
Delta1_2004212035	orf180_0037_1 Adenylylsulfate reductase, alpha subunit [O.algarvensis Delta1] # COG COG4231(C) # pI 4.49 MW 16372	0	21.151	32	4	123	1	1	1	147	16.4	4.6	5	5	6	6	4	5	4	4	9	6	2	8	6	2	5	5	6	3	3	5	4	5	3	5	5
Delta1_2004212067	orf41_0038_1 branched-chain amino acid ABC transporter, perip lasmic substrate binding protein [O.algarvensis Delta1] # COG COG0683(E) # pI 6.62 MW 44798	0	13.457	7	2	39	1	1	1	409	44.8	7.12	0	1	3	2	0	1	1	2	4	1	1	1	4	2	1	1	3	1	1	1	2	2	3	1	0
Delta1_2004212218	orf43_0039_4 conserved hypothetical protein, secreted [O.algarvensis Delta1] # COG COG0226(P) # pI 8.54 MW 38164	0.007	3.709	7	2	27	0	2	1	351	38.1	8.47	2	3	0	3	1	4	0	0	3	0	1	0	1	0	0	1	0	3	0	2	0	0	2	0	0
Delta1_2004212367	orf37_0040_26 Tetrahydrofolate dehydrogenase/cyclohydrolase [O.algarvensis Delta1] # COG COG0190(H) # pI 7.17 MW 34787	0	31.004	20	5	25	3	3	1	323	34.8	7.44	0	0	2	3	0	0	1	1	3	1	1	0	2	1	0	0	2	0	1	0	2	2	3	0	0
Delta1_2004212475	orf1_0042_6 conserved hypothetical protein [O.algarvensis Delta1] # COG none # pI 5.44 MW 17725	0	7.616	30	3	8	3	3	1	159	17.7	5.74	0	0	0	2	0	0	0	0	0	0	0	0	1	1	1	0	1	0	0	0	2	0	0	0	0
Delta1_2004212690	orf81_0043_28 extracellular solute-binding protein, family 3 [O.algarvensis Delta1] # COG COG0834(E,T) # pI 5.61 MW 36831	0	76.143	40	13	274	11	11	1	339	36.8	5.81	7	2	18	13	1	1	3	16	17	3	4	4	36	17	13	3	21	3	3	6	22	13	23	9	8
Delta1_2004212801	orf56_0045_11 ABC-type branched-chain amino acid transport sys tems, periplasmic component [O.algarvensis Delta1] # COG COG0683(E) # pI 5.04 MW 41894	0	47.949	24	7	238	4	4	1	389	41.9	5.19	5	4	13	13	10	4	4	14	7	3	5	4	23	13	5	7	18	5	6	10	14	14	13	9	5
Delta1_2004213023	orf66_0047_11 Tartrate dehydratase alpha subunit/Fumarate hydr atase class I, N-terminal domain [O.algarvensis Delta1] # COG COG1951(C) # pI 5.33 MW 59443	0	12.441	3	1	14	0	0	2	541	59.4	5.52	2	0	0	0	0	0	1	0	2	1	0	0	0	0	1	0	1	0	0	2	1	0	0	2	1
Delta1_2004213127	orf40_0048_4 Twin-arginine translocation pathway signal [O.algarvensis Delta1] # COG COG1653(G) # pI 8.25 MW 48741	0	16.455	10	3	34	2	2	1	446	48.7	8.06	0	1	1	2	0	1	2	2	2	2	2	0	4	1	0	1	4	1	1	0	2	1	3	1	0
Delta1_2004213172	orf103_0048_4 Bacterial extracellular solute-binding protein, family 3 [O.algarvensis Delta1] # COG COG0834(E,T) # pI 9.32 MW 30658	0	9.501	9	2	12	2	2	1	276	30.6	9.28	0	0	1	1	0	0	0	1	0	0	0	0	3	1	0	0	1	0	0	0	1	1	2	0	0
Delta1_2004213380	orf66_0050_10 TIM-barrel enzyme, possibly a dioxygenase [O.algarvensis Delta1] # COG COG5564(R) # pI 4.86 MW 29247	0	8.264	13	2	12	2	2	1	275	29.2	4.98	0	0	1	4	0	0	0	0	0	0	0	0	0	2	0	0	2	0	0	0	0	2	1	0	0
Delta1_2004213382	orf70_0050_10 TIM-barrel enzyme, possibly a dioxygenase [O.algarvensis Delta1] # COG COG5564(R) # pI 4.80 MW 31294	0	14.067	14	3	17	3	3	1	288	31.3	4.87	0	0	2	2	0	0	0	0	1	0	0	0	4	1	1	0	3	0	0	0	0	2	1	0	0
Delta1_2004213435	orf150_0050_10 antioxidant, AhpC/Tsa family [O.algarvensis Delta1] # COG COG0450(O) # pI 4.89 MW 22136	0.002	5.257	29	3	4	2	3	1	198	22.1	5.02	0	0	0	1	0	0	0	1	0	0	0	0	0	0	0	0	0	0	0	1	0	0	1	0	0
Delta1_2004213455	orf21_0051_23 Aconitate hydratase 1 [O.algarvensis Delta1] # COG COG1048(C) # pI 5.08 MW 100384	0	18.544	2	1	10	0	1	1	914	100.3	5.22	0	0	0	0	0	0	0	0	0	0	0	10	0	0	0	0	0	0	0	0	0	0	0	0	0
Delta1_2004213468	orf36_0051_23 Alkyl hydroperoxide reductase/ Thiol specific an tioxidant/ Mal allergen [O.algarvensis Delta1] # COG COG2077(O) # pI 4.70 MW 18519	0	7.903	25	2	18	2	2	1	172	18.5	4.86	0	0	3	3	0	0	0	1	0	0	0	0	4	2	0	0	1	0	0	0	2	1	1	0	0
Delta1_2004213486	orf64_0051_23 branched-chain amino acid transport system subst rate-binding protein [O.algarvensis Delta1] # COG COG0683(E) # pI 9.45 MW 42973	0.014	3.22	3	1	1	1	1	1	398	42.9	9.45	0	0	0	0	0	0	0	0	0	0	0	0	0	0	0	0	1	0	0	0	0	0	0	0	0
Delta1_2004213580	orf49_0052_13 DNA polymerase I - 3'-5' exonuclease and polymer ase domains [O.algarvensis Delta1] # COG COG0749(L) # pI 6.79 MW 100536	0.002	5.026	2	1	4	0	0	2	892	100.5	7.27	1	0	0	0	0	0	0	0	0	1	0	0	1	0	0	0	1	0	0	0	0	0	0	0	0
Delta1_2004213667	orf9_0053_17 Bacterial extracellular solute-binding protein, family 3 [O.algarvensis Delta1] # COG COG0834(E,T) # pI 8.27 MW 30441	0.001	5.754	14	2	8	2	2	1	277	30.4	8.18	0	0	1	0	0	0	0	1	0	0	0	0	1	0	1	0	1	0	0	1	1	0	1	0	0
Delta1_2004213682	orf30_0053_17 Acyl-CoA synthetases (AMP-forming)/AMP-acid liga ses II [O.algarvensis Delta1] # COG COG0318(I,Q) # pI 4.99 MW 63274	0.003	4.578	4	2	4	2	2	1	579	63.2	5.15	0	0	0	0	0	0	0	0	1	0	0	0	1	0	0	0	2	0	0	0	0	0	0	0	0
Delta1_2004213748	orf134_0053_17 glutamate synthase, large subunit [O.algarvensis Delta1] # COG COG0069(E) # pI 5.91 MW 167069	0.001	5.854	1	1	5	0	0	2	1521	167	6.33	0	0	0	0	0	1	0	0	0	1	1	0	0	0	0	0	0	1	1	0	0	0	0	0	0
Delta1_2004213968	orf171_0056_25 cell division protein FtsH [O.algarvensis Delta1] # COG COG0465(O) # pI 5.30 MW 68987	0.001	6.535	3	2	2	0	0	2	620	68.9	5.44	0	0	0	0	0	0	0	0	0	0	0	0	0	0	0	0	0	0	0	0	1	0	0	0	0
Delta1_2004213995	orf38_0057_32 Bacterial extracellular solute-binding protein, family 5 [O.algarvensis Delta1] # COG COG0747(E) # pI 7.56 MW 58092	0.003	4.775	3	1	7	1	1	1	513	58.1	7.77	0	0	0	1	0	0	0	0	1	0	0	0	1	1	0	0	2	0	0	0	0	0	1	0	0
Delta1_2004214033	orf86_0057_32 polyA polymerase family protein [O.algarvensis Delta1] # COG COG0617(J) # pI 7.68 MW 100914	0.03	2.542	2	3	53	1	3	1	892	100.8	7.75	2	2	2	3	2	3	2	2	2	2	1	2	2	0	2	2	2	2	2	3	2	2	2	3	3
Delta1_2004214070	orf141_0057_32 Phosphonate-binding periplasmic protein [O.algarvensis Delta1] # COG COG3221(P) # pI 8.52 MW 32502	0.032	2.496	18	3	5	3	3	1	293	32.5	8.4	0	0	0	1	0	0	0	0	0	0	0	1	0	1	0	0	1	0	0	0	1	0	0	0	0
Delta1_2004214198	orf53_0059_12 glyceraldehyde-3-phosphate dehydrogenase, type I [O.algarvensis Delta1] # COG COG0057(G) # pI 5.25 MW 36333	0.002	4.858	5	1	1	1	1	1	333	36.3	5.49	0	1	0	0	0	0	0	0	0	0	0	0	0	0	0	0	0	0	0	0	0	0	0	0	0
Delta1_2004214252	orf117_0059_12 Bacterial extracellular solute-binding protein, family 3 [O.algarvensis Delta1] # COG COG0834(E,T) # pI 9.07 MW 35221	0.001	6.211	8	2	5	0	2	1	314	35.2	9	0	0	0	0	0	0	0	0	0	1	1	0	0	0	0	0	0	1	2	0	0	0	0	0	0
Delta1_2004214522	orf93_0064_22 TRAP-type uncharacterized transport system, peri plasmic component [O.algarvensis Delta1] # COG COG2358(R) # pI 9.10 MW 35593	0	26.616	19	4	37	1	1	1	330	35.6	9.1	0	2	1	1	0	4	5	1	0	3	4	1	1	0	0	3	1	4	6	0	0	0	0	0	0
Delta1_2004214570	orf23_0065_1 Methyltransferase MtaA/CmuA [O.algarvensis Delta1] # COG COG0407(H) # pI 5.30 MW 33519	0	17.943	26	5	23	5	5	1	311	33.5	5.52	1	0	2	3	0	0	0	1	1	0	0	0	4	1	1	0	4	0	0	0	2	1	1	0	0
Delta1_2004214627	orf105_0065_1 Malate dehydrogenase, NAD-dependent [O.algarvensis Delta1] # COG COG0039(C) # pI 5.09 MW 32635	0	16.173	13	2	6	0	2	1	310	32.6	5.22	1	0	0	0	0	0	0	0	2	0	0	1	0	0	0	0	0	0	0	1	0	0	1	0	0
Delta1_2004214668	orf26_0066_1 Bacterial extracellular solute-binding protein, family 5 [O.algarvensis Delta1] # COG COG0747(E) # pI 8.42 MW 58813	0	13.027	9	3	17	2	2	1	529	58.8	8.31	1	0	1	2	0	0	0	1	1	0	0	0	1	1	0	0	1	0	0	0	1	3	3	0	0
Delta1_2004214717	orf89_0066_1 Metal-dependent amidase/aminoacylase/carboxypept idase [O.algarvensis Delta1] # COG COG1473(R) # pI 5.70 MW 42984	0.023	2.758	8	2	42	2	2	1	395	43	6.13	3	2	0	2	2	2	2	3	1	1	1	2	2	2	2	2	0	2	1	2	2	1	2	2	1
Delta1_2004214778	orf58_0068_1 iron-sulfur cluster-binding protein [O.algarvensis Delta1] # COG COG2768(R) # pI 5.47 MW 56606	0	28.751	20	6	43	5	5	1	504	56.6	5.72	0	0	3	3	0	0	0	0	3	0	0	0	6	2	4	0	7	0	0	0	5	4	3	2	0
Delta1_2004214788	orf75_0068_1 aldehyde ferredoxin oxidoreductase, tungsten-con taining [O.algarvensis Delta1] # COG COG2414(C) # pI 5.23 MW 60897	0	19.997	13	5	38	1	1	1	580	60.9	5.39	1	0	2	3	0	0	0	2	4	1	1	0	5	1	3	0	5	0	0	0	3	3	3	1	0
Delta1_2004214795	orf83_0068_1 conserved hypothetical protein [O.algarvensis Delta1] # COG none # pI 4.81 MW 10094	0.001	5.627	21	1	4	1	1	1	91	10.1	4.88	0	0	0	0	0	0	0	0	0	0	0	0	1	0	0	0	1	0	0	0	1	0	1	0	0
Delta1_2004214803	orf95_0068_1 conserved hypothetical protein [O.algarvensis Delta1] # COG none # pI 4.87 MW 13583	0.032	2.498	10	1	3	1	1	1	120	13.6	4.93	0	0	0	0	0	0	0	0	0	0	0	0	0	1	0	0	1	0	0	0	0	0	1	0	0
Delta1_2004214814	orf115_0068_1 haem catalase/peroxidase [O.algarvensis Delta1] # COG COG0376(P) # pI 4.92 MW 80904	0	8.91	11	4	8	4	4	1	732	80.9	5.05	0	0	0	0	0	0	0	1	0	0	0	0	3	0	0	0	1	0	0	0	1	0	2	0	0
Delta1_2004214996	orf9_0072_1 ABC-type branched-chain amino acid transport sys tems, periplasmic component [O.algarvensis Delta1] # COG COG0683(E) # pI 7.66 MW 39457	0	52.546	19	6	94	0	6	1	372	39.4	7.9	4	3	3	5	1	2	4	3	3	2	3	7	0	3	4	2	3	5	4	7	2	5	5	3	3
Delta1_2004215079	orf119_0072_1 branched-chain amino acid ABC transporter, perip lasmic amino acid-binding protein [O.algarvensis Delta1] # COG COG0683(E) # pI 8.11 MW 43077	0	73.388	33	9	92	9	9	1	406	43	8.02	5	0	7	6	2	0	0	6	4	0	0	1	12	5	4	0	10	0	0	2	4	6	7	2	6
Delta1_2004215155	orf115_0074_21 ABC transporter, periplasmic binding protein [O.algarvensis Delta1] # COG COG1840(P) # pI 8.77 MW 38584	0.002	5.153	3	1	6	1	1	1	351	38.6	8.75	0	0	0	0	0	0	1	0	0	1	0	1	1	0	0	0	0	0	1	0	0	1	0	0	0
Delta1_2004215185	orf33_0075_8 Short-chain dehydrogenase/reductase SDR [O.algarvensis Delta1] # COG COG1028(I,Q,R) # pI 5.40 MW 27396	0.003	4.453	7	1	2	1	1	1	259	27.4	5.59	0	0	0	0	0	0	0	0	0	0	0	0	1	0	0	0	0	0	0	0	0	0	0	1	0
Delta1_2004215422	orf114_0078_17 ABC-type branched-chain amino acid transport sys tems, periplasmic component [O.algarvensis Delta1] # COG COG0683(E) # pI 9.36 MW 46407	0	10.139	7	3	5	0	3	1	429	46.4	9.35	0	0	0	0	0	0	0	0	0	1	0	0	0	0	0	0	3	0	0	0	0	0	1	0	0
Delta1_2004215580	orf81_0082_38 dissimilatory sulfite reductase, gamma subunit [O.algarvensis Delta1] # COG COG2920(P) # pI 5.12 MW 11961	0.027	2.644	34	2	2	1	1	1	105	12	5.25	0	0	0	0	0	0	0	0	1	0	0	1	0	0	0	0	0	0	0	0	0	0	0	0	0
Delta1_2004215928	orf63_0094_8 Alanyl-tRNA synthetase, class IIc [O.algarvensis Delta1] # COG COG0013(J) # pI 5.13 MW 96500	0.002	5.375	1	1	1	0	0	4	876	96.4	5.29	0	0	0	0	0	0	0	0	0	0	0	1	0	0	0	0	0	0	0	0	0	0	0	0	0
Delta1_2004215951	orf92_0094_8 Glyceraldehyde-3-phosphate dehydrogenase, type I [O.algarvensis Delta1] # COG COG0057(G) # pI 5.93 MW 35722	0.001	6.675	7	2	17	1	2	1	334	35.7	6.38	1	1	0	1	0	1	1	0	0	1	2	0	2	1	0	1	2	0	1	0	0	1	1	0	0
Delta1_2004215961	orf6_0095_35 DegT/DnrJ/EryC1/StrS aminotransferase [O.algarvensis Delta1] # COG COG0399(M) # pI 6.10 MW 46776	0.008	3.6	3	1	1	0	1	1	423	46.7	6.55	0	1	0	0	0	0	0	0	0	0	0	0	0	0	0	0	0	0	0	0	0	0	0	0	0
Delta1_2004216079	orf85_0097_1 Ribosomal protein S10 [O.algarvensis Delta1] # COG COG0051(J) # pI 9.56 MW 11675	0.028	2.581	15	1	1	1	1	1	103	11.7	9.54	0	0	0	0	0	0	0	0	0	0	0	0	1	0	0	0	0	0	0	0	0	0	0	0	0
Delta1_2004216080	orf86_0097_1 Translation elongation factor Tu Small GTP-bindi ng protein domain [O.algarvensis Delta1] # COG COG0050(J) # pI 5.02 MW 43823	0	95.225	44	12	257	3	4	1	397	43.8	5.14	10	12	7	9	4	7	10	11	8	15	10	14	12	9	6	12	16	10	9	9	12	11	10	12	6
Delta1_2004216083	orf91_0097_1 RNA polymerase, alpha subunit [O.algarvensis Delta1] # COG COG0086(K) # pI 7.32 MW 163268	0	18.41	3	5	62	0	0	0	1468	163.2	7.55	4	4	2	1	2	0	2	2	3	4	3	4	1	2	2	1	5	3	2	4	2	3	2	2	2
Delta1_2004216085	orf95_0097_1 Ribosomal protein L7/L12 [O.algarvensis Delta1] # COG COG0222(J) # pI 4.55 MW 13407	0.018	2.926	6	1	21	0	0	2	128	13.4	4.61	2	1	0	0	1	1	0	1	1	1	0	1	2	0	2	2	0	1	0	1	0	0	0	2	2
Delta1_2004216147	orf70_0100_5 Ni-Fe hydrogenase, small subunit Twin-arginine t ranslocation pathway signal [O.algarvensis Delta1] # COG COG1740(C) # pI 5.04 MW 33913	0	10.771	12	2	4	1	1	1	313	33.9	5.11	0	0	0	0	0	0	0	0	1	1	0	0	0	0	0	0	1	0	0	0	0	0	0	0	0
Delta1_2004216309	orf58_0104_22 Aminotransferase class-III [O.algarvensis Delta1] # COG COG4992(E) # pI 5.59 MW 43063	0	9.008	4	1	6	0	1	1	396	43	5.88	1	1	1	0	0	0	0	0	1	0	0	0	0	0	0	0	1	0	0	0	0	0	0	0	1
Delta1_2004216310	orf60_0104_22 ATP-dependent protease HslVU (ClpYQ) ATPase subu nit [O.algarvensis Delta1] # COG COG1220(O) # pI 5.29 MW 51933	0.005	4.053	2	1	25	0	1	1	458	51.9	5.41	2	0	0	0	1	0	0	1	2	1	1	1	2	1	2	0	1	1	1	1	0	2	1	2	2
Delta1_2004216553	orf7_0114_11 ABC-type dipeptide transport system, periplasmic component [O.algarvensis Delta1] # COG COG0747(E) # pI 5.61 MW 70412	0.003	4.595	6	2	4	2	2	1	615	70.4	5.95	0	0	1	0	0	0	0	0	0	0	0	0	0	0	0	0	1	0	0	0	1	0	1	0	0
Delta1_2004216584	orf50_0114_11 CO dehydrogenase/acetyl-CoA synthase complex bet a subunit [O.algarvensis Delta1] # COG COG1614(C) # pI 5.06 MW 81210	0	12.121	18	7	30	3	4	1	737	81.2	5.2	2	0	3	4	1	1	1	3	0	0	0	3	3	1	0	1	1	1	1	1	1	0	0	1	1
Delta1_2004216585	orf51_0114_11 CO dehydrogenase/acetyl-CoA synthase delta subun it Putative Fe-S cluster [O.algarvensis Delta1] # COG COG1456(C) # pI 4.83 MW 47854	0	8.553	9	3	5	1	1	1	446	47.8	4.92	1	0	0	0	0	1	0	0	0	0	0	0	1	0	0	0	1	0	0	0	0	0	0	0	0
Delta1_2004216593	orf60_0114_11 conserved hypothetical protein [O.algarvensis Delta1] # COG COG2329(R) # pI 5.68 MW 11523	0.001	7.012	16	1	3	1	1	1	98	11.5	5.94	0	0	0	1	0	0	0	0	0	0	0	0	0	0	0	0	1	0	0	0	1	0	0	0	0
Delta1_2004216663	orf29_0120_27 Bacterial extracellular solute-binding protein, family 3 [O.algarvensis Delta1] # COG COG0834(E,T) # pI 9.21 MW 30797	0.002	5.029	6	1	2	1	1	1	275	30.8	9.17	0	0	0	0	0	0	0	0	0	0	0	0	1	0	0	0	1	0	0	0	0	0	0	0	0
Delta1_2004216671	orf40_0120_27 aldehyde ferredoxin oxidoreductase, tungsten-con taining [O.algarvensis Delta1] # COG COG2414(C) # pI 5.01 MW 60925	0	47.914	24	10	106	5	5	1	580	60.9	5.16	4	0	7	10	2	0	0	5	8	1	1	0	9	6	5	0	12	0	0	4	7	10	8	2	0
Delta1_2004216710	orf41_0121_17 hypothetical protein [O.algarvensis Delta1] # COG none # pI 11.35 MW 13949	0.005	4.088	28	3	59	2	3	1	120	13.9	11.36	5	3	2	2	2	3	0	3	3	3	4	0	2	0	4	0	3	0	3	3	4	0	0	4	0
Delta1_2004216778	orf26_0127_2 Bacterial extracellular solute-binding protein, family 5 [O.algarvensis Delta1] # COG COG0747(E) # pI 6.43 MW 61832	0	53.587	24	11	151	5	5	1	555	61.8	6.9	3	3	8	9	4	4	3	11	6	6	4	5	8	6	4	5	10	5	3	11	9	7	5	5	3
Delta1_2004216886	orf46_0140_31 Bacterial extracellular solute-binding protein, family 5 [O.algarvensis Delta1] # COG COG0747(E) # pI 6.44 MW 57067	0.008	3.533	8	2	4	2	2	1	516	57	6.92	0	0	0	1	0	0	0	0	0	0	0	0	0	0	0	1	0	0	0	0	1	0	1	0	0
Delta1_2004217015	orf26_0160_38 Ferritin and Dps [O.algarvensis Delta1] # COG COG1528(P) # pI 4.59 MW 19933	0	11.029	39	4	16	4	4	1	176	19.9	4.64	0	0	2	2	0	0	0	1	1	0	0	0	1	2	0	0	0	0	0	0	3	0	1	1	0
Delta1_2004217047	orf15_0163_57 branched chain amino acid ABC transporter (subst rate-binding protein) [O.algarvensis Delta1] # COG COG0683(E) # pI 5.43 MW 40808	0.005	4.057	5	1	6	1	1	1	381	40.8	5.63	0	0	0	1	0	0	0	1	0	0	0	0	1	1	0	0	1	0	0	0	0	0	1	0	0
Delta1_2004217109	orf2_0170_46 branched-chain amino acid ABC transporter, perip lasmic amino acid-binding protein, [O.algarvensis Delta1] # COG COG0683(E) # pI 8.85 MW 40811	0	18.802	16	3	14	2	3	1	374	40.8	8.75	0	1	0	0	0	1	1	0	0	2	2	1	0	0	0	1	0	2	3	0	0	0	0	0	0
Delta1_2004217177	orf32_0177_1 Bacterial extracellular solute-binding protein, family 5 [O.algarvensis Delta1] # COG COG0747(E) # pI 7.07 MW 59788	0	24.174	18	6	32	6	6	1	533	59.8	7.56	1	0	2	3	1	0	0	2	3	0	0	0	3	2	1	0	6	0	0	1	1	2	2	2	0
Delta1_2004217332	orf38_0192_50 hypothetical protein [O.algarvensis Delta1] # COG none # pI 10.41 MW 40997	0.044	2.316	3	1	83	1	1	1	372	41	10.4	3	4	3	3	4	3	3	2	4	3	3	3	2	3	3	3	3	3	3	3	4	3	3	2	3
Delta1_2004217394	orf19_0195_1 peptidoglycan-associated lipoprotein, [O.algarvensis Delta1] # COG COG2885(M) # pI 4.80 MW 18785	0	27.376	52	7	100	3	3	1	165	18.8	4.89	4	1	6	6	2	1	3	5	2	0	2	3	12	6	3	2	9	3	3	4	5	4	8	2	0
Delta1_2004217609	orf27_0214_6 conserved hypothetical protein, secreted [O.algarvensis Delta1] # COG COG2885(M) # pI 5.63 MW 45585	0	45.411	43	11	35	11	11	1	416	45.6	5.87	0	1	0	1	0	0	0	2	0	0	0	0	9	3	1	0	4	0	0	0	4	3	6	1	0
Delta1_2004218079	orf2_0292 Extracellular ligand-binding receptor [O.algarvensis Delta1] # COG COG0683(E) # pI 9.17 MW 47151	0	13.734	10	3	7	3	3	1	437	47.1	9.13	0	0	0	1	0	0	0	0	0	0	0	0	2	0	0	0	1	0	1	0	1	0	1	0	0
Delta1_2004218149	orf5_0310 Basic membrane lipoprotein [O.algarvensis Delta1] # COG COG1744(R) # pI 5.69 MW 36867	0.009	3.499	6	1	1	0	1	1	345	36.8	6.05	0	0	0	0	0	0	0	0	0	0	0	0	1	0	0	0	0	0	0	0	0	0	0	0	0
Delta1_2004218159	orf9_0312 secreted protein [O.algarvensis Delta1] # COG none # pI 9.62 MW 22287	0.008	3.546	12	1	7	0	1	1	211	22.3	9.6	0	0	0	0	0	0	0	1	1	0	0	0	1	0	1	0	1	0	0	0	1	1	0	0	0
Delta1_2004218517	orf2_0437 molecular chaperone [O.algarvensis Delta1] # COG COG0443(O) # pI 4.80 MW 68893	0.016	3.048	2	1	1	1	1	1	641	68.9	4.92	0	0	0	0	0	0	0	0	0	0	0	0	1	0	0	0	0	0	0	0	0	0	0	0	0
Delta1_2004218750	orf1_0585_2 Transposase IS3/IS911 [O.algarvensis Delta1] # COG COG2963(L) # pI 9.63 MW 11100	0	16.425	32	3	12	0	3	1	97	11.1	9.61	0	1	0	0	0	1	1	0	0	1	0	0	0	1	0	1	2	0	1	1	0	0	1	0	1
Delta1_A1_83903.peg.1615	scaffold_172 CTP synthase (EC 6.3.4.2)	0.003	4.553	2	1	7	0	1	1	553	61.2	6.01	0	0	0	0	1	1	0	1	1	0	1	0	1	0	0	0	0	1	0	0	0	0	0	0	0
Delta1_A1_83903.peg.6457	scaffold_764 Branched-chain amino acid ABC transporter, amino acid-binding protein (TC 3.A.1.4.1)	0.026	2.671	7	2	5	2	2	1	479	51.9	8.53	0	0	0	1	0	0	0	0	2	0	0	0	2	0	0	0	0	0	0	0	0	0	0	0	0
Delta1_A2_80320.peg.2042	scaffold_1926 probable binding protein component of amino acid ABC transporter	0	29.963	36	6	41	6	6	1	290	32.1	9.25	1	0	5	5	2	0	0	5	2	0	0	0	5	0	1	0	0	0	0	1	7	0	3	2	2
Delta1_A2_80320.peg.3465	scaffold_285 Putative gluthatione transporter,solute-binding component	0	18.805	15	6	36	4	4	1	569	64	8.37	0	2	2	3	0	0	1	1	0	3	3	0	2	2	0	1	6	0	3	0	3	2	2	0	0
Delta1_A2_80320.peg.374	scaffold_1145 CAAX amino terminal protease family protein	0.009	3.462	8	2	77	1	2	1	246	27.9	8.81	3	2	1	3	5	2	2	4	3	3	2	2	5	1	6	1	4	3	4	1	1	6	3	5	5
Delta1_A2_80320.peg.8038	scaffold_998 Zinc resistance-associated protein	0.008	3.546	14	1	7	0	1	1	181	19.4	8.81	0	0	0	0	0	0	0	1	1	0	0	0	1	0	1	0	1	0	0	0	1	1	0	0	0
Delta1_A3_83790.peg.1371	scaffold_146277 LSU ribosomal protein L20p	0	23.688	29	2	41	1	2	1	119	13.5	10.68	2	2	1	2	1	1	0	1	3	1	2	2	1	2	1	1	2	1	2	3	2	1	3	2	1
Delta1_A3_83790.peg.7492	scaffold_917 Phosphonate ABC transporter phosphate-binding periplasmic component (TC 3.A.1.9.1)	0.001	6.545	10	2	21	2	2	1	300	32.6	8.82	1	0	2	0	0	0	0	2	2	0	0	0	1	2	2	0	3	0	0	0	1	2	2	0	1
Delta1_G2_84157.peg.1093	NODE_146_length_15801_cov_23.5579_ID_11261238 Benzoate transport, extracellular ligand-binding receptor	0.002	4.931	14	2	5	2	2	1	437	47.4	8.25	0	0	0	1	0	0	0	2	0	0	0	0	1	0	0	0	0	0	0	0	0	0	1	0	0
Delta1_G2_84157.peg.1397	NODE_163_length_14824_cov_17.4465_ID_8399630 ABC transporter, substrate binding protein	0	10.417	17	4	10	4	4	1	338	35.4	5.24	0	0	0	0	0	0	0	0	1	0	0	0	3	1	0	0	1	0	2	0	1	1	0	0	0
Delta1_G2_84157.peg.1679	NODE_17_length_31998_cov_66.4256_ID_8382742 hypothetical protein	0	9.075	9	2	25	2	2	1	142	15.4	10.77	2	0	1	1	1	0	0	1	1	0	0	0	2	1	3	0	3	0	0	2	2	2	0	1	1
Delta1_G2_84157.peg.1930	NODE_198_length_13421_cov_128.377_ID_11163552 Tungsten-containing aldehyde ferredoxin oxidoreductase (EC 1.2.7.5)	0.049	2.273	3	1	1	0	1	1	618	65.9	5.14	0	0	0	0	0	0	0	0	0	0	0	0	0	0	0	0	0	1	0	0	0	0	0	0	0
Delta1_G2_84157.peg.2301	NODE_219_length_12537_cov_17.7395_ID_8520048 Branched-chain amino acid ABC transporter, amino acid-binding protein (TC 3.A.1.4.1)	0.009	3.404	3	1	1	1	1	1	401	43.8	9.25	0	0	0	0	0	0	0	0	0	1	0	0	0	0	0	0	0	0	0	0	0	0	0	0	0
Delta1_G2_84157.peg.2337	NODE_220_length_12535_cov_140.294_ID_8497616 ATP synthase alpha chain (EC 3.6.3.14)	0	28.866	16	7	193	2	2	1	505	54.8	5.05	9	8	12	9	6	8	7	7	9	6	7	8	5	7	6	5	9	8	7	9	7	8	9	7	6
Delta1_G2_84157.peg.2339	NODE_220_length_12535_cov_140.294_ID_8497616 ATP synthase beta chain (EC 3.6.3.14)	0	22.762	12	4	366	2	2	1	471	51	4.88	16	14	14	15	13	10	11	14	20	12	17	23	13	10	15	10	15	16	16	15	11	13	15	13	14
Delta1_G2_84157.peg.2637	NODE_243_length_11879_cov_147.689_ID_11241194 Oligopeptide ABC transporter, periplasmic oligopeptide-binding protein OppA (TC 3.A.1.5.1)	0	7.857	3	1	8	0	1	1	524	57.3	9.07	0	0	0	1	0	0	1	0	0	0	1	0	0	1	0	0	1	0	1	0	0	1	1	0	0
Delta1_G2_84157.peg.307	NODE_10_length_33680_cov_66.8279_ID_11274626 TRAP transporter solute receptor, TAXI family precursor	0.002	4.872	5	1	27	0	1	1	329	35.2	8.25	2	0	1	2	1	0	1	2	0	1	1	0	0	1	1	1	2	0	2	2	1	1	1	2	2
Delta1_G2_84157.peg.3243	NODE_28_length_27945_cov_23.0046_ID_8581548 TRAP transporter solute receptor, TAXI family precursor	0	58.144	33	8	197	1	1	1	321	34.9	9.48	13	6	7	8	8	5	4	8	13	3	7	4	13	9	12	6	12	5	3	11	8	9	9	3	8
Delta1_G2_84157.peg.3341	NODE_298_length_10384_cov_19.5804_ID_8324740 Nucleoside ABC transporter, permease protein 1	0	8.749	15	2	4	2	2	1	258	27.9	5.08	0	0	0	0	0	0	0	0	0	0	0	0	1	0	0	0	1	0	0	0	0	0	0	0	0
Delta1_G2_84157.peg.4014	NODE_355_length_9254_cov_20.4098_ID_8385144 Leucine-, isoleucine-, valine-, threonine-, and alanine-binding protein	0	9.747	8	2	6	2	2	1	452	50.5	7.99	0	0	1	0	0	0	0	0	0	0	0	0	1	1	0	0	2	0	0	0	1	0	0	0	0
Delta1_G2_84157.peg.4123	NODE_363_length_9117_cov_22.1213_ID_11241694 Dodecin	0	9.097	24	1	34	0	1	1	71	7.8	6.71	0	0	3	4	2	0	0	0	0	0	0	0	7	1	3	0	6	0	0	0	0	2	3	2	0
Delta1_G2_84157.peg.4137	NODE_365_length_9083_cov_502.546_ID_11210884 Mobile element protein	0.005	4.149	11	2	6	2	2	1	247	28.8	9.69	0	0	1	0	0	0	0	1	0	0	0	1	0	0	0	0	1	0	0	0	0	0	0	1	1
Delta1_G2_84157.peg.4355	NODE_385_length_8626_cov_72.1492_ID_11274992 hypothetical protein	0	67.534	26	7	439	7	7	1	392	41	4.53	12	0	19	37	8	0	0	16	20	4	0	0	59	23	20	0	50	0	0	16	28	22	32	13	10
Delta1_G2_84157.peg.5147	NODE_464_length_7285_cov_229.457_ID_9633504 [Ni/Fe] hydrogenase, group 1, large subunit	0	18.612	13	5	19	3	3	1	549	60.7	7.87	0	0	1	2	0	0	0	0	1	3	1	0	3	2	0	0	2	1	1	0	0	0	0	0	0
Delta1_G2_84157.peg.5181	NODE_46_length_24594_cov_84.0043_ID_9636368 Hydroxylamine oxidoreductase (Fragment)	0	10.491	11	4	6	4	4	1	529	59.4	8.25	0	0	0	0	0	0	0	0	0	0	0	0	1	0	0	0	1	1	1	1	0	1	0	0	0
Delta1_G2_84157.peg.5440	NODE_499_length_6732_cov_248.595_ID_8377258 hypothetical protein	0.009	3.436	16	2	6	2	2	1	164	19	8.72	0	1	1	0	0	0	0	0	0	0	0	1	1	0	0	0	1	0	0	0	0	0	1	0	0
Delta1_G2_84157.peg.5499	NODE_505_length_6599_cov_291.778_ID_8341540 ABC transporter substrate-binding protein	0.001	6.307	20	3	5	3	3	1	318	34	8.02	0	0	1	0	0	0	0	0	0	0	0	0	1	0	0	1	1	0	0	0	1	0	0	0	0
Delta1_G2_84157.peg.5510	NODE_506_length_6591_cov_249.194_ID_11090080 TRAP-type C4-dicarboxylate transport system, periplasmic component	0	7.602	11	2	13	2	2	1	349	39.2	7.5	0	0	1	1	0	0	0	1	1	0	0	0	2	1	0	0	1	0	0	1	1	1	1	0	0
Delta1_G2_84157.peg.5571	NODE_514_length_6420_cov_62.2699_ID_9639708 Formate dehydrogenase O alpha subunit (EC 1.2.1.2) @ selenocysteine-containing	0	10.661	8	5	9	3	3	1	1038	115.3	9.13	0	0	0	0	0	0	0	1	0	0	0	0	2	1	0	0	2	0	0	0	2	0	0	1	0
Delta1_G2_84157.peg.5630	NODE_523_length_6301_cov_270.285_ID_8510544 TRAP transporter solute receptor, unknown substrate 3	0.001	5.695	7	3	3	1	1	1	340	37.3	8.16	0	0	0	0	0	0	0	0	0	0	1	0	0	0	0	0	1	0	1	0	0	0	0	0	0
Delta1_G2_84157.peg.6010	NODE_573_length_5771_cov_335.266_ID_11260828 Rubrerythrin	0.001	6.733	18	3	13	3	3	1	195	22.3	6.54	0	0	2	2	0	0	0	0	4	0	0	0	0	2	0	0	0	0	0	0	0	1	2	0	0
Delta1_G2_84157.peg.6309	NODE_60_length_22895_cov_84.707_ID_10979566 ABC transporter, periplasmic spermidine putrescine-binding protein PotD (TC 3.A.1.11.1)	0	22.19	16	4	21	3	4	1	366	40.2	5.48	1	0	1	0	0	1	0	1	0	1	0	0	4	2	0	0	4	0	0	0	2	0	3	0	1
Delta1_G2_84157.peg.6496	NODE_63_length_22220_cov_18.2993_ID_10399702 TRAP transporter solute receptor, unknown substrate 6	0	10.574	12	3	38	2	2	1	368	40.6	8.81	0	1	2	4	1	1	2	0	1	2	2	0	4	1	0	2	2	1	3	0	4	2	2	1	0
Delta1_G2_84157.peg.6626	NODE_65_length_21845_cov_89.0599_ID_11164780 Benzoate transport, extracellular ligand-binding receptor	0	31.608	22	6	67	6	6	1	398	43.2	8.46	3	0	1	7	1	0	0	3	4	0	0	0	8	7	2	0	9	0	0	1	6	3	7	1	1
Delta1_G2_84157.peg.7135	NODE_743_length_3871_cov_434.635_ID_8579510 Heat shock protein 60 family co-chaperone GroES	0.001	6.449	19	2	20	0	2	1	95	10.4	5.63	1	0	0	2	1	0	0	0	2	1	1	0	1	1	0	0	1	1	2	1	2	2	1	0	0
Delta1_G2_84157.peg.777	NODE_12_length_32936_cov_19.5888_ID_10973682 Pyrophosphate-energized proton pump (EC 3.6.1.1)	0	31.036	10	7	369	1	2	1	674	68.8	5.43	15	15	13	13	15	17	14	10	16	13	13	13	17	7	14	19	19	10	12	17	9	14	8	9	16
Delta1_G2_84157.peg.8107	NODE_94_length_19641_cov_19.6881_ID_11212366 Alpha-glucoside transport ATP-binding protein AglK	0.007	3.745	2	1	2	0	1	1	575	64.5	6.19	0	0	1	0	0	0	0	0	0	0	0	0	0	0	0	0	1	0	0	0	0	0	0	0	0
Delta1_G3_83916.peg.100	scaffold_100 [Ni/Fe] hydrogenase, group 1, large subunit	0	19.41	14	5	27	3	3	1	549	60.7	7.68	0	1	1	1	0	1	3	0	1	5	3	1	1	1	0	2	0	3	3	0	0	0	0	0	0
Delta1_G3_83916.peg.1029	scaffold_136 Heat shock protein 60 family chaperone GroEL	0	122.727	45	20	480	9	11	1	552	58.6	5.35	23	16	21	20	11	22	16	21	20	21	19	16	18	18	15	19	22	21	15	27	16	17	19	10	9
Delta1_G3_83916.peg.1030	scaffold_136 Heat shock protein 60 family co-chaperone GroES	0.001	6.449	19	2	20	0	2	1	95	10.4	6.8	1	0	0	2	1	0	0	0	2	1	1	0	1	1	0	0	1	1	2	1	2	2	1	0	0
Delta1_G3_83916.peg.1132	scaffold_14 hypothetical protein	0	8.842	16	1	6	1	1	1	98	11.5	5.94	0	1	0	0	0	0	1	0	0	1	1	1	0	0	0	0	0	1	0	0	0	0	0	0	0
Delta1_G3_83916.peg.1145	scaffold_14 TRAP transporter solute receptor, unknown substrate 6	0	15.101	14	3	40	2	2	1	366	40.5	8.72	0	2	1	2	1	1	3	0	1	4	3	1	2	1	0	4	2	2	4	0	2	2	1	1	0
Delta1_G3_83916.peg.1216	scaffold_142 CTP synthase (EC 6.3.4.2)	0.003	4.553	2	1	7	0	1	1	549	61	5.92	0	0	0	0	1	1	0	1	1	0	1	0	1	0	0	0	0	1	0	0	0	0	0	0	0
Delta1_G3_83916.peg.1289	scaffold_145 Branched-chain amino acid ABC transporter, amino acid-binding protein (TC 3.A.1.4.1)	0.002	5.46	10	3	4	3	3	1	388	41.9	8.98	0	0	0	0	0	0	1	0	0	0	1	0	0	0	0	0	0	1	1	0	0	0	0	0	0
Delta1_G3_83916.peg.1342	scaffold_148 ABC transporter, periplasmic spermidine putrescine-binding protein PotD (TC 3.A.1.11.1)	0	10.367	7	2	6	2	2	1	387	42.8	8.94	0	1	0	0	0	0	0	0	0	0	1	1	0	0	0	1	0	0	2	0	0	0	0	0	0
Delta1_G3_83916.peg.135	scaffold_102 Branched-chain amino acid ABC transporter, amino acid-binding protein	0	23.935	19	5	31	5	5	1	408	44.5	7.87	0	1	0	0	0	5	4	0	0	3	4	1	0	0	0	5	0	3	5	0	0	0	0	0	0
Delta1_G3_83916.peg.1385	scaffold_15 Chaperone protein DnaK	0.006	3.918	2	1	7	0	1	1	637	68.4	5.19	0	1	0	0	0	0	1	0	0	1	0	1	0	0	0	0	0	1	1	1	0	0	0	0	0
Delta1_G3_83916.peg.1480	scaffold_151 TRAP-type C4-dicarboxylate transport system, periplasmic component	0	25.502	14	4	71	1	4	1	383	42.6	9.19	0	9	0	0	0	6	8	0	0	5	12	3	0	0	0	8	0	12	8	0	0	0	0	0	0
Delta1_G3_83916.peg.1564	scaffold_16 ABC transporter substrate-binding protein	0	19.741	10	4	37	3	3	1	447	48.9	8.68	0	1	1	1	0	2	3	1	1	3	4	3	1	0	0	3	2	4	4	0	1	1	1	0	0
Delta1_G3_83916.peg.1722	scaffold_168 Protein export cytoplasm protein SecA ATPase RNA helicase (TC 3.A.5.1.1)	0.045	2.301	4	2	3	1	2	1	841	95.4	5.64	0	0	0	0	0	0	0	0	0	0	1	0	0	0	1	1	0	0	0	0	0	0	0	0	0
Delta1_G3_83916.peg.175	scaffold_105 3-oxoacyl-[acyl-carrier-protein] synthase, KASIII (EC 2.3.1.180)	0.025	2.711	7	1	39	1	1	1	337	36.9	8.1	1	2	1	1	2	2	2	2	0	1	2	1	2	1	2	2	2	1	1	2	2	1	1	1	2
Delta1_G3_83916.peg.1848	scaffold_172 Aldehyde dehydrogenase (EC 1.2.1.3)	0.003	4.739	3	1	35	0	1	1	456	51.1	7.81	2	2	0	1	1	2	0	0	1	1	1	4	2	3	2	2	1	3	0	2	0	0	3	2	0
Delta1_G3_83916.peg.1936	scaffold_178 ABC transporter, periplasmic spermidine putrescine-binding protein PotD (TC 3.A.1.11.1)	0	18.059	13	3	44	0	3	1	356	39.5	9.23	0	0	2	3	3	0	0	3	3	1	1	1	3	1	3	1	3	2	1	2	2	2	1	3	1
Delta1_G3_83916.peg.1961	scaffold_179 leucine-, isoleucine-, valine-, threonine-, and alanine-binding protein	0	9.404	7	2	23	1	1	1	409	44.5	8.59	0	3	0	1	0	1	2	0	1	2	3	1	1	0	0	3	1	1	1	0	1	0	1	0	0
Delta1_G3_83916.peg.1994	scaffold_18 TPR domain protein	0.049	2.268	4	2	6	1	2	1	575	64.7	5.33	0	0	0	1	1	0	0	1	0	0	0	1	0	0	0	0	0	0	0	0	0	0	0	1	1
Delta1_G3_83916.peg.2216	scaffold_197 CO dehydrogenase/acetyl-CoA synthase, CO dehydrogenase subunit (EC 1.2.99.2)	0	16.645	9	4	10	0	3	1	657	71.7	6.52	0	0	0	3	0	0	0	0	0	0	0	0	3	0	0	0	2	0	0	0	1	1	0	0	0
Delta1_G3_83916.peg.2274	scaffold_20 Alanyl-tRNA synthetase (EC 6.1.1.7)	0.002	5.375	1	1	1	0	0	4	881	97.3	5.24	0	0	0	0	0	0	0	0	0	0	0	1	0	0	0	0	0	0	0	0	0	0	0	0	0
Delta1_G3_83916.peg.232	scaffold_106 Fumarate hydratase class I, aerobic (EC 4.2.1.2)	0	12.746	8	2	15	1	1	1	536	58.5	5.78	2	0	0	1	0	0	1	0	2	1	0	0	0	0	1	0	1	0	0	2	1	0	0	2	1
Delta1_G3_83916.peg.2391	scaffold_204 Tryptophan synthase beta chain like (EC 4.2.1.20)	0.005	3.987	15	3	3	2	2	1	461	50.7	5.24	0	1	0	0	0	0	0	0	0	1	0	0	1	0	0	0	0	0	0	0	0	0	0	0	0
Delta1_G3_83916.peg.2489	scaffold_21 ABC transporter substrate-binding protein	0	10.139	7	3	5	0	3	1	428	46.1	9.47	0	0	0	0	0	0	0	0	0	1	0	0	0	0	0	0	3	0	0	0	0	0	1	0	0
Delta1_G3_83916.peg.2573	scaffold_215 TRAP-type C4-dicarboxylate transport system, periplasmic component	0	7.618	9	2	3	2	2	1	328	36.3	9.44	0	0	0	0	0	0	0	0	0	0	0	0	0	0	0	1	0	1	1	0	0	0	0	0	0
Delta1_G3_83916.peg.2596	scaffold_219 TRAP transporter solute receptor, TAXI family precursor	0	73.707	38	9	71	6	6	1	330	35.6	9.17	0	5	0	0	0	8	9	0	0	7	8	7	0	0	0	6	0	9	12	0	0	0	0	0	0
Delta1_G3_83916.peg.2987	scaffold_25 Phosphate ABC transporter, periplasmic phosphate-binding protein PstS (TC 3.A.1.7.1)	0.007	3.709	7	2	27	0	2	1	351	38.1	8.13	2	3	0	3	1	4	0	0	3	0	1	0	1	0	0	1	0	3	0	2	0	0	2	0	0
Delta1_G3_83916.peg.3080	scaffold_26 ribose ABC transporter, substrate-binding protein	0.004	4.242	4	1	3	1	1	1	358	39.3	7.17	0	0	0	0	0	0	1	0	0	0	1	0	0	0	0	0	0	0	1	0	0	0	0	0	0
Delta1_G3_83916.peg.3103	scaffold_26 Oligopeptide ABC transporter, periplasmic oligopeptide-binding protein OppA (TC 3.A.1.5.1)	0.001	7.056	13	4	9	2	3	1	529	59	8.84	0	0	0	0	1	0	1	1	0	1	0	1	0	0	0	0	0	1	1	0	0	0	1	0	0
Delta1_G3_83916.peg.3288	scaffold_28 hypothetical protein	0.014	3.215	25	3	4	2	3	1	114	12.3	10.54	0	0	0	0	0	0	0	0	0	0	1	1	0	0	0	0	0	2	0	0	0	0	0	0	0
Delta1_G3_83916.peg.331	scaffold_11 Branched-chain amino acid ABC transporter, amino acid-binding protein (TC 3.A.1.4.1)	0	13.266	16	3	6	1	1	1	380	41.6	8.53	0	0	0	0	0	0	0	0	0	0	0	0	1	1	0	0	2	1	0	0	0	0	1	0	0
Delta1_G3_83916.peg.3425	scaffold_3 Formate dehydrogenase O alpha subunit (EC 1.2.1.2) @ selenocysteine-containing	0	9.135	4	3	6	1	1	1	1045	116.3	9.07	0	0	0	0	0	0	0	1	0	1	0	0	1	0	0	0	2	0	0	0	1	0	0	0	0
Delta1_G3_83916.peg.3473	scaffold_3 Dipeptide-binding ABC transporter, periplasmic substrate-binding component (TC 3.A.1.5.2)	0	16.673	11	4	14	4	4	1	535	60.3	9.09	0	2	0	0	0	0	2	0	0	1	3	0	0	0	1	1	0	2	2	0	0	0	0	0	0
Delta1_G3_83916.peg.3479	scaffold_3 Putative gluthatione transporter,solute-binding component	0	18.619	16	6	36	4	4	1	527	59.4	8.85	0	3	1	1	0	2	4	0	0	5	5	1	0	0	0	2	3	2	4	0	2	1	0	0	0
Delta1_G3_83916.peg.3507	scaffold_3 Benzoate transport, extracellular ligand-binding receptor	0	28.698	20	6	69	6	6	1	400	44	9.28	0	8	0	0	0	6	8	0	0	7	9	3	0	0	0	7	0	10	11	0	0	0	0	0	0
Delta1_G3_83916.peg.3513	scaffold_3 ABC transporter substrate-binding protein	0	11.509	12	5	19	5	5	1	402	44.9	8.85	0	2	0	0	0	0	2	0	0	3	4	2	0	0	0	1	0	3	2	0	0	0	0	0	0
Delta1_G3_83916.peg.3556	scaffold_308 Cystine-binding protein	0.002	4.814	13	2	4	2	2	1	283	31	5.41	0	0	0	0	0	0	0	0	0	2	1	0	0	0	0	0	0	0	1	0	0	0	0	0	0
Delta1_G3_83916.peg.3613	scaffold_314 Ferritin-like protein 2	0.005	4.175	11	2	3	1	1	1	176	20	4.74	0	0	0	0	0	0	2	0	0	0	0	0	0	0	0	0	0	0	1	0	0	0	0	0	0
Delta1_G3_83916.peg.3643	scaffold_318 Branched-chain amino acid ABC transporter, amino acid-binding protein (TC 3.A.1.4.1)	0.022	2.795	3	1	1	1	1	1	399	43.7	8.24	0	0	0	0	0	0	0	0	0	0	0	0	0	0	0	0	0	1	0	0	0	0	0	0	0
Delta1_G3_83916.peg.3739	scaffold_338 Oligopeptide ABC transporter, periplasmic oligopeptide-binding protein OppA (TC 3.A.1.5.1)	0	7.857	3	1	8	0	1	1	524	57.4	9.16	0	0	0	1	0	0	1	0	0	0	1	0	0	1	0	0	1	0	1	0	0	1	1	0	0
Delta1_G3_83916.peg.3757	scaffold_339 Dipeptide-binding ABC transporter, periplasmic substrate-binding component (TC 3.A.1.5.2)	0	23.37	15	6	33	3	3	1	518	58.6	7.3	0	1	1	1	0	1	3	0	0	1	5	1	1	1	0	3	3	1	6	0	0	0	2	0	0
Delta1_G3_83916.peg.3823	scaffold_340 DNA-binding protein HU-beta	0.007	3.714	12	1	5	1	1	1	90	10.1	11.19	0	0	0	0	0	0	1	0	0	1	2	0	0	0	0	0	0	0	1	0	0	0	0	0	0
Delta1_G3_83916.peg.3865	scaffold_342 DegT/DnrJ/EryC1/StrS aminotransferase	0.006	3.922	14	2	2	1	2	1	388	42.5	6.09	0	1	0	0	0	0	0	0	0	0	0	0	0	0	0	0	0	0	0	0	1	0	0	0	0
Delta1_G3_83916.peg.3885	scaffold_346 ATP-dependent hsl protease ATP-binding subunit HslU	0.005	4.053	2	1	25	0	1	1	458	51.7	5.54	2	0	0	0	1	0	0	1	2	1	1	1	2	1	2	0	1	1	1	1	0	2	1	2	2
Delta1_G3_83916.peg.3886	scaffold_346 Acetylornithine aminotransferase (EC 2.6.1.11)	0	9.008	4	1	6	0	1	1	397	43.7	6.54	1	1	1	0	0	0	0	0	1	0	0	0	0	0	0	0	1	0	0	0	0	0	0	0	1
Delta1_G3_83916.peg.3974	scaffold_35865 Chaperone protein HtpG	0	25.199	6	3	188	0	0	0	640	73.2	5.06	7	8	7	6	7	8	7	8	8	8	7	13	8	5	5	7	8	8	7	8	6	6	6	7	6
Delta1_G3_83916.peg.4112	scaffold_396 Nucleoside ABC transporter, permease protein 1	0	8.156	7	2	14	2	2	1	393	43.1	8.16	0	1	0	0	0	1	2	0	0	2	2	0	0	0	0	2	0	2	2	0	0	0	0	0	0
Delta1_G3_83916.peg.4220	scaffold_40 N-acetyl-lysine aminotransferase (EC 2.6.1.-); Acetylornithine aminotransferase (EC 2.6.1.11)	0	9.008	4	1	6	0	1	1	383	41.8	7.84	1	1	1	0	0	0	0	0	1	0	0	0	0	0	0	0	1	0	0	0	0	0	0	0	1
Delta1_G3_83916.peg.4232	scaffold_40 Branched-chain amino acid ABC transporter, amino acid-binding protein (TC 3.A.1.4.1)	0.005	4.029	12	3	14	3	3	1	424	46.1	9.25	0	2	0	1	0	1	2	0	0	2	2	1	0	0	0	1	0	1	1	0	0	0	0	0	0
Delta1_G3_83916.peg.4242	scaffold_40 Glycerol-3-phosphate ABC transporter, periplasmic glycerol-3-phosphate-binding protein (TC 3.A.1.1.3)	0.033	2.468	6	2	2	2	2	1	425	47.1	9.31	0	0	0	0	0	0	0	0	0	0	0	0	0	0	0	0	0	1	0	0	0	0	0	1	0
Delta1_G3_83916.peg.436	scaffold_113 Tricarboxylate transport protein TctC	0.004	4.369	13	2	5	2	2	1	324	34.3	9.03	0	0	0	0	0	0	1	0	0	0	2	0	0	0	0	0	0	1	1	0	0	0	0	0	0
Delta1_G3_83916.peg.4463	scaffold_424 DNA-directed RNA polymerase beta' subunit (EC 2.7.7.6)	0	18.41	3	5	62	0	0	0	1469	163.4	8.09	4	4	2	1	2	0	2	2	3	4	3	4	1	2	2	1	5	3	2	4	2	3	2	2	2
Delta1_G3_83916.peg.4466	scaffold_424 LSU ribosomal protein L7/L12 (P1/P2)	0.018	2.926	6	1	21	0	0	2	128	13.5	4.5	2	1	0	0	1	1	0	1	1	1	0	1	2	0	2	2	0	1	0	1	0	0	0	2	2
Delta1_G3_83916.peg.4473	scaffold_428 DNA-binding protein HU-beta	0	19.048	46	4	106	1	1	1	90	9.8	10.55	4	7	2	3	2	5	6	2	3	2	7	4	4	2	4	9	3	9	8	3	5	3	3	3	3
Delta1_G3_83916.peg.4532	scaffold_436 ABC transporter, ATP-binding protein	0.007	3.642	7	1	1	0	1	1	187	21.1	6.57	0	0	0	0	0	0	0	0	0	1	0	0	0	0	0	0	0	0	0	0	0	0	0	0	0
Delta1_G3_83916.peg.4607	scaffold_448 TRAP transporter solute receptor, unknown substrate 3	0.001	6.252	8	3	8	1	1	1	340	37.3	8.73	0	0	0	0	0	1	0	0	0	1	1	0	0	0	0	1	0	2	2	0	0	0	0	0	0
Delta1_G3_83916.peg.4734	scaffold_49 18K peptidoglycan-associated outer membrane lipoprotein; Peptidoglycan-associated lipoprotein precursor; Outer membrane protein P6; OmpA/MotB precursor	0	23.092	44	7	61	3	3	1	171	19.5	4.93	1	3	3	3	0	3	6	1	0	2	4	4	4	2	1	4	3	5	7	0	0	1	4	0	0
Delta1_G3_83916.peg.4850	scaffold_52 Cell division protein FtsH (EC 3.4.24.-)	0.001	6.535	3	2	2	0	0	2	619	68.9	5.49	0	0	0	0	0	0	0	0	0	0	0	0	0	0	0	0	0	0	0	0	1	0	0	0	0
Delta1_G3_83916.peg.4926	scaffold_54 Zinc resistance-associated protein	0.004	4.241	13	1	3	1	1	1	161	17.4	8.88	0	0	0	0	0	0	0	0	0	0	1	0	0	0	0	1	0	1	0	0	0	0	0	0	0
Delta1_G3_83916.peg.4930	scaffold_54 ABC transporter, periplasmic substrate-binding protein	0	7.511	3	1	11	0	1	1	433	48.6	8.87	0	1	0	0	0	1	1	0	0	1	1	1	0	0	0	1	0	2	2	0	0	0	0	0	0
Delta1_G3_83916.peg.494	scaffold_118 Branched-chain amino acid ABC transporter, amino acid-binding protein (TC 3.A.1.4.1)	0	9.18	6	2	7	2	2	1	422	46.5	8.81	0	0	0	0	0	1	0	0	0	1	2	0	0	0	0	0	0	1	2	0	0	0	0	0	0
Delta1_G3_83916.peg.4985	scaffold_56 dipeptide ABC transporter (dipeptide-binding protein)	0	69.39	30	13	175	3	6	1	555	61.9	7.9	6	11	3	7	4	11	10	6	6	7	13	9	2	3	6	11	5	12	12	7	4	3	4	6	5
Delta1_G3_83916.peg.5204	scaffold_6 Enoyl-CoA hydratase (EC 4.2.1.17)	0.019	2.881	3	1	13	0	1	1	259	28.6	5.78	0	1	0	1	1	0	1	0	1	1	1	1	0	1	0	0	1	1	1	0	0	1	0	0	0
Delta1_G3_83916.peg.5216	scaffold_6 CELL PROCESSES; Transport of small molecules; carbohydrates, organic acids, alcohols	0.001	6.898	9	2	9	2	2	1	328	35.1	5.78	0	1	0	0	0	0	2	0	0	1	1	0	0	0	0	1	0	0	3	0	0	0	0	0	0
Delta1_G3_83916.peg.5260	scaffold_6 Hypothetical protein i Rubrerythrin cluster	0.019	2.889	4	1	4	0	1	1	194	22.3	5.49	0	1	0	0	0	0	1	0	0	0	1	1	0	0	0	0	0	0	0	0	0	0	0	0	0
Delta1_G3_83916.peg.5332	scaffold_620 Formate--tetrahydrofolate ligase (EC 6.3.4.3)	0.004	4.35	4	1	19	0	0	2	300	32.6	6.54	1	1	1	1	0	1	1	1	0	1	0	1	1	1	0	1	1	0	1	1	1	1	1	1	0
Delta1_G3_83916.peg.5346	scaffold_64 Xylose ABC transporter, periplasmic xylose-binding protein XylF	0.004	4.313	11	2	3	2	2	1	348	36.9	7.21	0	0	0	0	0	0	1	0	0	1	1	0	0	0	0	0	0	0	0	0	0	0	0	0	0
Delta1_G3_83916.peg.5502	scaffold_68 Nucleoside ABC transporter, periplasmic nucleoside-binding protein	0.009	3.499	6	1	1	0	1	1	345	37	6.25	0	0	0	0	0	0	0	0	0	0	0	0	1	0	0	0	0	0	0	0	0	0	0	0	0
Delta1_G3_83916.peg.5617	scaffold_7 Malate dehydrogenase (EC 1.1.1.37)	0	16.173	13	2	6	0	2	1	310	32.6	5.3	1	0	0	0	0	0	0	0	2	0	0	1	0	0	0	0	0	0	0	1	0	0	1	0	0
Delta1_G3_83916.peg.567	scaffold_119 Adenylylsulfate reductase beta-subunit (EC 1.8.99.2)	0	33.514	44	5	132	2	2	1	147	16.2	4.7	5	6	5	5	4	8	6	4	9	8	3	8	5	2	4	6	5	6	5	5	4	4	3	5	5
Delta1_G3_83916.peg.568	scaffold_119 Adenylylsulfate reductase alpha-subunit (EC 1.8.99.2)	0	73.5	29	12	267	5	5	1	659	73.7	5.73	19	12	4	10	7	15	9	7	7	8	11	10	6	6	13	10	9	18	21	9	10	11	5	12	13
Delta1_G3_83916.peg.5797	scaffold_74 FAD-dependent pyridine nucleotide-disulphide oxidoreductase	0	16.672	12	3	14	2	3	1	413	46.7	5.1	0	0	0	0	0	1	1	0	0	3	4	0	0	0	0	2	0	2	1	0	0	0	0	0	0
Delta1_G3_83916.peg.5812	scaffold_75 Acetyl-coenzyme A synthetase (EC 6.2.1.1)	0	30.878	15	6	72	3	3	1	677	75.6	5.43	3	3	2	3	2	4	2	2	3	5	5	4	3	2	1	3	2	3	3	4	2	2	2	2	3
Delta1_G3_83916.peg.5816	scaffold_75 Acetyl-coenzyme A synthetase (EC 6.2.1.1)	0.003	4.774	2	1	5	0	0	2	636	69.7	5.63	1	0	0	0	0	0	0	0	0	0	0	0	0	1	0	0	1	0	0	1	0	0	1	0	0
Delta1_G3_83916.peg.5867	scaffold_76 Phosphonate ABC transporter phosphate-binding periplasmic component (TC 3.A.1.9.1)	0.002	5.274	6	1	5	1	1	1	303	34.1	7.74	0	0	0	0	0	0	1	0	0	1	1	0	0	0	0	1	0	0	1	0	0	0	0	0	0
Delta1_G3_83916.peg.5963	scaffold_80 polar amino acid uptake family ABC transporter, periplasmic substrate-binding protein	0	7.311	13	3	7	1	3	1	271	30.3	9.23	0	0	0	0	0	0	0	0	0	1	2	0	0	0	0	0	0	1	3	0	0	0	0	0	0
Delta1_G3_83916.peg.6085	scaffold_84 ABC transporter, periplasmic substrate-binding protein	0	13.18	14	4	13	4	4	1	436	49	5.87	0	1	0	0	0	0	2	0	0	2	2	0	0	0	0	1	0	3	2	0	0	0	0	0	0
Delta1_G3_83916.peg.6095	scaffold_84 ABC transporter substrate-binding protein	0	16.076	19	5	16	5	5	1	378	42.2	6.86	0	3	0	0	0	1	1	0	0	3	1	2	0	0	0	3	0	1	1	0	0	0	0	0	0
Delta1_G3_83916.peg.6125	scaffold_86 Superoxide reductase (EC 1.15.1.2)	0.024	2.733	11	1	2	1	1	1	124	13.6	5.03	0	0	0	0	0	0	1	0	0	1	0	0	0	0	0	0	0	0	0	0	0	0	0	0	0
Delta1_G3_83916.peg.6166	scaffold_89 TRAP-type C4-dicarboxylate transport system, periplasmic component	0.026	2.676	3	1	1	1	1	1	332	36.9	8.54	0	0	0	0	0	0	0	0	0	0	0	0	0	0	0	1	0	0	0	0	0	0	0	0	0
Delta1_G3_83916.peg.62	scaffold_10 Acetyl-coenzyme A carboxyl transferase alpha chain (EC 6.4.1.2) / Acetyl-coenzyme A carboxyl transferase beta chain (EC 6.4.1.2); Propionyl-CoA carboxylase beta chain (EC 6.4.1.3)	0.002	5.418	6	2	3	1	1	1	517	56.5	6.02	0	0	0	0	0	0	1	0	0	0	0	0	1	0	0	0	0	0	1	0	0	0	0	0	0
Delta1_G3_83916.peg.6222	scaffold_89 TRAP transporter solute receptor, TAXI family precursor	0	51.202	36	9	128	4	4	1	324	34.9	9.64	6	6	3	4	5	8	8	5	4	6	8	6	4	4	4	8	6	6	7	6	4	4	4	0	1
Delta1_G3_83916.peg.6319	scaffold_9 Branched-chain amino acid ABC transporter, amino acid-binding protein (TC 3.A.1.4.1)	0	8.949	6	2	12	2	2	1	413	45.1	9.22	0	1	0	0	0	0	1	0	0	2	2	2	0	0	0	2	0	0	2	0	0	0	0	0	0
Delta1_G3_83916.peg.6331	scaffold_90 Dissimilatory sulfite reductase, alpha subunit (EC 1.8.99.3)	0	25.563	21	6	29	2	2	1	437	49.9	5.33	1	0	2	1	1	2	1	1	0	2	3	2	1	0	0	2	2	1	1	1	1	1	1	1	1
Delta1_G3_83916.peg.6354	scaffold_90 DNA gyrase subunit B (EC 5.99.1.3)	0.02	2.873	4	2	16	2	2	1	816	92.3	6.39	0	1	0	1	2	1	0	1	1	1	1	1	0	0	0	0	1	1	1	0	0	1	0	1	1
Delta1_G3_83916.peg.64	scaffold_10 Pyruvate carboxylase subunit B (biotin-containing) (EC 6.4.1.1)	0.007	3.576	5	1	5	0	1	1	670	73.6	5.3	0	1	1	0	0	0	0	0	0	0	0	0	0	0	0	0	1	0	0	0	1	1	0	0	0
Delta1_G3_83916.peg.6424	scaffold_92 Outer membrane protein A precursor	0	34.985	25	7	37	6	6	1	358	39.8	5.24	0	3	0	1	0	2	0	0	0	6	6	1	0	0	0	6	1	5	6	0	0	0	0	0	0
Delta1_G3_83916.peg.6480	scaffold_94 ABC transporter, periplasmic spermidine putrescine-binding protein PotD (TC 3.A.1.11.1)	0	8.309	12	2	16	1	2	1	359	39.9	7.03	0	2	0	0	0	0	2	0	0	3	3	0	0	0	0	3	0	1	2	0	0	0	0	0	0
Delta1_G3_83916.peg.6516	scaffold_95 Predicted erythritol ABC transporter 1, substrate-binding component	0.001	6.574	8	1	1	1	1	1	450	50.8	8.7	0	0	0	0	0	0	0	0	0	0	0	1	0	0	0	0	0	0	0	0	0	0	0	0	0
Delta1_G3_83916.peg.6529	scaffold_95 N-Acetyl-D-glucosamine ABC transport system, sugar-binding protein	0	7.252	8	2	10	1	1	1	501	55.1	6.95	0	0	0	0	0	0	1	1	1	0	1	0	0	1	0	1	0	1	1	0	2	0	0	0	0
Delta1_G3_83916.peg.721	scaffold_122 TRAP-type C4-dicarboxylate transport system, periplasmic component	0.016	3.023	9	1	4	1	1	1	349	39.3	7.5	0	1	0	0	0	0	1	0	0	0	0	0	0	0	0	0	0	1	1	0	0	0	0	0	0
Delta1_G3_83916.peg.880	scaffold_13 Various polyols ABC transporter, periplasmic substrate-binding protein	0	17.024	16	5	21	5	5	1	551	60.5	7.3	0	2	0	0	0	1	3	0	0	3	3	0	0	0	0	3	0	2	4	0	0	0	0	0	0
Delta1_G3_83916.peg.9	scaffold_10 hypothetical protein	0	96.324	43	10	341	10	10	1	380	40.5	4.37	0	45	0	0	0	31	33	0	0	36	48	17	0	0	0	43	0	45	43	0	0	0	0	0	0
Delta1_G3_83916.peg.916	scaffold_131 periplasmic binding protein/LacI transcriptional regulator	0	8.445	13	3	7	1	1	1	360	39.4	8.48	0	0	0	0	0	1	0	1	0	0	0	0	1	0	0	1	0	1	1	0	0	0	1	0	0
Delta1_G3_83916.peg.926	scaffold_131 Tungsten-containing aldehyde ferredoxin oxidoreductase (EC 1.2.7.5)	0.049	2.273	3	1	1	0	1	1	614	65.9	5.12	0	0	0	0	0	0	0	0	0	0	0	0	0	0	0	0	0	1	0	0	0	0	0	0	0
Delta1_G3_83916.peg.954	scaffold_134 ABC transporter substrate-binding protein	0	29.843	27	5	31	5	5	1	319	34.1	8.81	0	2	0	0	0	3	3	0	0	5	4	3	0	0	0	4	0	4	3	0	0	0	0	0	0
Delta1_G3_83916.peg.99	scaffold_100 hydrogenase (NiFe) small subunit (hydA)( EC 1.12.2.1 )	0.001	6.416	27	3	5	2	2	1	313	34	5.3	0	0	0	0	0	0	1	0	1	1	0	1	0	0	0	0	1	0	0	0	0	0	0	0	0
Delta3_G2_84585.peg.1000	scaffold_12 Acetyl-coenzyme A synthetase (EC 6.2.1.1)	0	14.194	7	3	64	0	0	0	677	75.6	5.33	2	3	2	2	2	3	2	2	4	3	4	3	3	2	1	2	2	3	3	3	2	2	2	2	3
Delta3_G2_84585.peg.1010	scaffold_12 Malate dehydrogenase (EC 1.1.1.37)	0.003	4.437	4	1	6	0	1	1	309	32.4	5.08	1	0	0	0	0	1	0	1	0	0	0	1	0	0	0	1	0	0	0	1	0	0	0	0	0
Delta3_G2_84585.peg.1100	scaffold_137 Adenylylsulfate reductase beta-subunit (EC 1.8.99.2)	0.002	5.044	61	3	47	1	1	1	92	10.1	4.88	2	2	2	1	1	2	1	1	5	2	0	5	1	0	2	2	2	1	0	2	2	2	1	3	2
Delta3_G2_84585.peg.1101	scaffold_137 Adenylylsulfate reductase alpha-subunit (EC 1.8.99.2)	0	65.451	18	8	340	2	2	1	659	73.4	5.49	20	13	11	15	14	13	6	22	10	8	5	7	4	10	10	16	11	18	12	24	12	13	16	14	12
Delta3_G2_84585.peg.1121	scaffold_14 Glutamine synthetase type I (EC 6.3.1.2)	0.009	3.482	3	1	8	0	1	1	470	52.9	4.88	1	0	0	1	0	0	0	1	0	0	0	0	0	1	0	0	1	0	0	2	0	1	0	0	0
Delta3_G2_84585.peg.1122	scaffold_14 Nitrogen regulatory protein P-II	0.001	6.877	10	1	169	0	0	2	112	12.4	6.18	7	5	5	5	5	6	5	5	10	7	6	7	7	4	8	5	7	6	6	5	5	5	5	5	7
Delta3_G2_84585.peg.1241	scaffold_142 heterodisulfide reductase, subunit A/methylviologen reducing hydrogenase, subunit delta	0.015	3.111	6	2	4	2	2	1	1030	113.7	5.29	0	0	0	0	0	1	0	1	0	0	0	0	0	1	0	0	0	0	0	0	0	0	0	1	0
Delta3_G2_84585.peg.1310	scaffold_17 DNA polymerase I (EC 2.7.7.7)	0.002	5.419	7	2	5	1	1	1	892	100.5	6.4	1	1	0	0	0	0	0	0	0	1	0	0	1	0	0	0	1	0	0	0	0	0	0	0	0
Delta3_G2_84585.peg.1321	scaffold_17 ABC transporter, periplasmic spermidine putrescine-binding protein PotD (TC 3.A.1.11.1)	0.003	4.689	4	1	26	0	1	1	356	39.4	9.39	0	0	1	1	1	0	0	1	2	1	1	0	2	1	2	0	2	2	1	1	1	1	1	1	1
Delta3_G2_84585.peg.1385	scaffold_17 Branched-chain amino acid ABC transporter, amino acid-binding protein (TC 3.A.1.4.1)	0	15.591	3	2	31	0	2	1	395	42.2	5.9	2	1	1	2	0	1	1	1	1	1	1	2	0	2	2	0	1	2	2	2	0	2	2	1	1
Delta3_G2_84585.peg.14	scaffold_0 Sarcosine oxidase alpha subunit (EC 1.5.3.1)	0.013	3.299	3	2	93	1	1	1	971	105.8	7.5	3	6	1	2	4	4	2	3	6	2	4	6	4	3	3	4	3	4	3	4	2	4	5	3	3
Delta3_G2_84585.peg.1458	scaffold_18 hypothetical protein	0.002	5.281	4	1	3	1	1	1	387	41.1	4.81	0	0	0	0	0	0	0	0	0	0	1	0	0	0	0	0	0	0	0	0	0	0	0	0	0
Delta3_G2_84585.peg.1469	scaffold_18 Methylmalonyl-CoA mutase (EC 5.4.99.2)	0.003	4.661	2	1	16	0	1	1	709	77.2	5.27	0	1	1	1	1	0	0	1	1	1	1	1	1	0	0	0	2	2	0	1	0	0	0	0	0
Delta3_G2_84585.peg.1471	scaffold_18 Acetyl-coenzyme A carboxyl transferase alpha chain (EC 6.4.1.2) / Acetyl-coenzyme A carboxyl transferase beta chain (EC 6.4.1.2); Propionyl-CoA carboxylase beta chain (EC 6.4.1.3)	0.009	3.475	7	2	2	1	1	1	517	56.6	6.43	0	0	0	0	0	0	0	0	0	0	0	0	1	0	0	0	0	0	0	0	0	0	0	0	1
Delta3_G2_84585.peg.1528	scaffold_194 DNA-directed RNA polymerase beta' subunit (EC 2.7.7.6)	0	16.02	5	5	50	1	1	1	1465	162.7	6.49	4	3	1	0	2	0	2	0	3	4	2	4	1	1	2	0	5	3	2	3	0	2	1	2	2
Delta3_G2_84585.peg.1530	scaffold_194 LSU ribosomal protein L7/L12 (P1/P2)	0.018	2.926	6	1	21	0	0	2	128	13.4	4.5	2	1	0	0	1	1	0	1	1	1	0	1	2	0	2	2	0	1	0	1	0	0	0	2	2
Delta3_G2_84585.peg.1575	scaffold_2 CTP synthase (EC 6.3.4.2)	0.003	4.553	2	1	7	0	1	1	548	60.4	6.13	0	0	0	0	1	1	0	1	1	0	1	0	1	0	0	0	0	1	0	0	0	0	0	0	0
Delta3_G2_84585.peg.1634	scaffold_2 CO dehydrogenase/acetyl-CoA synthase, CO dehydrogenase subunit (EC 1.2.99.2)	0.013	3.271	4	2	3	1	1	1	657	71.6	6.29	0	0	0	1	0	0	0	0	0	0	0	0	1	0	0	0	0	1	0	0	0	0	0	0	0
Delta3_G2_84585.peg.1760	scaffold_2 Glutamate Aspartate periplasmic binding protein precursor GltI (TC 3.A.1.3.4)	0.007	3.584	10	3	40	1	1	1	339	36.8	8.02	0	0	2	2	0	0	1	2	3	1	0	1	6	3	3	0	5	2	1	0	3	2	3	0	0
Delta3_G2_84585.peg.1768	scaffold_21 NADP-specific glutamate dehydrogenase (EC 1.4.1.4)	0.007	3.629	4	1	4	0	1	1	449	49.7	5.63	1	0	0	0	0	0	0	1	1	0	0	0	0	0	0	0	0	0	0	0	0	0	1	0	0
Delta3_G2_84585.peg.1783	scaffold_21 Fumarate hydratase class I, aerobic (EC 4.2.1.2)	0	15.079	4	2	24	0	0	0	535	58.4	5.69	2	1	1	1	0	0	1	0	3	1	1	0	0	1	1	0	1	2	0	3	1	0	1	2	1
Delta3_G2_84585.peg.1896	scaffold_213 Branched-chain amino acid ABC transporter, amino acid-binding protein (TC 3.A.1.4.1)	0	15.754	8	3	125	0	0	2	390	42.8	7.78	3	4	6	7	6	4	3	5	3	2	2	4	5	6	4	5	7	5	6	6	5	6	4	7	4
Delta3_G2_84585.peg.1903	scaffold_213 Methylenetetrahydrofolate dehydrogenase (NADP+) (EC 1.5.1.5) / Methenyltetrahydrofolate cyclohydrolase (EC 3.5.4.9)	0	8.64	7	2	9	0	0	2	303	32.3	6.55	0	0	0	0	0	0	1	1	0	1	1	0	0	0	0	0	1	0	1	0	2	0	1	0	0
Delta3_G2_84585.peg.1996	scaffold_23 Phosphoglycerate mutase (EC 5.4.2.1)	0	11.18	4	1	257	0	1	1	248	28.2	8.1	9	10	8	9	9	10	10	11	9	9	7	12	9	8	11	10	8	10	12	8	8	10	9	15	3
Delta3_G2_84585.peg.2095	scaffold_25 Acetolactate synthase large subunit (EC 2.2.1.6)	0.014	3.221	2	1	6	0	1	1	561	61.4	5.87	0	0	1	0	0	0	0	0	0	0	0	0	0	1	0	0	2	0	0	0	0	1	1	0	0
Delta3_G2_84585.peg.2157	scaffold_25 ATP-dependent hsl protease ATP-binding subunit HslU	0.005	4.053	2	1	25	0	1	1	456	50.6	5.26	2	0	0	0	1	0	0	1	2	1	1	1	2	1	2	0	1	1	1	1	0	2	1	2	2
Delta3_G2_84585.peg.231	scaffold_0 Formate dehydrogenase alpha subunit (EC 1.2.1.2)	0.019	2.884	10	3	5	3	3	1	922	100.2	5.83	0	0	0	1	0	0	0	0	1	0	0	0	0	0	0	0	2	1	0	0	0	0	0	0	0
Delta3_G2_84585.peg.2331	scaffold_28 Pyrophosphate-energized proton pump (EC 3.6.1.1)	0	42.9	10	7	394	0	0	0	671	68.9	5.3	18	16	14	13	15	18	15	12	18	14	14	15	17	7	14	21	19	12	13	18	9	16	9	10	16
Delta3_G2_84585.peg.2389	scaffold_28 Cell division protein FtsH (EC 3.4.24.-)	0.001	6.535	3	2	2	0	0	2	618	69.1	5.39	0	0	0	0	0	0	0	0	0	0	0	0	0	0	0	0	0	0	0	0	1	0	0	0	0
Delta3_G2_84585.peg.2627	scaffold_34 CO dehydrogenase/acetyl-CoA synthase, acetyl-CoA synthase subunit (EC 2.3.1.169)	0.001	6.352	6	3	17	0	1	1	737	80.8	5.22	2	0	2	1	1	1	1	1	0	0	0	1	1	0	0	1	1	1	1	0	0	0	0	1	1
Delta3_G2_84585.peg.2628	scaffold_34 CO dehydrogenase/acetyl-CoA synthase, CO dehydrogenase subunit (EC 1.2.99.2)	0.006	3.847	2	1	1	0	1	1	676	73.7	6.34	0	0	0	0	0	0	0	0	0	0	0	0	0	0	0	0	0	0	0	1	0	0	0	0	0
Delta3_G2_84585.peg.2633	scaffold_34 TRAP transporter solute receptor, unknown substrate 6	0.001	5.677	5	2	44	0	2	1	364	40	8.37	1	1	2	0	0	2	3	1	2	3	5	1	0	1	0	2	3	4	4	2	1	2	2	0	2
Delta3_G2_84585.peg.2881	scaffold_44 Acetyl-coenzyme A synthetase (EC 6.2.1.1)	0.003	4.774	2	1	5	0	0	2	634	69.6	5.25	1	0	0	0	0	0	0	0	0	0	0	0	0	1	0	0	1	0	0	1	0	0	1	0	0
Delta3_G2_84585.peg.2902	scaffold_44 Alanine racemase (EC 5.1.1.1)	0.027	2.64	2	1	15	1	1	1	380	41.1	5.83	1	1	1	1	0	1	0	2	1	1	0	2	0	0	0	0	0	0	0	1	0	0	1	2	0
Delta3_G2_84585.peg.2940	scaffold_45 ABC transporter, periplasmic substrate-binding protein	0	7.511	5	1	11	0	1	1	280	31.6	7.46	0	1	0	0	0	1	1	0	0	1	1	1	0	0	0	1	0	2	2	0	0	0	0	0	0
Delta3_G2_84585.peg.2992	scaffold_46 ATP synthase beta chain (EC 3.6.3.14)	0	37.462	13	4	691	1	0	0	472	51.3	4.92	32	27	27	25	26	24	20	26	36	21	29	36	27	20	29	21	23	29	22	27	21	25	25	24	26
Delta3_G2_84585.peg.2994	scaffold_46 ATP synthase alpha chain (EC 3.6.3.14)	0.013	3.265	8	3	157	1	0	0	505	54.9	5.11	6	7	9	8	6	6	6	6	8	5	6	7	5	6	5	4	5	6	5	6	6	8	6	5	6
Delta3_G2_84585.peg.305	scaffold_0 TRAP transporter solute receptor, TAXI family precursor	0.002	4.872	5	1	27	0	1	1	326	35.5	9.28	2	0	1	2	1	0	1	2	0	1	1	0	0	1	1	1	2	0	2	2	1	1	1	2	2
Delta3_G2_84585.peg.3209	scaffold_6 Tungsten-containing aldehyde ferredoxin oxidoreductase (EC 1.2.7.5)	0.001	6.083	9	4	10	2	3	1	580	60.8	5.24	0	1	0	0	0	0	1	2	2	0	1	0	1	0	0	0	0	0	1	0	0	0	1	0	0
Delta3_G2_84585.peg.3223	scaffold_6 Ferredoxin	0.002	5.224	11	2	6	1	1	1	503	56	6.25	0	1	0	0	0	0	0	0	1	0	0	0	1	0	1	0	1	0	0	0	1	0	0	0	0
Delta3_G2_84585.peg.3827	scaffold_7 DNA-binding protein HU-beta	0	7.437	16	2	68	0	0	2	90	9.8	10.77	4	2	2	3	2	2	2	2	3	1	2	3	4	2	4	2	3	2	3	3	5	3	3	3	3
Delta3_G2_84585.peg.3999	scaffold_77 Oligopeptide/dipeptide ABC transporter, periplasmic substrate-binding protein	0	18.923	8	3	22	0	3	1	569	63.4	7.64	0	3	0	1	0	2	3	0	0	1	3	1	0	0	0	2	0	2	4	0	0	0	0	0	0
Delta3_G2_84585.peg.4383	scaffold_8 Inner membrane protein YqiK	0.032	2.5	3	1	66	1	1	1	559	62.7	5.38	0	6	4	4	6	0	2	5	4	0	2	4	5	4	1	0	0	1	1	2	3	0	7	5	0
Delta3_G2_84585.peg.4554	scaffold_8 Triosephosphate isomerase (EC 5.3.1.1)	0	11.414	6	1	6	1	0	0	256	27.6	4.94	0	0	0	0	0	0	0	0	0	0	0	4	0	0	0	1	0	0	0	0	0	0	1	0	0
Delta3_G2_84585.peg.4570	scaffold_8 Alanyl-tRNA synthetase (EC 6.1.1.7)	0.002	5.375	1	1	1	0	0	4	875	96.3	5.25	0	0	0	0	0	0	0	0	0	0	0	1	0	0	0	0	0	0	0	0	0	0	0	0	0
Delta3_G2_84585.peg.4654	scaffold_85 SSU ribosomal protein S3p (S3e)	0.005	4.102	9	2	19	0	2	1	218	24.9	10.17	2	1	0	1	0	0	1	0	2	1	0	1	0	1	0	1	2	0	1	1	1	2	1	0	0
Delta3_G2_84585.peg.4714	scaffold_88 Glycerol-3-phosphate ABC transporter, permease protein UgpA (TC 3.A.1.1.3)	0	18.357	13	7	42	2	2	1	565	64.1	8.9	0	2	0	0	0	5	4	1	0	3	1	3	0	0	0	5	2	11	5	0	0	0	0	0	0
Delta3_G2_84585.peg.4763	scaffold_90 Chromosome (plasmid) partitioning protein ParB	0.023	2.768	13	2	2	2	2	1	295	33.3	9.69	1	0	0	0	0	0	0	0	0	0	0	0	0	0	0	0	0	1	0	0	0	0	0	0	0
Delta3_G2_84585.peg.4869	scaffold_95 Glutamate synthase [NADPH] large chain (EC 1.4.1.13)	0.001	6.053	3	2	7	1	1	1	1523	167.6	6.16	0	0	0	0	0	1	0	0	2	1	1	0	0	0	0	0	0	1	1	0	0	0	0	0	0
Delta3_G2_84585.peg.732	scaffold_10 Dissimilatory sulfite reductase, alpha subunit (EC 1.8.99.3)	0.002	5.312	4	1	16	0	0	3	430	49	5.11	1	0	1	1	1	1	1	1	0	1	1	0	0	0	0	1	0	0	0	1	1	1	1	1	1
Delta3_G2_84585.peg.792	scaffold_10 TRAP transporter solute receptor, TAXI family precursor	0	21.003	17	5	108	0	0	2	323	34.9	9.55	7	5	4	4	5	4	4	5	4	2	6	3	4	6	5	5	5	5	2	6	4	5	5	0	2
Delta3_G2_84585.peg.84	scaffold_0 hypothetical protein	0.03	2.541	4	1	12	1	1	1	202	22.8	6.04	1	1	1	0	0	1	1	0	0	1	1	0	0	0	1	0	1	0	1	1	0	1	0	0	0
Delta3_G2_84585.peg.905	scaffold_109 Pyruvate formate-lyase (EC 2.3.1.54)	0.038	2.406	5	2	41	2	2	1	787	89	5.64	1	0	0	0	3	2	1	2	0	1	0	0	3	1	2	4	1	1	1	0	0	0	0	4	1
Delta4_2004219036	orf53_0029_49 Prismane [O.algarvensis Delta4] # COG COG1151(C) # pI 5.69 MW 73233	0	9.395	11	5	15	4	5	1	675	73.2	6.06	1	1	0	3	1	0	0	2	2	0	0	0	0	0	0	1	0	0	0	1	0	0	0	2	0
Delta4_2004219355	orf37_0055_55 phosphate ABC transporter, periplasmic phosphate -binding protein, [O.algarvensis Delta4] # COG COG0226(P) # pI 9.38 MW 38116	0.002	5.429	9	2	22	0	2	1	351	38.1	9.35	1	2	0	1	0	3	1	0	1	0	1	1	1	1	0	1	0	2	1	1	0	0	2	0	1
Delta4_2004219415	orf33_0067_40 Ribosomal protein L7/L12 [O.algarvensis Delta4] # COG COG0222(J) # pI 4.41 MW 13285	0.018	2.926	6	1	21	0	0	2	127	13.3	4.5	2	1	0	0	1	1	0	1	1	1	0	1	2	0	2	2	0	1	0	1	0	0	0	2	2
Delta4_2004219422	orf39_0067_40 Translation elongation factor Tu Small GTP-bindi ng protein domain [O.algarvensis Delta4] # COG COG0050(J) # pI 4.90 MW 43657	0	88.957	41	11	254	3	3	1	397	43.6	5.02	12	12	8	9	3	8	9	13	6	14	9	15	6	10	6	12	14	10	10	9	11	10	10	12	6
Delta4_2004219479	orf38_0077_42 exported protein [O.algarvensis Delta4] # COG COG1638(G) # pI 9.39 MW 36259	0.001	5.761	5	1	8	1	1	1	329	36.2	9.38	1	0	0	1	0	0	0	0	0	0	0	1	0	0	0	0	1	1	0	1	0	0	1	0	1
Delta4_2004219509	orf25_0080_49 branched chain amino acid ABC transporter, perip lasmic amino acid-binding protein [O.algarvensis Delta4] # COG COG0683(E) # pI 5.50 MW 43344	0	76.344	43	11	285	8	8	1	397	43.3	5.68	15	15	11	13	12	10	6	12	6	6	6	12	5	15	10	9	14	15	12	17	14	12	8	13	9
Delta4_2004219682	orf11_0089_63 Bacterial extracellular solute-binding protein, family 5 [O.algarvensis Delta4] # COG COG0747(E) # pI 9.06 MW 63492	0	141.782	49	19	452	14	14	1	569	63.5	9.01	12	21	21	23	16	14	8	31	15	12	17	20	0	20	8	23	12	18	12	43	17	20	17	18	12
Delta4_2004219762	orf11_0096_50 Prismane [O.algarvensis Delta4] # COG COG1151(C) # pI 5.90 MW 73072	0.002	5.136	3	2	4	0	0	0	675	73	6.32	1	0	0	1	0	0	0	0	0	0	0	0	0	0	0	0	0	0	0	1	0	0	0	1	0
Delta4_2004219904	orf28_0112_51 Methylmalonyl-CoA mutase [O.algarvensis Delta4] # COG COG1884(I) # pI 5.03 MW 76934	0.002	5.493	5	2	17	1	2	1	708	76.9	5.15	0	1	1	1	1	0	0	1	1	1	1	1	1	0	1	0	2	2	0	1	0	0	0	0	0
Delta4_2004219920	orf49_0112_51 Succinyl-CoA synthetase, beta subunit [O.algarvensis Delta4] # COG COG0045(C) # pI 4.66 MW 41076	0.026	2.688	2	1	82	0	1	1	386	41.1	4.78	4	3	4	3	3	3	3	3	4	4	3	5	5	1	4	2	4	3	3	3	1	4	3	1	3
Delta4_2004220077	orf5_0128_42 glutamate synthase-related protein [O.algarvensis Delta4] # COG COG0069(E) # pI 5.77 MW 59862	0.001	7.011	6	2	12	2	2	1	551	59.8	6.1	2	0	0	1	1	0	0	1	1	0	0	0	0	0	0	0	0	1	0	2	0	1	1	1	0
Delta4_2004220133	orf26_0131_74 adenylylsulfate reductase, beta subunit [O.algarvensis Delta4] # COG COG4231(C) # pI 4.52 MW 16098	0	32.097	50	6	215	3	3	1	145	16.1	4.68	16	8	8	8	6	9	6	12	11	8	4	18	5	6	6	9	9	5	5	11	10	6	7	12	8
Delta4_2004220170	orf45_0134_32 Dehydrogenases with different specificities (rel ated to short-chain alcohol dehydrogenases) [O.algarvensis Delta4] # COG COG1028(I,Q,R) # pI 5.72 MW 27899	0	7.769	5	1	1	1	1	1	261	27.9	6	0	0	0	0	0	0	0	0	0	0	0	0	0	0	0	0	0	0	0	1	0	0	0	0	0
Delta4_2004220256	orf16_0141_55 immunogenic protein [O.algarvensis Delta4] # COG COG2358(R) # pI 9.84 MW 34938	0	55.539	30	8	234	2	2	1	324	34.9	9.85	15	10	9	8	9	9	7	10	11	6	12	8	6	8	9	11	11	11	7	15	7	9	9	4	8
Delta4_2004220450	orf11_0165_57 acetate-CoA ligase, [O.algarvensis Delta4] # COG COG0365(I) # pI 5.28 MW 69304	0	7.701	3	2	20	0	0	1	634	69.3	5.49	2	1	1	1	0	1	0	1	0	1	1	1	0	1	0	1	2	1	1	2	0	0	1	0	1
Delta4_2004220919	orf15_0221_5 adenylylsulfate reductase, beta subunit [O.algarvensis Delta4] # COG COG1146(C) # pI 4.88 MW 20690	0	16.732	18	3	117	0	0	3	184	20.7	4.98	5	5	5	5	4	5	4	4	9	6	2	8	5	2	4	5	5	3	3	5	4	4	3	5	5
Delta4_2004220942	orf5_0225_18 haem catalase/peroxidase [O.algarvensis Delta4] # COG COG0376(P) # pI 4.80 MW 81153	0.005	4.068	5	1	2	1	1	1	732	81.1	4.92	0	0	1	0	0	0	0	0	0	0	0	0	0	0	0	0	0	0	0	1	0	0	0	0	0
Delta4_2004221112	orf5_0266_2 Chaperonin Cpn10 [O.algarvensis Delta4] # COG COG0234(O) # pI 5.92 MW 10484	0	16.813	38	6	52	4	4	1	95	10.5	6.18	4	1	1	1	1	3	1	4	3	1	2	5	0	1	3	2	1	4	1	2	4	1	0	3	2
Delta4_2004221113	orf6_0266_2 Chaperonin Cpn60/TCP-1 [O.algarvensis Delta4] # COG COG0459(O) # pI 5.83 MW 39760	0	136.129	64	18	532	1	1	1	370	39.7	6.01	36	21	21	21	13	20	14	33	20	20	17	25	4	22	16	14	20	19	14	47	23	19	21	15	11
Delta4_2004221167	orf7_0280_1 Tartrate dehydratase alpha subunit/Fumarate hydr atase class I, N-terminal domain [O.algarvensis Delta4] # COG COG1951(C) # pI 5.32 MW 58457	0	12.748	5	2	15	1	1	1	535	58.4	5.5	2	0	0	0	0	0	1	0	2	1	0	0	0	0	1	0	1	0	0	3	1	0	0	2	1
Delta4_2004221265	orf4_0308 conserved hypothetical protein [O.algarvensis Delta4] # COG COG2226(H) # pI 6.03 MW 44744	0.042	2.335	9	2	3	2	2	1	393	44.7	6.48	0	0	0	0	0	0	0	0	0	0	0	1	0	0	0	0	0	1	0	0	0	0	0	1	0
Delta4_2004221406	orf4_0353 S-adenosylhomocysteine hydrolase [O.algarvensis Delta4] # COG COG0499(H) # pI 5.07 MW 53097	0	18.553	4	4	261	0	0	3	484	53.1	5.21	7	16	18	12	9	8	4	8	24	5	11	7	4	6	10	3	7	16	5	12	11	21	19	7	6
Delta4_2004221436	orf6_0358_42 Helix-turn-helix, Fis-type [O.algarvensis Delta4] # COG COG2204(T) # pI 5.73 MW 50150	0.002	4.862	3	1	21	1	1	1	451	50.1	5.99	1	1	2	1	0	0	1	1	1	1	0	3	1	0	0	1	1	1	1	1	1	0	0	0	2
Delta4_2004221493	orf2_0374_3 glyceraldehyde-3-phosphate dehydrogenase, type I [O.algarvensis Delta4] # COG COG0057(G) # pI 5.41 MW 35771	0.009	3.447	4	1	14	0	1	1	334	35.7	5.67	1	1	0	1	0	1	1	0	0	1	1	0	1	1	0	1	1	0	1	0	0	1	1	0	0
Delta4_2004221690	orf4_0458 acetyl-coenzyme A synthetase [O.algarvensis Delta4] # COG COG0365(I) # pI 5.04 MW 69733	0	30.587	20	9	88	7	7	1	635	69.7	5.21	10	3	3	3	0	2	2	7	3	4	1	4	0	4	2	2	8	4	2	9	2	2	2	2	4
Delta4_2004221708	orf2_0486 Quinone-interacting membrane-bound oxidoreductas e complex subunit B [O.algarvensis Delta4] # COG COG1148(C) # pI 4.62 MW 85759	0.021	2.834	8	3	4	3	3	1	777	85.7	4.75	1	0	0	0	0	0	0	3	0	0	0	0	0	0	0	0	0	0	0	0	0	0	0	0	0
Delta4_2004221726	orf5_0513 ATP-dependent protease HslVU (ClpYQ), ATPase sub unit [O.algarvensis Delta4] # COG COG1220(O) # pI 5.13 MW 51303	0.005	4.053	2	1	25	0	1	1	457	51.3	5.22	2	0	0	0	1	0	0	1	2	1	1	1	2	1	2	0	1	1	1	1	0	2	1	2	2
Delta4_2004221752	orf6_0543_1 Formate-tetrahydrofolate ligase, FTHFS [O.algarvensis Delta4] # COG COG2759(F) # pI 5.49 MW 63625	0	61.188	23	11	178	3	3	1	587	63.6	5.72	10	7	6	11	6	6	10	8	8	7	3	7	4	10	7	3	8	6	5	8	8	7	9	4	7
Delta4_2004221811	orf2_0622 dissimilatory sulfite reductase beta subunit [O.algarvensis Delta4] # COG COG2221(C) # pI 6.67 MW 42733	0	54.653	29	9	151	8	8	1	381	42.7	7.09	17	5	4	6	5	7	5	12	4	4	4	6	0	5	2	7	6	5	7	14	3	6	6	7	3
Delta4_A1_76586.peg.3641	NODE_41_length_22176_cov_13.5764_ID_105232 ATP synthase beta chain (EC 3.6.3.14)	0	34.526	21	6	397	4	4	1	471	50.9	4.81	21	16	16	16	15	10	12	16	20	13	18	24	11	13	15	13	14	17	15	18	13	15	16	15	13
Delta4_A1_76586.peg.3643	NODE_41_length_22176_cov_13.5764_ID_105232 ATP synthase alpha chain (EC 3.6.3.14)	0	39.347	28	9	244	4	4	1	505	54.4	5	11	10	15	11	8	10	8	11	11	7	9	11	5	10	7	7	10	10	9	14	7	11	8	10	8
Delta4_A2_76587.peg.3882	NODE_404_length_254022_cov_14.5645 Aconitate hydratase (EC 4.2.1.3)	0.002	4.956	2	2	118	0	0	0	895	97.3	5.16	4	6	3	4	5	7	4	4	2	6	6	9	7	2	4	4	5	6	5	3	3	4	5	3	6
Delta4_A2_76587.peg.4057	NODE_407_length_43451_cov_14.361 Polyribonucleotide nucleotidyltransferase (EC 2.7.7.8)	0.015	3.104	2	1	3	1	1	1	703	77	5.38	0	0	0	1	0	0	0	1	0	0	0	0	0	0	0	0	0	0	0	1	0	0	0	0	0
Delta4_A2_76587.peg.4660	NODE_451_length_37078_cov_14.7008 hypothetical protein	0.002	5.178	12	1	9	1	1	1	134	14.7	8.91	0	0	0	1	0	0	1	1	0	0	0	1	0	0	0	0	1	0	1	1	0	0	1	1	0
Delta4_G1_76589.peg.1130	NODE_18_length_97141_cov_28.2538_ID_799666 Acyl-CoA dehydrogenase, short-chain specific (EC 1.3.8.1)	0.027	2.608	6	1	1	1	1	1	385	42.7	5.2	0	0	0	0	0	0	0	0	0	0	0	0	0	0	0	0	0	0	0	1	0	0	0	0	0
Delta4_G1_76589.peg.1445	NODE_1_length_549398_cov_27.5846_ID_846724 Sulfite reductase alpha subunit (EC 1.8.99.1)	0	41.951	35	9	102	8	8	1	437	49.3	5.33	18	2	4	6	2	5	4	4	6	3	3	5	0	2	1	2	2	5	2	7	3	3	3	3	2
Delta4_G1_76589.peg.1611	NODE_1_length_549398_cov_27.5846_ID_846724 TRAP transporter solute receptor, unknown substrate 6	0	59.107	30	8	185	8	8	1	389	42.4	8.84	13	8	7	8	6	7	5	12	6	5	5	7	0	8	4	4	6	7	6	12	9	8	9	6	7
Delta4_G1_76589.peg.1613	NODE_1_length_549398_cov_27.5846_ID_846724 Chaperone protein HtpG	0	15.147	4	2	49	2	2	1	641	73	4.89	0	4	2	3	2	1	2	2	3	3	3	2	1	1	1	3	2	1	0	2	1	4	2	2	0
Delta4_G1_76589.peg.1663	NODE_1_length_549398_cov_27.5846_ID_846724 Dipeptide-binding ABC transporter, periplasmic substrate-binding component (TC 3.A.1.5.2)	0.001	6.944	5	1	2	0	1	1	499	55.9	9.26	0	0	0	0	0	0	0	0	0	0	0	0	0	1	0	0	0	0	0	1	0	0	0	0	0
Delta4_G1_76589.peg.1736	NODE_1_length_549398_cov_27.5846_ID_846724 Pyridoxine biosynthesis glutamine amidotransferase, synthase subunit (EC 2.4.2.-)	0	12.421	5	1	38	0	1	1	289	31.2	5.26	1	2	0	2	1	1	1	2	2	2	1	2	2	2	1	2	2	2	2	2	2	0	2	0	2
Delta4_G1_76589.peg.1911	NODE_21_length_91235_cov_25.0398_ID_844198 CO dehydrogenase/acetyl-CoA synthase, CO dehydrogenase subunit (EC 1.2.99.2)	0	15.098	10	4	8	2	4	1	656	70.7	5.9	0	1	0	1	0	0	0	1	0	0	0	1	0	0	0	0	0	0	0	4	0	0	0	0	0
Delta4_G1_76589.peg.1965	NODE_21_length_91235_cov_25.0398_ID_844198 Superoxide reductase (EC 1.15.1.2)	0.036	2.426	18	1	2	1	1	1	124	13.5	5.07	0	0	0	0	0	0	0	0	0	0	0	0	0	1	0	0	0	0	0	1	0	0	0	0	0
Delta4_G1_76589.peg.2188	NODE_24_length_65993_cov_25.8104_ID_846204 Branched-chain amino acid ABC transporter, amino acid-binding protein (TC 3.A.1.4.1)	0	111.049	39	13	310	7	13	1	375	39.6	9.07	12	11	12	17	6	7	11	14	7	9	8	23	0	11	10	7	15	17	11	27	7	11	14	11	11
Delta4_G1_76589.peg.2204	NODE_24_length_65993_cov_25.8104_ID_846204 Dipeptide-binding ABC transporter, periplasmic substrate-binding component (TC 3.A.1.5.2)	0	45.325	20	7	43	7	7	1	516	58.5	9.42	4	2	0	3	0	2	0	3	0	2	0	6	0	3	1	1	1	0	2	5	1	2	2	2	1
Delta4_G1_76589.peg.228	NODE_11_length_177682_cov_25.2065_ID_846354 Amino acid ABC transporter, periplasmic amino acid-binding protein	0	18.616	25	5	34	5	5	1	275	31.1	9.44	2	2	2	3	0	0	1	2	2	1	2	1	0	4	0	1	1	2	0	4	0	1	2	0	0
Delta4_G1_76589.peg.2329	NODE_26_length_62236_cov_26.6221_ID_846730 DNA-binding protein HU-beta	0	7.437	16	2	68	0	0	2	90	9.8	10.46	4	2	2	3	2	2	2	2	3	1	2	3	4	2	4	2	3	2	3	3	5	3	3	3	3
Delta4_G1_76589.peg.2490	NODE_29_length_58269_cov_27.2587_ID_846254 NADP-specific glutamate dehydrogenase (EC 1.4.1.4)	0	19.63	25	5	9	4	5	1	449	49.3	5.33	2	0	0	0	0	0	0	2	1	0	0	1	0	1	0	0	0	0	0	1	0	0	1	0	0
Delta4_G1_76589.peg.2512	NODE_2_length_524999_cov_24.3915_ID_845426 2-isopropylmalate synthase (EC 2.3.3.13)	0	11.386	4	1	13	0	1	1	512	55.4	6.14	0	1	0	2	0	0	1	2	0	0	0	0	0	1	0	0	0	0	0	1	0	1	2	2	0
Delta4_G1_76589.peg.2516	NODE_2_length_524999_cov_24.3915_ID_845426 Acetolactate synthase large subunit (EC 2.2.1.6)	0.014	3.221	2	1	6	0	1	1	576	62.6	5.85	0	0	1	0	0	0	0	0	0	0	0	0	0	1	0	0	2	0	0	0	0	1	1	0	0
Delta4_G1_76589.peg.2741	NODE_2_length_524999_cov_24.3915_ID_845426 Methylenetetrahydrofolate dehydrogenase (NADP+) (EC 1.5.1.5) / Methenyltetrahydrofolate cyclohydrolase (EC 3.5.4.9)	0	19.281	29	4	21	2	2	1	302	32.1	5.9	1	0	1	0	0	0	1	2	0	2	1	1	0	0	0	0	2	0	2	1	2	1	2	1	1
Delta4_G1_76589.peg.276	NODE_11_length_177682_cov_25.2065_ID_846354 Heat shock protein 60 family chaperone GroEL	0	206.244	66	28	744	6	6	1	549	58.4	5.25	49	28	31	31	17	29	19	45	29	27	26	30	6	30	21	22	26	28	17	57	31	27	28	19	14
Delta4_G1_76589.peg.2771	NODE_2_length_524999_cov_24.3915_ID_845426 Type IV fimbriae expression regulatory protein PilR	0.013	3.26	2	2	5	0	2	1	466	52.5	6.55	0	0	1	0	0	0	0	0	0	0	1	0	0	0	0	0	0	2	0	0	0	0	1	0	0
Delta4_G1_76589.peg.305	NODE_11_length_177682_cov_25.2065_ID_846354 18K peptidoglycan-associated outer membrane lipoprotein; Peptidoglycan-associated lipoprotein precursor; Outer membrane protein P6; OmpA/MotB precursor	0	34.159	29	4	75	4	4	1	191	21.2	5	4	2	3	3	2	6	2	5	2	4	2	5	0	3	1	3	2	4	3	7	3	2	3	1	2
Delta4_G1_76589.peg.3271	NODE_3_length_333205_cov_25.2635_ID_53236 Tungsten-containing aldehyde ferredoxin oxidoreductase (EC 1.2.7.5)	0	42.771	18	9	59	7	7	1	580	60.2	5.1	2	1	1	3	2	1	1	6	1	1	3	1	0	3	1	2	0	3	0	9	3	4	3	1	1
Delta4_G1_76589.peg.3286	NODE_3_length_333205_cov_25.2635_ID_53236 DNA polymerase I (EC 2.7.7.7)	0.002	5.026	2	1	4	0	0	2	892	99.3	5.48	1	0	0	0	0	0	0	0	0	1	0	0	1	0	0	0	1	0	0	0	0	0	0	0	0
Delta4_G1_76589.peg.3399	NODE_3_length_333205_cov_25.2635_ID_53236 5-methyltetrahydrofolate corrinoid iron-sulfur protein methyltransferase	0	18.951	14	3	8	3	3	1	297	32.8	4.63	0	0	1	0	0	1	1	1	0	0	0	2	0	0	0	0	0	0	0	0	1	0	1	0	0
Delta4_G1_76589.peg.3400	NODE_3_length_333205_cov_25.2635_ID_53236 Acetyl-CoA synthase corrinoid iron-sulfur protein, large subunit	0	27.618	22	8	59	6	6	1	446	47.6	4.83	5	1	1	3	1	3	3	4	2	2	3	4	0	2	1	3	4	1	3	4	1	2	3	1	1
Delta4_G1_76589.peg.3401	NODE_3_length_333205_cov_25.2635_ID_53236 CO dehydrogenase/acetyl-CoA synthase, acetyl-CoA synthase subunit (EC 2.3.1.169)	0	21.531	16	7	64	4	4	1	737	80.9	5.2	6	2	3	5	3	1	2	3	2	2	1	3	1	2	2	3	2	2	2	5	2	1	1	1	1
Delta4_G1_76589.peg.3403	NODE_3_length_333205_cov_25.2635_ID_53236 Acetyl-CoA synthase corrinoid iron-sulfur protein, small subunit	0	16.388	21	6	20	6	6	1	517	55.1	5.14	2	2	0	2	0	0	0	3	2	0	0	0	1	2	0	0	0	0	0	3	2	0	1	0	0
Delta4_G1_76589.peg.3467	NODE_3_length_333205_cov_25.2635_ID_53236 Pyrophosphate-energized proton pump (EC 3.6.1.1)	0	55.735	19	10	458	2	3	1	669	68.6	5.15	21	20	18	18	20	19	17	15	22	18	18	15	16	8	18	22	22	16	16	22	10	21	12	12	18
Delta4_G1_76589.peg.356	NODE_12_length_157650_cov_26.946_ID_813274 CTP synthase (EC 6.3.4.2)	0.003	4.553	2	1	7	0	1	1	545	60.6	5.36	0	0	0	0	1	1	0	1	1	0	1	0	1	0	0	0	0	1	0	0	0	0	0	0	0
Delta4_G1_76589.peg.358	NODE_12_length_157650_cov_26.946_ID_813274 Enolase (EC 4.2.1.11)	0.005	4.019	4	2	145	0	0	0	422	45	5.14	4	6	5	7	4	2	5	4	10	4	7	4	3	7	5	4	5	10	3	6	11	7	7	3	2
Delta4_G1_76589.peg.367	NODE_12_length_157650_cov_26.946_ID_813274 response regulator	0.001	6.764	9	1	1	0	1	1	370	42.1	7.59	0	0	0	0	0	0	0	0	0	0	0	1	0	0	0	0	0	0	0	0	0	0	0	0	0
Delta4_G1_76589.peg.3699	NODE_4_length_288748_cov_26.359_ID_34572 Glutamine synthetase type I (EC 6.3.1.2)	0.009	3.482	3	1	8	0	1	1	470	52.7	5	1	0	0	1	0	0	0	1	0	0	0	0	0	1	0	0	1	0	0	2	0	1	0	0	0
Delta4_G1_76589.peg.3700	NODE_4_length_288748_cov_26.359_ID_34572 Nitrogen regulatory protein P-II	0	9.5	20	2	190	1	1	1	112	12.3	6.15	9	6	6	5	6	9	6	7	10	7	7	7	7	5	10	6	7	7	7	6	5	5	5	6	8
Delta4_G1_76589.peg.3734	NODE_4_length_288748_cov_26.359_ID_34572 RND multidrug efflux transporter; Acriflavin resistance protein	0.006	3.849	4	2	29	2	2	1	1079	118.4	5.78	4	0	0	0	2	0	0	3	4	1	0	1	0	0	0	3	2	1	1	0	0	2	0	1	0
Delta4_G1_76589.peg.3937	NODE_5_length_269700_cov_25.3895_ID_830802 Glutamate Aspartate periplasmic binding protein precursor GltI (TC 3.A.1.3.4)	0	58.227	42	11	157	11	11	1	340	36.7	8.9	10	8	4	9	5	6	4	13	4	5	2	5	0	9	3	5	5	5	3	15	12	6	3	5	6
Delta4_G1_76589.peg.4007	NODE_5_length_269700_cov_25.3895_ID_830802 DNA-directed RNA polymerase beta' subunit (EC 2.7.7.6)	0	18.41	3	5	62	0	0	0	1474	163.8	6.67	4	4	2	1	2	0	2	2	3	4	3	4	1	2	2	1	5	3	2	4	2	3	2	2	2
Delta4_G1_76589.peg.42	NODE_10_length_204659_cov_23.8982_ID_109522 Proline,Na+ Cotransport	0	15.715	6	4	21	4	4	1	657	72.1	8.82	1	0	3	3	0	0	0	4	0	1	0	0	0	1	0	0	1	0	0	5	0	0	1	1	0
Delta4_G1_76589.peg.4226	NODE_6_length_256927_cov_25.791_ID_109518 ADP-ribose pyrophosphatase (EC 3.6.1.13)	0.034	2.455	6	1	1	1	1	1	180	19.8	7.31	0	0	0	0	0	0	0	0	0	0	1	0	0	0	0	0	0	0	0	0	0	0	0	0	0
Delta4_G1_76589.peg.4296	NODE_6_length_256927_cov_25.791_ID_109518 DNA-binding protein HU-beta	0	13.096	34	3	128	3	3	1	87	9.6	10.8	8	5	3	5	4	5	3	5	6	5	4	8	0	4	6	4	5	5	5	7	4	6	4	6	6
Delta4_G1_76589.peg.43	NODE_10_length_204659_cov_23.8982_ID_109522 Acetyl-coenzyme A synthetase (EC 6.2.1.1)	0	33.732	13	7	96	1	5	1	676	75.2	5.25	4	5	4	6	2	4	3	6	5	4	3	4	3	4	1	2	3	4	3	9	2	3	4	2	4
Delta4_G1_76589.peg.4322	NODE_6_length_256927_cov_25.791_ID_109518 branched-chain amino acid ABC transporter substrate-binding protein	0.002	5.162	4	1	5	1	1	1	402	43.9	8.35	0	0	1	1	0	0	0	1	0	0	0	0	0	0	0	0	0	0	0	2	0	0	0	0	0
Delta4_G1_76589.peg.4499	NODE_7_length_242540_cov_25.5369_ID_259382 Cell division protein FtsH (EC 3.4.24.-)	0.001	7.068	5	3	3	1	1	1	658	73.2	5.31	0	0	0	0	0	0	0	0	0	0	0	0	0	1	0	0	0	0	0	0	1	0	0	0	0
Delta4_G1_76589.peg.4504	NODE_7_length_242540_cov_25.5369_ID_259382 Chaperone protein DnaK	0	10.167	6	3	31	2	3	1	644	68.8	4.86	0	3	1	2	0	1	1	0	1	1	0	1	4	1	0	1	0	4	1	3	5	1	0	0	0
Delta4_G1_76589.peg.4588	NODE_7_length_242540_cov_25.5369_ID_259382 Ferritin	0.005	4.039	12	2	2	1	1	1	178	20.3	4.63	0	0	0	0	0	0	1	0	0	0	0	0	0	0	0	0	0	0	0	1	0	0	0	0	0
Delta4_G1_76589.peg.4594	NODE_7_length_242540_cov_25.5369_ID_259382 Zinc resistance-associated protein	0.005	3.992	16	2	2	2	2	1	180	20.1	8.85	0	0	0	0	0	0	0	0	0	0	1	0	0	0	0	0	0	1	0	0	0	0	0	0	0
Delta4_G1_76589.peg.4661	NODE_8_length_215886_cov_24.1227_ID_211948 Sarcosine dehydrogenase (EC 1.5.99.1)	0.001	5.871	4	2	7	2	2	1	805	89.6	5.74	1	0	0	0	0	0	0	2	0	0	0	0	0	0	0	1	0	0	2	1	0	0	0	0	0
Delta4_G1_76589.peg.4666	NODE_8_length_215886_cov_24.1227_ID_211948 Cys-tRNA(Pro) deacylase YbaK	0.001	5.807	9	1	1	0	1	1	150	16.8	7.83	0	0	0	0	0	0	0	0	0	0	0	1	0	0	0	0	0	0	0	0	0	0	0	0	0
Delta4_G1_76589.peg.4721	NODE_8_length_215886_cov_24.1227_ID_211948 TRAP transporter solute receptor, unknown substrate 6	0	39.052	27	7	102	7	7	1	370	40.9	8.28	2	8	3	6	7	2	1	13	4	1	5	6	0	1	2	2	2	7	0	10	3	5	3	3	1
Delta4_G1_76589.peg.4725	NODE_8_length_215886_cov_24.1227_ID_211948 Pyruvate-flavodoxin oxidoreductase (EC 1.2.7.-)	0	7.575	3	2	3	2	2	1	1178	127.8	5.34	0	0	0	0	0	0	0	0	0	0	0	0	0	1	0	0	0	1	0	1	0	0	0	0	0
Delta4_G1_76589.peg.4981	NODE_9_length_214140_cov_26.3002_ID_66572 ABC transporter substrate-binding protein	0	44.804	34	8	50	8	8	1	318	33.5	9.14	2	0	3	5	0	1	0	8	0	1	0	1	0	3	1	0	2	2	2	9	2	1	3	3	1
Delta4_G1_76589.peg.50	NODE_10_length_204659_cov_23.8982_ID_109522 Malate dehydrogenase (EC 1.1.1.37)	0	23.95	21	4	13	1	4	1	309	32.5	4.96	3	0	0	0	0	1	0	1	2	0	0	2	0	0	0	1	0	0	0	2	0	0	1	0	0
Delta4_G1_76589.peg.507	NODE_13_length_157332_cov_23.1685_ID_846018 Tryptophan synthase beta chain like (EC 4.2.1.20)	0.003	4.479	4	1	1	1	1	1	458	50.1	5.27	0	0	0	0	0	0	0	0	0	0	0	0	0	0	0	0	0	0	0	1	0	0	0	0	0
Delta4_G1_76589.peg.645	NODE_14_length_156841_cov_29.6987_ID_845594 Alanyl-tRNA synthetase (EC 6.1.1.7)	0.001	5.664	7	2	2	1	1	1	875	95.2	5.27	0	0	0	0	0	1	0	0	0	0	0	1	0	0	0	0	0	0	0	0	0	0	0	0	0
Delta4_G1_76589.peg.658	NODE_14_length_156841_cov_29.6987_ID_845594 hypothetical protein	0	13.159	37	3	25	3	3	1	91	9.7	4.48	1	0	1	2	1	0	0	3	1	1	1	1	0	2	1	2	1	2	0	3	1	0	0	0	1
Delta4_G1_76589.peg.75	NODE_10_length_204659_cov_23.8982_ID_109522 TRAP transporter solute receptor, TAXI family precursor	0	13.573	11	3	15	1	1	1	321	33.7	8.92	1	0	0	1	0	0	0	0	1	0	0	1	0	1	0	0	2	0	0	1	1	2	1	1	0
Delta4_G1_76589.peg.761	NODE_15_length_141710_cov_26.9729_ID_73526 Succinyl-CoA ligase [ADP-forming] alpha chain (EC 6.2.1.5)	0	13.332	6	1	171	0	1	1	289	29.7	5.27	8	7	4	6	10	2	4	6	9	8	4	9	9	5	6	7	5	4	4	8	6	7	6	4	7
Delta4_G1_76589.peg.763	NODE_15_length_141710_cov_26.9729_ID_73526 Pyruvate carboxyl transferase subunit B (EC 6.4.1.1)	0	23.22	18	6	26	6	6	1	665	73.2	5.1	3	0	0	0	0	3	1	2	0	0	0	2	0	0	0	1	2	0	3	3	1	1	1	1	2
Delta4_G1_76589.peg.765	NODE_15_length_141710_cov_26.9729_ID_73526 Acetyl-coenzyme A carboxyl transferase alpha chain (EC 6.4.1.2) / Acetyl-coenzyme A carboxyl transferase beta chain (EC 6.4.1.2); Propionyl-CoA carboxylase beta chain (EC 6.4.1.3)	0	9.417	19	5	6	4	5	1	517	56.3	6.19	1	0	0	0	0	0	0	0	1	0	1	0	0	1	0	0	0	0	0	2	0	0	0	0	0
Delta4_G1_76589.peg.770	NODE_15_length_141710_cov_26.9729_ID_73526 Methylmalonyl-CoA epimerase (EC 5.1.99.1)	0	8.281	25	2	53	1	1	1	134	14.6	4.96	2	2	2	3	2	1	2	1	3	2	2	4	3	2	1	2	2	2	1	3	1	2	3	3	2
Delta4_G1_76589.peg.788	NODE_15_length_141710_cov_26.9729_ID_73526 hypothetical protein	0	119.57	31	8	1247	8	8	1	364	38.5	4.7	65	47	39	48	38	48	33	62	55	41	44	86	0	43	51	39	44	60	42	78	45	45	43	45	20
Delta4_G1_76589.peg.831	NODE_15_length_141710_cov_26.9729_ID_73526 [Ni/Fe] hydrogenase, group 1, large subunit	0	14.723	6	2	18	2	2	1	549	60.4	7.64	2	0	1	1	1	0	0	2	1	0	0	1	0	1	0	0	0	2	0	2	1	1	1	0	1
Delta4_G1_76589.peg.841	NODE_15_length_141710_cov_26.9729_ID_73526 Sulfate adenylyltransferase, dissimilatory-type (EC 2.7.7.4)	0	12.938	12	3	31	3	3	1	423	46.9	5.2	4	2	0	1	0	3	1	2	2	0	0	1	0	1	1	2	2	1	1	3	0	1	1	2	0
Delta4_G1_76589.peg.845	NODE_15_length_141710_cov_26.9729_ID_73526 Adenylylsulfate reductase alpha-subunit (EC 1.8.99.2)	0	191.379	57	22	841	14	14	1	659	73.6	5.44	72	30	24	34	24	33	24	40	29	22	21	45	5	26	24	28	37	39	33	47	30	32	33	35	27
Delta4_G1_76589.peg.903	NODE_16_length_129115_cov_25.7532_ID_243550 Serine hydroxymethyltransferase (EC 2.1.2.1)	0.015	3.084	2	1	47	0	0	2	417	44.3	5.54	2	3	2	2	1	1	2	2	3	3	1	3	1	1	1	2	2	1	2	3	1	2	1	2	3
Delta4_G1_76589.peg.936	NODE_16_length_129115_cov_25.7532_ID_243550 Branched-chain amino acid ABC transporter, amino acid-binding protein (TC 3.A.1.4.1)	0.001	6.398	5	1	4	1	1	1	381	41.3	8.9	0	0	0	0	0	0	0	0	0	0	0	1	0	1	0	0	0	0	0	2	0	0	0	0	0
Delta4_G1_76589.peg.941	NODE_16_length_129115_cov_25.7532_ID_243550 Alcohol dehydrogenase (EC 1.1.1.1)	0	32.3	27	5	57	5	5	1	332	35.1	4.93	2	4	3	4	0	1	0	4	2	3	2	2	0	3	0	1	3	1	2	6	2	5	3	2	2
Delta4_G1_76589.peg.997	NODE_16_length_129115_cov_25.7532_ID_243550 TRAP transporter solute receptor, TAXI family precursor	0	11.171	15	3	48	2	3	1	326	35.1	9.36	3	1	1	3	2	1	2	3	1	1	2	1	0	2	2	2	2	1	3	4	1	2	2	3	3
Gamma1_2004221825	orf15_0009_38 Endonuclease/exonuclease/phosphatase [O.algarvensis Gamma1] # COG none # pI 7.73 MW 23146	0	7.931	14	2	17	0	2	1	209	23.1	7.84	0	2	0	0	0	3	2	0	0	2	2	0	0	0	0	2	0	2	2	0	0	0	0	0	0
Gamma1_2004221834	orf25_0009_38 Transposase, IS630 family [O.algarvensis Gamma1] # COG COG3415(L) # pI 9.37 MW 34526	0	29.038	27	7	154	0	2	1	305	34.5	9.31	9	10	7	8	6	4	6	4	8	7	6	2	8	4	6	1	10	6	3	9	7	8	6	1	8
Gamma1_2004221837	orf28_0009_38 Transposase and inactivated derivatives [O.algarvensis Gamma1] # COG COG3547(L) # pI 10.00 MW 36350	0	27.208	20	4	75	0	2	1	330	36.3	9.99	2	3	3	3	2	3	3	3	2	4	4	3	2	1	1	5	3	2	3	3	4	5	4	4	1
Gamma1_2004221840	orf31_0009_38 UbiE/COQ5 methyltransferase [O.algarvensis Gamma1] # COG COG2226(H) # pI 6.67 MW 28023	0.001	5.878	6	1	26	1	1	1	252	28	7.15	2	2	1	1	1	1	1	1	1	1	1	1	1	0	0	1	1	2	1	1	0	0	2	1	1
Gamma1_2004221851	orf44_0009_38 hypothetical protein [O.algarvensis Gamma1] # COG none # pI 9.54 MW 29197	0	170.981	49	17	2328	17	17	1	260	29.2	9.51	130	120	61	98	79	95	79	59	117	78	97	113	90	57	82	76	88	137	85	81	74	97	87	79	75
Gamma1_2004221857	orf53_0009_38 Peptidase S11, D-alanyl-D-alanine carboxypeptida se 1 [O.algarvensis Gamma1] # COG COG1686(M) # pI 9.14 MW 45071	0	44.944	29	9	113	9	9	1	408	45	9.11	3	8	5	2	1	15	4	1	6	10	6	6	3	2	2	2	1	5	6	6	6	7	2	0	4
Gamma1_2004221858	orf54_0009_38 Aminotransferase, class IV [O.algarvensis Gamma1] # COG COG0115(E,H) # pI 4.84 MW 31843	0	53.026	62	11	162	9	11	1	286	31.8	4.97	6	4	4	5	4	11	4	4	9	5	6	4	8	5	6	3	6	3	3	14	17	9	5	5	7
Gamma1_2004221868	orf68_0009_38 transposase, [O.algarvensis Gamma1] # COG none # pI 10.60 MW 45778	0	10.51	13	4	13	1	1	1	402	45.7	10.59	1	1	0	0	0	0	0	1	1	0	1	3	0	1	0	1	1	1	0	0	0	0	1	0	0
Gamma1_2004221870	orf71_0009_38 transposase, IS630 family [O.algarvensis Gamma1] # COG COG3415(L) # pI 5.65 MW 39697	0	29.038	23	7	154	0	2	1	345	39.7	5.92	9	10	7	8	6	4	6	4	8	7	6	2	8	4	6	1	10	6	3	9	7	8	6	1	8
Gamma1_2004221877	orf80_0009_38 Quinolinate phosphoribosyl transferase [O.algarvensis Gamma1] # COG COG0157(H) # pI 4.72 MW 31697	0.014	3.164	4	1	2	1	1	1	294	31.7	4.89	0	0	0	0	0	0	0	0	0	1	0	0	0	0	0	0	0	0	1	0	0	0	0	0	0
Gamma1_2004221887	orf97_0009_38 Dihydrodipicolinate synthase/N-acetylneuraminate lyase [O.algarvensis Gamma1] # COG COG0329(E,M) # pI 5.52 MW 25045	0	52.735	53	7	342	1	1	1	236	25	5.82	11	14	11	13	13	20	9	13	22	7	14	19	15	11	7	11	13	14	10	12	14	15	14	10	10
Gamma1_2004221893	orf103_0009_38 2-oxoacid ferredoxin oxidoreductase beta subunit [O.algarvensis Gamma1] # COG COG1013(C) # pI 8.77 MW 41737	0	37.567	26	7	79	5	7	1	375	41.7	8.47	5	1	3	6	6	1	0	0	4	1	3	1	6	3	4	0	2	1	2	5	4	7	5	4	5
Gamma1_2004221906	orf120_0009_38 Transposase, IS630 family [O.algarvensis Gamma1] # COG COG3415(L) # pI 5.56 MW 34614	0	24.123	27	6	122	0	1	1	304	34.6	5.83	7	8	5	5	5	2	6	3	7	5	5	2	6	4	4	2	7	4	3	8	5	6	6	1	6
Gamma1_2004221910	orf124_0009_38 Cysteine synthase K/M Cysteine synthase B [O.algarvensis Gamma1] # COG COG0031(E) # pI 5.87 MW 40539	0	20.701	14	6	60	6	6	1	371	40.5	6.2	3	1	2	3	3	2	0	1	2	3	3	2	5	4	1	1	6	2	3	1	2	4	2	0	2
Gamma1_2004221925	orf144_0009_38 carboxy-terminal processing protease [O.algarvensis Gamma1] # COG COG0793(M) # pI 5.52 MW 54054	0	20.342	17	6	61	6	6	1	500	54	5.72	2	3	3	3	2	0	2	3	2	4	4	2	3	2	2	3	1	3	1	3	3	3	2	2	2
Gamma1_2004221947	orf173_0009_38 transposase [O.algarvensis Gamma1] # COG COG3293(L) # pI 9.28 MW 16875	0.003	4.615	21	1	1	0	1	1	140	16.9	9.25	0	0	0	0	0	0	0	0	0	0	0	1	0	0	0	0	0	0	0	0	0	0	0	0	0
Gamma1_2004221963	orf195_0009_38 conserved hypothetical protein [O.algarvensis Gamma1] # COG none # pI 5.75 MW 37276	0	12.551	17	4	12	0	4	1	313	37.3	6.04	1	1	1	2	0	0	1	0	1	0	1	0	0	0	0	1	1	0	0	0	1	0	1	0	0
Gamma1_2004221995	orf241_0009_38 AMP-dependent synthetase and ligase [O.algarvensis Gamma1] # COG COG0318(I,Q) # pI 5.55 MW 60591	0	42.55	23	9	84	9	9	1	557	60.6	5.82	1	2	6	6	6	0	2	3	2	2	3	0	2	3	0	1	8	0	0	5	5	6	7	3	2
Gamma1_2004222004	orf251_0009_38 Ribosomal protein S21 [O.algarvensis Gamma1] # COG none # pI 10.79 MW 8839	0	27.148	54	6	105	6	6	1	71	8.8	10.78	6	5	6	5	0	3	3	2	5	7	4	10	3	4	3	3	8	5	3	3	2	5	6	0	3
Gamma1_2004222020	orf276_0009_38 Ribosomal protein S11 [O.algarvensis Gamma1] # COG COG0100(J) # pI 11.29 MW 13516	0	26.82	28	4	71	4	4	1	128	13.5	11.3	3	3	2	4	3	2	2	2	4	2	3	4	2	4	2	3	2	4	2	3	4	3	4	2	2
Gamma1_2004222021	orf277_0009_38 Ribosomal protein S4, bacterial and organelle fo rm [O.algarvensis Gamma1] # COG COG0522(J) # pI 10.30 MW 26829	0	45.249	41	6	144	6	6	1	237	26.8	10.29	6	6	5	5	3	5	3	6	8	5	4	10	7	5	5	4	6	8	3	6	7	7	7	2	5
Gamma1_2004222022	orf278_0009_38 DNA-directed RNA polymerase, alpha subunit/40 kD subunit [O.algarvensis Gamma1] # COG COG0202(K) # pI 4.98 MW 16250	0	7.134	13	2	71	0	1	1	151	16.2	5.06	2	3	3	3	2	2	4	2	2	3	4	3	2	3	2	1	4	3	4	3	2	3	3	2	2
Gamma1_2004222029	orf286_0009_38 transposase [O.algarvensis Gamma1] # COG none # pI 11.73 MW 13359	0.005	4.239	19	2	11	0	0	3	114	13.4	11.74	1	1	0	0	0	0	0	0	1	0	1	2	0	1	0	1	1	1	0	0	0	0	1	0	0
Gamma1_2004222032	orf290_0009_38 Ribulose-phosphate 3-epimerase [O.algarvensis Gamma1] # COG COG0036(G) # pI 6.06 MW 27877	0	171.29	56	15	672	13	15	1	252	27.9	6.54	39	15	24	29	22	16	6	18	43	12	10	27	42	21	34	10	36	15	11	23	26	37	26	28	41
Gamma1_2004222033	orf291_0009_38 2-phosphoglycolate phosphatase, prokaryotic HAD- superfamily hydrolase, subfamily IA, variant 3 HAD-superfa mily hydrolase, subfamily IA, variant 1 [O.algarvensis Gamma1] # COG COG0546(R) # pI 4.73 MW 24551	0	131.361	68	11	826	7	11	1	224	24.5	4.91	35	20	34	34	30	23	11	25	59	14	20	20	52	25	40	17	38	24	12	34	34	37	36	23	50
Gamma1_2004222051	orf317_0009_38 UDP-N-acetylmuramate L-alanyl-gamma-D-glutamyl-m eso-diaminopimelate ligase [O.algarvensis Gamma1] # COG COG0773(M) # pI 6.13 MW 52792	0.021	2.829	4	1	1	1	1	1	488	52.8	6.61	0	0	0	0	0	0	0	0	0	1	0	0	0	0	0	0	0	0	0	0	0	0	0	0	0
Gamma1_2004222067	orf337_0009_38 conserved hypothetical protein [O.algarvensis Gamma1] # COG COG1662(L) # pI 9.26 MW 26454	0.002	4.909	10	2	8	0	1	1	226	26.4	9.09	1	0	0	0	1	1	2	0	0	0	0	0	0	0	0	0	0	2	0	0	0	0	1	0	0
Gamma1_2004222074	orf346_0009_38 heterodisulfide reductase, subunit A (HdrA) [O.algarvensis Gamma1] # COG COG1148(C) # pI 5.23 MW 46832	0	342.263	68	28	1784	25	28	1	431	46.8	5.39	69	91	56	57	60	67	69	59	77	79	69	106	73	48	63	58	80	86	69	55	63	58	52	64	58
Gamma1_2004222075	orf348_0009_38 Methyl-viologen-reducing hydrogenase, delta subu nit [O.algarvensis Gamma1] # COG COG1148(C) # pI 5.02 MW 82755	0	611.065	79	66	4930	62	66	1	759	82.7	5.15	207	226	141	148	153	208	156	147	232	202	186	271	217	137	175	166	198	230	174	150	149	179	159	168	194
Gamma1_2004222076	orf349_0009_38 Heterodisulfide reductase, subunit C [O.algarvensis Gamma1] # COG COG1150(C) # pI 9.18 MW 22798	0	38.927	33	6	235	6	6	1	201	22.8	8.98	9	11	7	8	8	7	7	8	11	10	8	16	11	9	7	7	8	14	8	9	10	9	8	3	8
Gamma1_2004222077	orf351_0009_38 succinate dehydrogenase, C subunit [O.algarvensis Gamma1] # COG COG2048(C) # pI 5.02 MW 33791	0	294.612	86	23	1259	21	23	1	311	33.8	5.08	75	53	31	35	33	55	37	28	83	39	30	84	78	29	49	29	49	78	44	33	34	43	38	39	61
Gamma1_2004222100	orf22_0019_55 transposase, IS110 family [O.algarvensis Gamma1] # COG none # pI 10.08 MW 16675	0	21.109	20	2	68	0	2	1	153	16.7	10.07	2	3	3	3	1	3	3	3	2	4	3	3	2	1	1	4	3	2	3	2	4	4	3	3	1
Gamma1_2004222101	orf23_0019_55 transposase for IS1663 [O.algarvensis Gamma1] # COG COG3547(L) # pI 10.31 MW 24060	0.001	6.099	16	2	7	0	0	2	216	24	10.3	0	0	0	0	1	0	0	0	0	0	1	0	0	0	0	1	0	0	0	1	0	1	1	1	0
Gamma1_2004222106	orf29_0019_55 Methionyl-tRNA synthetase, class Ia Methionyl-tR NA synthetase, beta subunit, C-terminal [O.algarvensis Gamma1] # COG COG0143(J) # pI 5.90 MW 75847	0	26.224	22	9	60	9	9	1	679	75.8	6.34	5	1	2	3	1	2	0	2	3	4	2	0	5	3	3	0	5	1	2	4	2	2	3	1	4
Gamma1_2004222108	orf33_0019_55 conserved hypothetical protein [O.algarvensis Gamma1] # COG none # pI 9.96 MW 15019	0	19.865	28	4	143	0	1	1	132	15	9.96	8	9	4	5	6	4	6	4	8	6	6	4	7	5	4	3	8	5	6	5	6	7	6	3	8
Gamma1_2004222110	orf35_0019_55 transposase, IS630 family [O.algarvensis Gamma1] # COG COG3415(L) # pI 7.94 MW 25525	0	9.91	20	4	112	0	0	3	220	25.5	8.09	7	7	4	5	5	2	5	3	7	4	4	2	6	4	4	1	7	4	3	5	5	6	5	1	6
Gamma1_2004222112	orf37_0019_55 UDP-N-acetylmuramyl pentapeptide synthase [O.algarvensis Gamma1] # COG COG0770(M) # pI 5.92 MW 47148	0	53.663	38	10	81	10	10	1	453	47.1	6.37	1	5	1	1	1	9	6	1	0	8	5	9	1	1	1	4	1	9	11	0	1	1	2	1	1
Gamma1_2004222116	orf41_0019_55 Transposase, IS630 family [O.algarvensis Gamma1] # COG COG3415(L) # pI 6.24 MW 20605	0	15.329	31	5	139	0	1	1	183	20.6	6.7	9	8	5	7	6	4	5	4	8	6	5	2	8	4	6	1	9	6	3	6	6	7	5	1	8
Gamma1_2004222125	orf52_0019_55 thiol-disulfide interchange protein DsbC [O.algarvensis Gamma1] # COG COG1651(O) # pI 6.44 MW 26430	0.021	2.834	4	1	6	1	1	1	240	26.4	6.92	1	0	0	0	0	0	0	1	1	0	0	0	1	0	1	0	0	0	0	0	0	1	0	0	0
Gamma1_2004222129	orf56_0019_55 Transposase, IS630 family [O.algarvensis Gamma1] # COG COG3415(L) # pI 8.92 MW 18418	0	9.91	27	4	112	0	0	3	163	18.4	8.97	7	7	4	5	5	2	5	3	7	4	4	2	6	4	4	1	7	4	3	5	5	6	5	1	6
Gamma1_2004222135	orf62_0019_55 rod shape-determining protein MreB [O.algarvensis Gamma1] # COG COG1077(D) # pI 5.20 MW 36811	0	144.563	62	14	720	14	14	1	348	36.8	5.27	30	32	43	40	29	19	19	25	31	26	25	29	43	27	20	18	33	29	17	40	21	31	21	24	18
Gamma1_2004222139	orf69_0019_55 IS1 transposase [O.algarvensis Gamma1] # COG COG1662(L) # pI 6.68 MW 30671	0.002	4.909	8	2	8	0	1	1	262	30.7	7.12	1	0	0	0	1	1	2	0	0	0	0	0	0	0	0	0	0	2	0	0	0	0	1	0	0
Gamma1_2004222144	orf76_0019_55 Transposase [O.algarvensis Gamma1] # COG COG1662(L) # pI 8.09 MW 25656	0.002	4.909	10	2	8	0	1	1	223	25.6	7.91	1	0	0	0	1	1	2	0	0	0	0	0	0	0	0	0	0	2	0	0	0	0	1	0	0
Gamma1_2004222145	orf77_0019_55 Arginine biosynthesis protein ArgJ [O.algarvensis Gamma1] # COG COG1364(E) # pI 5.22 MW 42661	0.004	4.243	11	3	5	3	3	1	403	42.6	5.4	0	1	0	0	0	0	0	0	0	2	0	0	0	0	0	0	1	1	0	0	0	0	0	0	0
Gamma1_2004222152	orf84_0019_55 Transposase, IS4 [O.algarvensis Gamma1] # COG COG5433(L) # pI 7.73 MW 19301	0	9.91	25	4	112	0	0	3	175	19.3	7.88	7	7	4	5	5	2	5	3	7	4	4	2	6	4	4	1	7	4	3	5	5	6	5	1	6
Gamma1_2004222170	orf107_0019_55 ATP-NAD/AcoX kinase [O.algarvensis Gamma1] # COG COG0061(G) # pI 5.75 MW 32887	0	18.952	26	6	48	6	6	1	301	32.9	6.13	1	0	1	4	3	1	0	3	0	0	0	0	3	1	3	0	4	0	0	3	5	6	3	2	5
Gamma1_2004222174	orf111_0019_55 conserved hypothetical protein [O.algarvensis Gamma1] # COG COG0850(D) # pI 8.98 MW 17764	0.008	3.589	6	1	21	0	1	1	164	17.8	8.72	1	1	1	1	1	1	1	0	1	1	1	0	1	0	0	1	1	1	1	1	1	1	1	1	1
Gamma1_2004222183	orf120_0019_55 Thymidylate kinase [O.algarvensis Gamma1] # COG COG0125(F) # pI 5.74 MW 23048	0.034	2.46	14	1	1	1	1	1	212	23	6.01	0	0	0	0	0	0	0	0	0	0	0	1	0	0	0	0	0	0	0	0	0	0	0	0	0
Gamma1_2004222186	orf123_0019_55 signal recognition particle-docking protein FtsY [O.algarvensis Gamma1] # COG COG0552(U) # pI 6.94 MW 35956	0.028	2.581	3	1	2	1	1	1	328	35.9	7.46	0	1	0	0	0	0	0	0	0	0	0	0	0	0	0	0	1	0	0	0	0	0	0	0	0
Gamma1_2004222195	orf140_0019_55 aspartyl-tRNA synthetase bacterial/mitochondrial type [O.algarvensis Gamma1] # COG COG0173(J) # pI 5.26 MW 66940	0	106.46	36	14	123	13	13	1	596	66.9	5.43	1	10	1	1	0	15	6	0	1	14	13	18	2	1	1	7	4	13	6	2	2	1	3	0	0
Gamma1_2004222196	orf142_0019_55 Transposase, IS111A/IS1328/IS1533 [O.algarvensis Gamma1] # COG COG3547(L) # pI 9.30 MW 24068	0	21.827	20	3	69	0	2	1	220	24.1	9.17	2	3	3	3	1	3	3	3	2	4	3	3	2	1	1	4	3	2	3	3	4	4	3	3	1
Gamma1_2004222201	orf150_0019_55 glycine dehydrogenase subunit 2 [O.algarvensis Gamma1] # COG COG1003(E) # pI 10.10 MW 26464	0.006	3.943	10	1	1	0	1	1	244	26.4	10.07	0	0	0	1	0	0	0	0	0	0	0	0	0	0	0	0	0	0	0	0	0	0	0	0	0
Gamma1_2004222209	orf160_0019_55 transposase, IS630 family [O.algarvensis Gamma1] # COG none # pI 5.94 MW 15804	0	9.91	31	4	112	0	0	3	140	15.8	6.38	7	7	4	5	5	2	5	3	7	4	4	2	6	4	4	1	7	4	3	5	5	6	5	1	6
Gamma1_2004222212	orf164_0019_55 dihydroorotate dehydrogenase 1 [O.algarvensis Gamma1] # COG COG0167(F) # pI 5.13 MW 18366	0	11.988	23	3	13	0	3	1	167	18.4	5.3	0	3	0	0	0	2	1	0	0	2	2	1	0	0	0	1	0	1	0	0	0	0	0	0	0
Gamma1_2004222228	orf180_0019_55 3-phosphoshikimate 1-carboxyvinyltransferase [O.algarvensis Gamma1] # COG COG0128(E) # pI 5.83 MW 45551	0.001	5.781	16	2	11	2	2	1	440	45.5	6.21	0	1	1	1	0	1	1	0	2	0	0	0	1	0	0	1	0	1	0	0	0	1	0	0	0
Gamma1_2004222231	orf188_0019_55 Integrase, catalytic region [O.algarvensis Gamma1] # COG none # pI 10.22 MW 38981	0	10.254	11	3	12	0	0	3	340	39	10.21	1	1	0	0	0	0	0	0	1	0	1	3	0	1	0	1	1	1	0	0	0	0	1	0	0
Gamma1_2004222235	orf193_0019_55 Ribose 5-phosphate isomerase [O.algarvensis Gamma1] # COG COG0120(G) # pI 5.47 MW 23187	0	78.534	44	7	387	7	7	1	218	23.2	5.67	14	21	17	17	13	12	16	14	14	12	19	12	20	14	13	9	22	15	11	13	13	22	12	9	14
Gamma1_2004222240	orf199_0019_55 Exonuclease [O.algarvensis Gamma1] # COG COG1949(A) # pI 5.56 MW 20797	0.001	6.883	17	2	11	2	2	1	181	20.8	5.91	0	1	0	0	0	0	1	1	0	3	1	0	0	0	0	0	1	1	0	0	0	0	1	0	0
Gamma1_2004222245	orf204_0019_55 ATPases involved in chromosome partitioning [O.algarvensis Gamma1] # COG COG0489(D) # pI 4.86 MW 39561	0	122.974	64	14	586	7	14	1	374	39.5	4.96	31	25	25	23	22	22	19	22	32	19	28	28	23	24	15	17	23	24	11	22	11	24	28	17	17
Gamma1_2004222310	orf60_0041_70 Integrase, catalytic region [O.algarvensis Gamma1] # COG COG2826(L) # pI 9.59 MW 38072	0.001	6.016	4	1	1	0	0	3	333	38	9.55	0	0	0	0	0	0	0	0	0	0	0	1	0	0	0	0	0	0	0	0	0	0	0	0	0
Gamma1_2004222323	orf78_0041_70 Vitamin B6 biosynthesis protein [O.algarvensis Gamma1] # COG COG0214(H) # pI 5.05 MW 22442	0	16.173	13	2	63	0	2	1	208	22.4	5.12	2	3	0	2	2	2	3	3	4	4	2	3	4	3	3	4	2	3	3	2	2	1	3	1	2
Gamma1_2004222334	orf92_0041_70 leucyl aminopeptidase [O.algarvensis Gamma1] # COG COG0260(E) # pI 9.67 MW 25177	0.015	3.119	4	1	47	0	0	2	227	25.2	9.61	2	2	2	2	2	3	1	2	3	0	2	1	3	2	2	1	1	2	1	2	2	3	2	2	2
Gamma1_2004222377	orf17_0062_80 conserved hypothetical protein [O.algarvensis Gamma1] # COG none # pI 5.98 MW 60521	0	46.761	24	8	116	5	6	1	531	60.5	6.39	9	4	4	6	6	3	1	6	5	4	2	1	4	5	5	2	8	2	1	4	4	5	6	7	7
Gamma1_2004222378	orf18_0062_80 3-oxoacyl-[acyl-carrier-protein] reductase [O.algarvensis Gamma1] # COG COG1028(I,Q,R) # pI 6.02 MW 31396	0	363.302	81	25	4863	25	25	1	289	31.4	6.44	233	210	162	144	164	189	147	169	250	160	138	281	233	134	185	140	179	296	155	163	156	161	163	154	168
Gamma1_2004222379	orf20_0062_80 hypothetical protein [O.algarvensis Gamma1] # COG none # pI 5.52 MW 49623	0	414.976	71	33	5732	3	3	1	443	49.6	5.85	284	247	216	200	192	141	179	164	309	217	216	221	267	169	232	197	258	277	181	237	203	252	226	184	181
Gamma1_2004222381	orf22_0062_80 CHAD [O.algarvensis Gamma1] # COG COG5607(S) # pI 9.16 MW 59684	0.008	3.599	2	1	1	1	1	1	527	59.6	9.06	0	0	0	0	0	0	0	0	0	1	0	0	0	0	0	0	0	0	0	0	0	0	0	0	0
Gamma1_2004222384	orf26_0062_80 transcriptional regulator, Fis family [O.algarvensis Gamma1] # COG none # pI 11.79 MW 10240	0.005	4.239	25	2	11	0	0	3	87	10.2	11.78	1	1	0	0	0	0	0	0	1	0	1	2	0	1	0	1	1	1	0	0	0	0	1	0	0
Gamma1_2004222392	orf36_0062_80 transposase, IS5 family, OrfA [O.algarvensis Gamma1] # COG COG3293(L) # pI 8.46 MW 20374	0	8.285	17	2	14	0	2	1	176	20.4	8.35	0	1	0	0	0	2	0	0	0	2	3	1	0	0	0	1	0	2	2	0	0	0	0	0	0
Gamma1_2004222394	orf39_0062_80 transcriptional regulator, Fis family [O.algarvensis Gamma1] # COG none # pI 11.41 MW 16317	0	10.254	25	3	12	0	0	3	143	16.3	11.4	1	1	0	0	0	0	0	0	1	0	1	3	0	1	0	1	1	1	0	0	0	0	1	0	0
Gamma1_2004222406	orf54_0062_80 CBS [O.algarvensis Gamma1] # COG COG2905(T) # pI 9.01 MW 20245	0	29.285	35	4	113	4	4	1	179	20.2	8.87	4	5	3	4	4	7	5	2	5	6	5	9	5	3	3	4	6	5	5	4	2	4	5	4	4
Gamma1_2004222431	orf19_0063_49 prpbable sulfur oxidation protein SoxZ [O.algarvensis Gamma1] # COG none # pI 9.90 MW 11717	0	11.197	59	6	14	6	6	1	104	11.7	9.89	0	1	0	0	0	0	2	0	0	0	1	5	0	0	0	0	0	5	0	0	0	0	0	0	0
Gamma1_2004222433	orf21_0063_49 transposase A of IS642 [O.algarvensis Gamma1] # COG COG3415(L) # pI 5.07 MW 15631	0	9.91	31	4	112	0	0	3	140	15.6	5.16	7	7	4	5	5	2	5	3	7	4	4	2	6	4	4	1	7	4	3	5	5	6	5	1	6
Gamma1_2004222435	orf24_0063_49 tRNA isopentenyltransferase [O.algarvensis Gamma1] # COG COG0187(L) # pI 4.92 MW 35706	0.003	4.561	7	2	4	0	2	1	321	35.7	5.05	1	0	0	0	0	0	0	0	0	0	0	0	0	1	0	0	1	0	0	0	0	0	0	0	1
Gamma1_2004222437	orf27_0063_49 DNA mismatch repair protein MutL [O.algarvensis Gamma1] # COG COG0323(L) # pI 7.38 MW 66302	0.005	4.206	8	2	3	2	2	1	604	66.3	7.8	0	0	0	0	0	0	1	0	0	0	0	0	1	0	0	0	0	0	0	0	1	0	0	0	0
Gamma1_2004222452	orf47_0063_49 polyhydroxybutyrate depolymerase [O.algarvensis Gamma1] # COG COG3509(Q) # pI 6.16 MW 83052	0	17.221	12	4	22	0	4	1	773	83	6.61	0	3	0	0	0	1	2	0	0	2	5	1	0	0	0	3	0	1	4	0	0	0	0	0	0
Gamma1_2004222460	orf56_0063_49 adenylosuccinate lyase/ [O.algarvensis Gamma1] # COG COG0015(F) # pI 8.32 MW 80338	0	99.278	30	16	244	13	14	1	722	80.3	8.28	10	9	14	12	11	5	2	10	13	7	8	10	9	12	9	5	12	10	2	13	9	14	16	5	6
Gamma1_2004222465	orf62_0063_49 hypothetical protein [O.algarvensis Gamma1] # COG COG2171(E) # pI 7.78 MW 10178	0	33.582	35	4	107	0	4	1	91	10.2	7.99	5	3	6	3	2	4	4	4	6	5	5	7	4	4	2	3	5	3	4	4	5	5	6	1	1
Gamma1_2004222466	orf64_0063_49 Acetylornithine deacetylase/Succinyl-diaminopime late desuccinylase and related deacylases [O.algarvensis Gamma1] # COG COG0624(E) # pI 4.98 MW 40547	0.018	2.957	3	1	1	1	1	1	377	40.5	5.08	0	0	0	0	0	0	0	0	0	0	1	0	0	0	0	0	0	0	0	0	0	0	0	0	0
Gamma1_2004222467	orf66_0063_49 transposase A of IS642 [O.algarvensis Gamma1] # COG COG3415(L) # pI 5.72 MW 16225	0	9.91	31	4	112	0	0	3	144	16.2	6.09	7	7	4	5	5	2	5	3	7	4	4	2	6	4	4	1	7	4	3	5	5	6	5	1	6
Gamma1_2004222468	orf68_0063_49 H+-transporting two-sector ATPase, A subunit [O.algarvensis Gamma1] # COG COG0356(C) # pI 5.90 MW 31694	0.001	5.855	9	1	3	1	1	1	288	31.7	6.38	0	1	0	0	0	0	0	0	0	0	0	1	0	0	0	0	0	0	0	1	0	0	0	0	0
Gamma1_2004222470	orf70_0063_49 H+-transporting two-sector ATPase, B/B' subunit [O.algarvensis Gamma1] # COG COG0711(C) # pI 5.98 MW 17231	0	100.287	56	10	532	3	10	1	156	17.2	6.35	19	23	23	20	23	14	13	16	23	20	18	22	15	23	15	12	28	15	15	22	28	22	20	21	14
Gamma1_2004222471	orf71_0063_49 H+-transporting two-sector ATPase, delta (OSCP) subunit [O.algarvensis Gamma1] # COG COG0712(C) # pI 5.14 MW 19294	0	67.128	54	8	210	8	8	1	179	19.3	5.25	10	12	9	5	9	5	4	6	14	6	8	5	13	9	6	7	9	8	8	9	17	10	5	4	7
Gamma1_2004222472	orf72_0063_49 F0F1-type ATP synthase, alpha subunit [O.algarvensis Gamma1] # COG COG0056(C) # pI 5.21 MW 55707	0	392.338	76	36	3619	26	30	1	513	55.7	5.36	185	115	121	107	104	137	92	111	225	126	117	161	190	99	142	95	156	153	97	121	125	150	151	109	153
Gamma1_2004222475	orf77_0063_49 Integrase, catalytic region [O.algarvensis Gamma1] # COG none # pI 10.25 MW 36841	0	12.159	14	4	13	0	1	1	318	36.8	10.24	1	1	0	0	0	0	0	0	1	0	1	4	0	1	0	1	1	1	0	0	0	0	1	0	0
Gamma1_2004222478	orf80_0063_49 Peptidase S41A, C-terminal protease [O.algarvensis Gamma1] # COG COG0793(M) # pI 9.56 MW 83092	0	22.188	12	7	29	4	7	1	734	83	9.55	0	4	0	0	0	2	2	0	0	5	5	4	0	1	0	3	0	0	2	0	0	0	0	0	0
Gamma1_2004222483	orf87_0063_49 Integrase, catalytic region [O.algarvensis Gamma1] # COG none # pI 10.23 MW 22835	0	10.254	18	3	12	0	0	3	200	22.8	10.23	1	1	0	0	0	0	0	0	1	0	1	3	0	1	0	1	1	1	0	0	0	0	1	0	0
Gamma1_2004222486	orf93_0063_49 Helix-turn-helix, Fis-type [O.algarvensis Gamma1] # COG none # pI 10.15 MW 32532	0	12.159	16	4	13	0	1	1	283	32.5	10.13	1	1	0	0	0	0	0	0	1	0	1	4	0	1	0	1	1	1	0	0	0	0	1	0	0
Gamma1_2004222497	orf108_0063_49 transposase [O.algarvensis Gamma1] # COG none # pI 6.53 MW 17254	0	9.91	28	4	112	0	0	3	157	17.2	7.03	7	7	4	5	5	2	5	3	7	4	4	2	6	4	4	1	7	4	3	5	5	6	5	1	6
Gamma1_2004222510	orf124_0063_49 transposase, [O.algarvensis Gamma1] # COG COG3293(L) # pI 9.60 MW 15628	0	8.285	22	2	14	0	2	1	137	15.6	9.57	0	1	0	0	0	2	0	0	0	2	3	1	0	0	0	1	0	2	2	0	0	0	0	0	0
Gamma1_2004222519	orf11_0073_40 hypothetical protein [O.algarvensis Gamma1] # COG none # pI 5.04 MW 29764	0	22.192	22	4	32	4	4	1	268	29.7	5.2	2	1	1	2	1	0	0	1	2	1	1	0	3	0	0	1	3	1	1	3	1	2	1	2	1
Gamma1_2004222522	orf14_0073_40 tRNA synthetase, class II (G, H, P and S) [O.algarvensis Gamma1] # COG COG3705(E) # pI 6.19 MW 44311	0.021	2.828	7	2	3	2	2	1	394	44.3	6.64	1	0	0	0	0	0	0	0	0	0	0	0	1	0	0	0	0	0	0	0	0	0	0	0	1
Gamma1_2004222524	orf16_0073_40 Band 7 protein [O.algarvensis Gamma1] # COG COG0330(O) # pI 8.92 MW 45103	0	225.099	74	28	1154	28	28	1	408	45.1	8.94	52	73	50	22	20	36	39	36	58	58	50	53	31	48	36	42	61	42	33	46	49	53	54	19	35
Gamma1_2004222529	orf23_0073_40 Glycine cleavage H-protein [O.algarvensis Gamma1] # COG COG0509(E) # pI 4.17 MW 13949	0	12.519	41	2	82	2	2	1	130	13.9	4.34	6	3	4	4	2	2	1	4	7	2	2	5	4	2	3	1	5	1	2	2	5	5	2	1	3
Gamma1_2004222532	orf27_0073_40 cell division protein FtsH [O.algarvensis Gamma1] # COG COG0465(O) # pI 6.01 MW 31758	0	18.505	20	3	35	0	3	1	292	31.7	6.39	3	1	1	2	0	1	1	2	3	0	2	1	1	2	0	2	1	2	0	3	2	3	1	0	1
Gamma1_2004222542	orf39_0073_40 conserved hypothetical protein [O.algarvensis Gamma1] # COG none # pI 8.88 MW 16200	0	14.568	31	3	62	3	3	1	140	16.2	8.79	4	2	2	1	2	3	2	3	2	3	4	5	3	3	1	2	2	4	3	2	1	2	2	1	2
Gamma1_2004222544	orf43_0073_40 transposase [O.algarvensis Gamma1] # COG none # pI 10.33 MW 24363	0	10.254	16	3	12	0	0	3	220	24.3	10.33	1	1	0	0	0	0	0	0	1	0	1	3	0	1	0	1	1	1	0	0	0	0	1	0	0
Gamma1_2004222547	orf47_0073_40 RNA polymerase Rpb6 [O.algarvensis Gamma1] # COG COG1758(K) # pI 4.57 MW 10566	0.028	2.577	24	1	2	1	1	1	97	10.6	4.67	0	0	0	1	0	0	0	0	0	0	0	0	0	1	0	0	0	0	0	0	0	0	0	0	0
Gamma1_2004222558	orf60_0073_40 Histone deacetylase superfamily [O.algarvensis Gamma1] # COG COG0123(B,Q) # pI 5.30 MW 35288	0.006	3.754	14	2	13	2	2	1	324	35.3	5.59	0	0	1	1	0	0	0	0	2	0	0	2	0	0	0	0	1	0	1	1	0	0	1	0	1
Gamma1_2004222562	orf67_0073_40 5,10-methylenetetrahydrofolate reductase [O.algarvensis Gamma1] # COG COG0685(E) # pI 6.39 MW 31637	0.004	4.395	4	1	13	1	1	1	288	31.6	6.87	1	0	0	0	1	1	0	1	0	2	0	0	0	1	0	1	1	0	1	1	1	1	0	0	0
Gamma1_2004222564	orf69_0073_40 S-adenosylhomocysteine hydrolase [O.algarvensis Gamma1] # COG COG0499(H) # pI 4.96 MW 51060	0	43.406	21	9	395	3	3	1	468	51	5.1	11	21	24	16	14	15	10	14	28	9	17	14	9	8	16	9	11	22	10	18	16	24	25	12	11
Gamma1_2004222570	orf81_0073_40 Third ORF in transposon ISC1173 [O.algarvensis Gamma1] # COG none # pI 8.98 MW 10017	0.002	4.909	25	2	8	0	1	1	88	10	8.73	1	0	0	0	1	1	2	0	0	0	0	0	0	0	0	0	0	2	0	0	0	0	1	0	0
Gamma1_2004222587	orf104_0073_40 hypothetical protein [O.algarvensis Gamma1] # COG none # pI 5.14 MW 8341	0	13.424	56	3	16	3	3	1	77	8.3	5.39	0	0	1	0	0	0	1	0	1	3	1	0	0	1	0	0	2	0	2	0	1	2	1	0	0
Gamma1_2004222593	orf111_0073_40 acetolactate synthase, large subunit, biosynthet ic type [O.algarvensis Gamma1] # COG COG0028(E,H) # pI 7.00 MW 62210	0.007	3.619	2	1	2	1	1	1	577	62.2	7.42	0	0	0	0	0	0	0	0	0	1	0	0	0	0	0	1	0	0	0	0	0	0	0	0	0
Gamma1_2004222607	orf130_0073_40 Ribosomal protein S6 [O.algarvensis Gamma1] # COG COG0360(J) # pI 6.73 MW 22605	0	44.164	35	6	137	6	6	1	199	22.6	7.18	6	11	9	6	5	5	3	2	8	4	5	7	7	2	5	1	7	8	2	6	5	8	5	1	5
Gamma1_2004222608	orf131_0073_40 Ribosomal protein S18 [O.algarvensis Gamma1] # COG COG0238(J) # pI 10.28 MW 8650	0	14.215	39	3	163	3	3	1	74	8.6	10.27	8	8	7	8	7	6	3	3	8	5	7	5	6	4	5	4	8	6	6	9	9	7	7	7	7
Gamma1_2004222610	orf133_0073_40 Ribosomal protein L9 [O.algarvensis Gamma1] # COG COG0359(J) # pI 5.47 MW 16137	0	27.382	30	4	37	4	4	1	149	16.1	5.6	4	0	1	2	0	1	3	1	2	1	3	3	1	1	0	1	3	1	1	0	1	3	3	0	1
Gamma1_2004222611	orf135_0073_40 transposase gene of IS630 family [O.algarvensis Gamma1] # COG none # pI 8.90 MW 29023	0	19.129	15	3	42	0	2	1	252	29	8.75	2	3	3	3	1	2	1	1	1	3	2	0	2	0	2	0	3	2	0	4	2	2	1	0	2
Gamma1_2004222621	orf10_0087_85 phosphoglycerate mutase, 2,3-bisphosphoglycerate -independent, [O.algarvensis Gamma1] # COG COG0696(G) # pI 4.99 MW 59947	0	32.822	17	7	227	1	0	0	549	59.9	5.16	15	6	7	6	9	11	7	7	7	9	8	9	11	6	9	8	11	7	13	7	3	8	9	9	13
Gamma1_2004222646	orf16_0090_86 Cytochrome c oxidase, subunit III [O.algarvensis Gamma1] # COG COG1845(C) # pI 5.80 MW 32731	0	7.773	4	1	18	1	1	1	292	32.7	6.28	1	0	0	0	0	2	0	0	0	2	2	0	2	1	0	1	1	1	0	1	0	0	1	0	3
Gamma1_2004222647	orf17_0090_86 Cytochrome c oxidase assembly protein CtaG/Cox11 [O.algarvensis Gamma1] # COG COG3175(O) # pI 9.60 MW 20594	0	25.902	58	7	36	4	7	1	186	20.6	9.52	1	1	0	0	0	0	0	0	1	0	0	1	0	3	4	0	8	1	0	1	9	0	5	0	0
Gamma1_2004222650	orf22_0090_86 CBS domain-containing hypothetical protein [O.algarvensis Gamma1] # COG COG2524(K) # pI 6.97 MW 15249	0	38.268	34	2	38	1	2	1	134	15.2	7.56	4	2	0	1	0	6	0	0	6	0	0	6	2	1	0	0	0	8	0	0	1	0	0	0	0
Gamma1_2004222651	orf23_0090_86 nitrogen regulatory protein P-II family protein [O.algarvensis Gamma1] # COG none # pI 6.59 MW 12797	0	25.875	44	4	40	4	4	1	116	12.8	7.15	2	4	1	1	1	1	3	1	2	2	2	2	0	1	1	4	1	2	0	2	1	3	2	0	0
Gamma1_2004222662	orf5_0093_83 Ribosomal protein S1 [O.algarvensis Gamma1] # COG COG0539(J) # pI 6.83 MW 13114	0	36.163	59	6	184	0	6	1	121	13.1	7.25	8	5	6	7	6	6	7	5	5	6	4	5	6	11	3	8	6	7	6	6	4	5	10	8	5
Gamma1_2004222663	orf6_0093_83 Histone-like bacterial DNA-binding protein [O.algarvensis Gamma1] # COG COG0776(L) # pI 7.95 MW 12299	0	42.839	30	3	13	1	3	1	112	12.3	8.22	1	0	0	0	0	2	0	0	1	0	0	6	0	0	0	0	0	1	0	0	0	0	0	0	0
Gamma1_2004222669	orf13_0093_83 Transposase, IS630 family [O.algarvensis Gamma1] # COG COG3415(L) # pI 6.98 MW 19286	0	9.91	26	4	112	0	0	3	171	19.3	7.56	7	7	4	5	5	2	5	3	7	4	4	2	6	4	4	1	7	4	3	5	5	6	5	1	6
Gamma1_2004222675	orf19_0093_83 MaoC family protein [O.algarvensis Gamma1] # COG COG2030(I) # pI 5.61 MW 38336	0	75.478	43	13	391	13	13	1	352	38.3	5.99	18	12	15	18	16	10	9	8	20	11	12	11	20	18	17	7	24	11	12	16	15	21	17	13	16
Gamma1_2004222688	orf36_0093_83 acetyl-coenzyme A synthetase; CoA synthetase [O.algarvensis Gamma1] # COG COG0365(I) # pI 5.27 MW 71837	0	98.867	30	13	308	11	11	1	651	71.8	5.49	12	15	12	9	7	11	8	8	13	16	17	19	17	8	8	12	14	10	15	12	10	19	10	8	13
Gamma1_2004222699	orf52_0093_83 transposase, IS630 family [O.algarvensis Gamma1] # COG none # pI 5.56 MW 14133	0	9.91	35	4	112	0	0	3	127	14.1	5.82	7	7	4	5	5	2	5	3	7	4	4	2	6	4	4	1	7	4	3	5	5	6	5	1	6
Gamma1_2004222717	orf8_0102_73 Acetylornithine and succinylornithine aminotrans ferase [O.algarvensis Gamma1] # COG COG4992(E) # pI 8.87 MW 29398	0	13.79	11	2	22	0	2	1	267	29.4	8.6	2	2	2	1	0	0	1	1	1	1	1	0	1	1	0	0	3	0	1	0	0	1	1	1	1
Gamma1_2004222725	orf18_0102_73 Glutamate synthase (ferredoxin) [O.algarvensis Gamma1] # COG COG0067(E) # pI 5.62 MW 55548	0.007	3.679	2	1	12	0	1	1	501	55.5	5.99	1	1	0	0	0	1	1	0	0	2	1	0	0	0	0	0	1	0	1	0	1	1	1	0	0
Gamma1_2004222745	orf45_0102_73 IMP dehydrogenase/GMP reductase [O.algarvensis Gamma1] # COG COG0516(F) # pI 6.08 MW 35667	0.01	3.382	4	1	7	0	1	1	338	35.6	6.54	1	1	0	1	0	1	0	0	0	0	0	1	1	0	0	0	1	0	0	0	0	0	0	0	0
Gamma1_2004222750	orf51_0102_73 dissimilatory sulfite reductase beta subunit [O.algarvensis Gamma1] # COG COG2221(C) # pI 7.15 MW 30916	0	93.913	44	9	1190	0	6	1	279	30.9	7.43	56	41	42	44	43	39	32	33	64	35	43	50	53	42	53	37	55	54	38	41	40	51	42	46	63
Gamma1_2004222751	orf52_0102_73 Dissimilatory sulfite reductase, alpha subunit [O.algarvensis Gamma1] # COG COG2221(C) # pI 4.65 MW 20736	0	25.132	18	3	184	1	0	0	181	20.7	4.79	7	6	4	6	9	2	5	6	10	12	7	7	4	3	12	4	11	4	8	7	3	8	6	13	7
Gamma1_2004222752	orf1_0117_62 Transposase, IS630 family [O.algarvensis Gamma1] # COG none # pI 6.95 MW 21608	0	19.129	20	3	42	0	2	1	187	21.6	7.28	2	3	3	3	1	2	1	1	1	3	2	0	2	0	2	0	3	2	0	4	2	2	1	0	2
Gamma1_2004222761	orf12_0117_62 Acetylornithine deacetylase (ArgE) [O.algarvensis Gamma1] # COG COG0624(E) # pI 5.34 MW 40908	0.018	2.944	4	1	5	1	1	1	384	40.9	5.54	0	1	0	0	0	0	0	0	0	1	0	0	0	0	0	1	1	0	0	0	0	0	1	0	0
Gamma1_2004222775	orf31_0117_62 H+-transporting two-sector ATPase, gamma subunit [O.algarvensis Gamma1] # COG COG0224(C) # pI 7.79 MW 32029	0	114.093	71	13	536	7	13	1	290	32	8	24	18	21	22	28	18	9	23	27	19	21	18	30	12	15	11	23	21	11	25	24	28	17	17	19
Gamma1_2004222776	orf32_0117_62 F0F1-type ATP synthase, beta subunit [O.algarvensis Gamma1] # COG COG0055(C) # pI 4.82 MW 49669	0	297.963	82	28	3423	16	22	1	458	49.6	4.94	184	136	131	120	111	119	80	99	186	117	110	163	168	106	130	94	146	141	94	122	115	156	136	93	148
Gamma1_2004222782	orf6_0129_62 pesticin domain protein [O.algarvensis Gamma1] # COG none # pI 9.76 MW 21302	0	9.219	14	2	22	2	2	1	194	21.3	9.76	1	0	1	2	1	0	0	2	2	0	0	0	1	1	2	0	1	0	0	1	1	1	1	2	2
Gamma1_2004222784	orf9_0129_62 Ribosomal protein L10 [O.algarvensis Gamma1] # COG COG0244(J) # pI 8.99 MW 18835	0	50.443	59	8	241	7	8	1	178	18.8	8.94	13	8	7	7	9	9	7	8	11	11	9	13	11	7	10	7	10	13	7	11	7	11	9	9	10
Gamma1_2004222785	orf10_0129_62 Ribosomal protein L7/L12 [O.algarvensis Gamma1] # COG COG0222(J) # pI 4.47 MW 12772	0	31.868	70	5	205	4	4	1	125	12.8	4.49	9	7	7	4	3	8	8	5	12	7	7	8	10	7	7	5	9	13	9	7	3	10	9	6	9
Gamma1_2004222797	orf26_0129_62 Outer membrane chaperone Skp (OmpH) [O.algarvensis Gamma1] # COG COG2825(M) # pI 5.52 MW 19842	0	43.649	52	9	85	9	9	1	174	19.8	5.57	2	6	3	2	0	5	6	2	2	4	7	5	0	3	3	4	4	4	5	4	4	1	3	1	2
Gamma1_2004222798	orf27_0129_62 UDP-3-O-[3-hydroxymyristoyl] glucosamine N-acylt ransferase, LpxD [O.algarvensis Gamma1] # COG COG1044(M) # pI 7.85 MW 38126	0	26.584	27	6	60	1	6	1	354	38.1	7.84	4	3	3	2	2	1	2	2	2	4	3	1	2	2	2	2	2	4	3	1	2	3	2	1	3
Gamma1_2004222799	orf28_0129_62 UDP-3-O-[3-hydroxymyristoyl] glucosamine N-acylt ransferase, LpxD [O.algarvensis Gamma1] # COG COG1044(M) # pI 7.82 MW 19997	0	11.657	7	2	36	0	2	1	187	20	7.78	2	0	2	2	1	1	2	1	1	3	2	1	1	1	1	1	2	2	2	0	2	2	1	1	2
Gamma1_2004222801	orf30_0129_62 beta-hydroxyacyl-(acyl-carrier-protein) dehydrat ase FabZ [O.algarvensis Gamma1] # COG COG0764(I) # pI 6.99 MW 18515	0.003	4.666	6	1	22	0	1	1	172	18.5	7.34	2	1	1	1	1	1	1	1	0	1	1	0	1	1	1	0	1	0	1	1	1	1	1	1	1
Gamma1_2004222802	orf31_0129_62 Acyl-(acyl-carrier-protein)--UDP-N-acetylglucosa mine O-acyltransferase [O.algarvensis Gamma1] # COG COG1043(M) # pI 6.75 MW 27610	0	18.587	23	4	22	4	4	1	256	27.6	7.24	1	1	1	1	0	1	0	1	1	3	1	0	1	2	0	0	1	0	1	1	1	1	1	0	1
Gamma1_2004222812	orf11_0130_81 GrpE protein [O.algarvensis Gamma1] # COG COG0576(O) # pI 4.49 MW 24279	0	37.89	44	7	106	7	7	1	225	24.3	4.59	4	5	4	4	4	4	6	1	3	8	5	4	5	3	4	3	5	4	6	4	2	8	3	3	3
Gamma1_2004222816	orf15_0130_81 1-acyl-sn-glycerol-3-phosphate acyltransferase [O.algarvensis Gamma1] # COG COG0204(I) # pI 9.40 MW 33890	0.005	3.954	6	1	2	1	1	1	294	33.9	9.36	0	1	0	0	0	0	0	0	0	0	0	1	0	0	0	0	0	0	0	0	0	0	0	0	0
Gamma1_2004222849	orf33_0132_64 conserved hypothetical protein [O.algarvensis Gamma1] # COG none # pI 9.45 MW 16275	0	9.91	31	4	112	0	0	3	144	16.3	9.42	7	7	4	5	5	2	5	3	7	4	4	2	6	4	4	1	7	4	3	5	5	6	5	1	6
Gamma1_2004222854	orf40_0132_64 4-hydroxybenzoyl-CoA thioesterase [O.algarvensis Gamma1] # COG COG0824(R) # pI 9.29 MW 19603	0.006	3.9	14	2	4	2	2	1	169	19.6	9.09	0	0	0	0	0	0	0	0	1	0	0	0	1	0	0	0	1	0	0	0	1	0	0	0	0
Gamma1_2004222870	orf59_0132_64 transposase [O.algarvensis Gamma1] # COG none # pI 10.73 MW 16484	0	10.254	25	3	12	0	0	3	142	16.5	10.73	1	1	0	0	0	0	0	0	1	0	1	3	0	1	0	1	1	1	0	0	0	0	1	0	0
Gamma1_2004222872	orf62_0132_64 transposase IS630 family [O.algarvensis Gamma1] # COG COG0299(F) # pI 9.03 MW 28570	0	19.129	15	3	42	0	2	1	251	28.6	8.92	2	3	3	3	1	2	1	1	1	3	2	0	2	0	2	0	3	2	0	4	2	2	1	0	2
Gamma1_2004222883	orf4_0136_62 protein containing DUF583 [O.algarvensis Gamma1] # COG COG1664(M) # pI 6.34 MW 18298	0	64.742	57	10	269	3	10	1	174	18.3	6.81	15	5	13	13	13	6	5	9	15	5	5	9	11	14	11	5	16	7	4	16	13	16	16	7	10
Gamma1_2004222884	orf5_0136_62 Pyruvate/2-oxoglutarate dehydrogenase complex, d ihydrolipoamide dehydrogenase (E3) component, and related enzymes [O.algarvensis Gamma1] # COG COG1249(C) # pI 5.64 MW 52540	0	83.024	34	10	223	9	10	1	489	52.5	5.96	11	4	10	10	10	3	4	11	7	8	6	5	11	10	7	4	18	2	5	10	11	10	13	10	6
Gamma1_2004222887	orf9_0136_62 Transposase, [O.algarvensis Gamma1] # COG none # pI 10.18 MW 13568	0	8.285	25	2	14	0	2	1	121	13.6	10.15	0	1	0	0	0	2	0	0	0	2	3	1	0	0	0	1	0	2	2	0	0	0	0	0	0
Gamma1_2004222910	orf11_0145_82 DNA-directed RNA polymerase, beta subunit [O.algarvensis Gamma1] # COG none # pI 5.73 MW 52241	0	18.538	10	5	96	0	4	1	478	52.2	6.06	7	3	3	3	3	2	4	2	5	5	4	2	3	4	3	5	6	4	3	4	3	3	4	6	3
Gamma1_2004222917	orf7_0150_83 Small GTP-binding protein domain [O.algarvensis Gamma1] # COG COG0536(R) # pI 9.29 MW 38257	0.001	6.664	12	3	9	3	3	1	360	38.2	9.26	1	0	0	0	1	0	0	0	0	0	0	0	0	1	0	0	2	0	0	2	0	0	2	0	0
Gamma1_2004222918	orf8_0150_83 Glutamate 5-kinase, ProB- [O.algarvensis Gamma1] # COG COG0263(E) # pI 8.84 MW 40072	0	11.36	15	3	7	3	3	1	374	40	8.63	0	0	0	0	1	0	0	0	0	0	0	0	0	0	0	0	3	0	0	0	0	0	0	0	3
Gamma1_2004222919	orf9_0150_83 Rhodanese- [O.algarvensis Gamma1] # COG COG0607(P) # pI 4.60 MW 18254	0	39.142	50	7	130	7	7	1	159	18.2	4.73	5	1	10	12	7	0	2	6	6	3	2	1	3	9	5	0	5	1	3	6	7	9	11	5	4
Gamma1_2004222933	orf1_0175_71 conserved hypothetical protein [O.algarvensis Gamma1] # COG none # pI 4.33 MW 7588	0	63.316	92	5	283	5	5	1	65	7.6	4.42	18	9	5	11	7	5	5	13	14	6	8	23	15	9	16	13	8	15	8	15	7	16	19	6	10
Gamma1_2004222934	orf2_0175_71 carboxyvinyl-carboxyphosphonate phosphorylmutase [O.algarvensis Gamma1] # COG COG2513(G) # pI 9.39 MW 45776	0.001	5.641	5	2	10	2	2	1	422	45.7	9.16	0	1	0	1	1	0	0	1	0	0	0	0	1	0	0	0	1	0	0	0	1	1	0	1	1
Gamma1_2004222937	orf6_0175_71 Transposase, IS111A/IS1328/IS1533 [O.algarvensis Gamma1] # COG COG3547(L) # pI 10.56 MW 22746	0	21.109	15	2	68	0	2	1	205	22.7	10.55	2	3	3	3	1	3	3	3	2	4	3	3	2	1	1	4	3	2	3	2	4	4	3	3	1
Gamma1_2004222958	orf33_0175_71 Glucose-6-phosphate dehydrogenase [O.algarvensis Gamma1] # COG COG0364(G) # pI 5.85 MW 58101	0	12.938	8	3	11	3	3	1	515	58.1	6.27	1	1	0	0	0	0	0	0	0	3	1	0	0	0	0	1	1	0	0	1	1	1	0	0	0
Gamma1_2004222965	orf8_0176_78 DsrR [O.algarvensis Gamma1] # COG COG0316(S) # pI 4.24 MW 11327	0	13.432	23	2	78	2	2	1	104	11.3	4.41	5	4	2	1	2	2	1	1	5	3	3	3	3	4	4	3	5	3	2	4	5	3	4	1	4
Gamma1_2004222978	orf25_0176_78 conserved hypothetical protein [O.algarvensis Gamma1] # COG none # pI 5.79 MW 16310	0.009	3.452	8	1	2	1	1	1	144	16.3	6.19	0	0	0	0	0	0	0	0	0	1	0	0	0	0	0	0	0	0	1	0	0	0	0	0	0
Gamma1_2004222980	orf27_0176_78 FAD/FMN-containing dehydrogenases [O.algarvensis Gamma1] # COG COG0277(C) # pI 6.12 MW 37765	0	52.685	39	8	212	8	8	1	354	37.7	6.55	7	13	7	9	11	9	10	7	7	9	11	5	12	8	4	9	10	8	12	9	7	7	6	4	4
Gamma1_2004222988	orf37_0176_78 Protein of unknown function DUF1342 [O.algarvensis Gamma1] # COG COG4582(S) # pI 5.60 MW 19678	0	20.614	44	4	38	1	1	1	174	19.7	5.87	3	1	1	0	2	0	0	3	0	3	0	2	2	3	0	0	1	1	0	0	5	0	2	4	1
Gamma1_2004222989	orf38_0176_78 protein containing DUF28 [O.algarvensis Gamma1] # COG COG0217(S) # pI 4.60 MW 26849	0	16.474	32	3	20	1	3	1	250	26.8	4.77	2	1	0	1	1	0	0	1	2	0	0	0	1	0	2	0	1	0	0	1	3	1	0	1	0
Gamma1_2004222992	orf1_0186_69 Ribulose bisphosphate carboxylase, small chain [O.algarvensis Gamma1] # COG COG4451(C) # pI 5.22 MW 13705	0	129.485	59	6	5027	5	6	1	118	13.7	5.45	218	192	145	168	166	204	149	156	336	146	162	176	266	141	247	146	218	247	158	175	171	206	214	152	234
Gamma1_2004223000	orf12_0186_69 phosphate ABC transporter, periplasmic binding p rotein [O.algarvensis Gamma1] # COG COG0226(P) # pI 7.59 MW 37895	0	102.299	52	17	380	14	17	1	349	37.9	7.75	14	32	6	23	11	37	11	7	23	10	19	9	14	8	5	16	12	32	11	19	7	6	19	9	10
Gamma1_2004223005	orf17_0186_69 protein containing DUF465 [O.algarvensis Gamma1] # COG COG2841(S) # pI 4.56 MW 9388	0	22.875	68	3	43	3	3	1	79	9.4	4.68	2	1	2	2	1	0	0	1	0	5	0	4	0	2	1	0	2	1	2	1	2	3	5	2	1
Gamma1_2004223006	orf18_0186_69 Zn-dependent hydrolases, including glyoxylases [O.algarvensis Gamma1] # COG COG0491(R) # pI 5.02 MW 23322	0	10.917	36	5	37	3	5	1	212	23.3	5.2	2	3	3	1	0	1	2	1	0	3	1	0	1	3	1	1	2	2	1	2	2	0	0	2	1
Gamma1_2004223023	orf3_0201_59 CreA [O.algarvensis Gamma1] # COG COG3045(S) # pI 9.32 MW 18344	0	37.176	48	6	94	6	6	1	170	18.3	9.23	4	3	2	4	5	3	1	2	4	0	1	6	4	5	6	3	5	3	4	4	2	7	3	4	6
Gamma1_2004223038	orf21_0201_59 InsA protein [O.algarvensis Gamma1] # COG none # pI 9.67 MW 15359	0.002	4.909	16	2	8	0	1	1	135	15.3	9.6	1	0	0	0	1	1	2	0	0	0	0	0	0	0	0	0	0	2	0	0	0	0	1	0	0
Gamma1_2004223042	orf26_0201_59 Adenylosuccinate synthase [O.algarvensis Gamma1] # COG COG0104(F) # pI 6.03 MW 46452	0	21.015	23	5	24	5	5	1	431	46.4	6.48	0	4	0	0	0	0	2	1	0	4	4	3	0	0	0	3	0	1	2	0	0	0	0	0	0
Gamma1_2004223047	orf31_0201_59 6-phosphofructokinase [O.algarvensis Gamma1] # COG COG0205(G) # pI 5.60 MW 54209	0	373.99	69	31	5238	29	31	1	495	54.2	5.87	293	173	160	184	187	148	118	115	325	118	144	243	287	160	260	116	205	178	152	184	178	237	196	188	208
Gamma1_2004223049	orf33_0201_59 H+ translocating pyrophosphate synthase [O.algarvensis Gamma1] # COG COG3808(C) # pI 4.93 MW 68957	0	149.952	24	21	1035	14	14	1	670	68.9	5.1	43	39	43	35	38	38	35	25	57	39	42	35	40	29	45	36	52	37	27	42	34	48	30	28	38
Gamma1_2004223051	orf3_0207_73 phosphoribosylformimino-5- aminoimidazole carbox amide ribotide isomerase [O.algarvensis Gamma1] # COG COG0106(E) # pI 6.99 MW 22898	0	17.547	20	3	19	0	3	1	216	22.9	7.28	2	0	1	1	1	0	0	1	1	0	0	0	2	1	0	0	0	0	0	1	1	1	1	2	2
Gamma1_2004223055	orf7_0207_73 Elongation factor P (EF-P) [O.algarvensis Gamma1] # COG COG0231(J) # pI 4.46 MW 20247	0	17.264	8	1	21	0	1	1	182	20.2	4.63	0	2	2	2	0	0	0	0	2	0	1	0	0	2	0	0	1	2	0	1	2	3	1	0	0
Gamma1_2004223063	orf19_0207_73 Phosphotransferase system mannitol/fructose-spec ific IIA domain (Ntr-type) [O.algarvensis Gamma1] # COG COG1762(G,T) # pI 5.17 MW 17176	0	14.724	37	3	7	2	3	1	156	17.2	5.34	0	1	0	0	0	0	0	0	1	0	1	1	1	0	0	0	1	0	0	0	0	0	0	0	1
Gamma1_2004223064	orf20_0207_73 Uncharacterised P-loop ATPase protein UPF0042 [O.algarvensis Gamma1] # COG COG1660(R) # pI 6.31 MW 32826	0	12.253	14	3	46	2	3	1	288	32.8	6.8	3	1	2	2	2	2	2	2	3	2	2	2	3	2	1	0	3	1	2	2	1	2	2	0	2
Gamma1_2004223067	orf1_0212_81 transposase [O.algarvensis Gamma1] # COG COG3293(L) # pI 7.88 MW 16044	0.003	4.615	21	1	1	0	1	1	138	16	7.85	0	0	0	0	0	0	0	0	0	0	0	1	0	0	0	0	0	0	0	0	0	0	0	0	0
Gamma1_2004223084	orf3_0220_64 transposase, IS630 family [O.algarvensis Gamma1] # COG COG3415(L) # pI 5.84 MW 24305	0	9.91	21	4	112	0	0	3	211	24.3	6.23	7	7	4	5	5	2	5	3	7	4	4	2	6	4	4	1	7	4	3	5	5	6	5	1	6
Gamma1_2004223087	orf8_0220_64 Glucokinase [O.algarvensis Gamma1] # COG COG0837(G) # pI 5.61 MW 35468	0	52.771	33	9	269	6	9	1	332	35.4	5.91	10	13	9	10	8	12	8	11	11	11	13	14	13	7	10	9	13	15	11	8	8	9	8	8	11
Gamma1_2004223091	orf12_0220_64 von Willebrand factor type A [O.algarvensis Gamma1] # COG COG0028(E,H) # pI 5.97 MW 38550	0	35.661	24	7	140	0	0	0	344	38.5	6.43	7	5	5	5	4	5	3	4	12	3	6	6	9	4	5	5	6	6	4	7	5	4	5	5	5
Gamma1_2004223092	orf13_0220_64 acetolactate synthase, small subunit [O.algarvensis Gamma1] # COG COG0440(E) # pI 5.30 MW 18014	0	16.547	23	3	79	2	3	1	163	18	5.41	3	3	3	3	3	3	4	2	2	4	3	5	2	4	3	3	3	2	4	2	2	3	2	3	4
Gamma1_2004223107	orf9_0226_85 dioxygenase [O.algarvensis Gamma1] # COG none # pI 6.67 MW 23903	0.001	5.789	13	2	4	2	2	1	207	23.9	7.2	1	0	0	0	0	0	0	0	0	0	0	1	0	0	0	1	1	0	0	0	0	0	0	0	0
Gamma1_2004223110	orf13_0226_85 Transposase, IS630 family [O.algarvensis Gamma1] # COG none # pI 6.19 MW 35206	0	29.038	27	7	154	0	2	1	305	35.2	6.58	9	10	7	8	6	4	6	4	8	7	6	2	8	4	6	1	10	6	3	9	7	8	6	1	8
Gamma1_2004223125	orf3_0253_81 transposase [O.algarvensis Gamma1] # COG none # pI 9.72 MW 14986	0	15.563	30	3	14	0	1	1	134	15	9.66	1	0	0	1	0	1	1	0	0	1	1	1	0	0	1	0	2	0	1	0	0	0	0	0	3
Gamma1_2004223129	orf9_0253_81 Glutamyl- and glutaminyl-tRNA synthetases [O.algarvensis Gamma1] # COG COG0008(J) # pI 5.68 MW 53492	0	25.315	14	4	74	4	4	1	473	53.5	6.06	5	0	6	5	4	0	0	3	3	2	0	0	4	4	4	0	6	0	0	5	8	3	4	3	4
Gamma1_2004223130	orf13_0253_81 transposase IS630 family [O.algarvensis Gamma1] # COG none # pI 7.62 MW 26803	0	19.129	16	3	42	0	2	1	230	26.8	7.77	2	3	3	3	1	2	1	1	1	3	2	0	2	0	2	0	3	2	0	4	2	2	1	0	2
Gamma1_2004223135	orf20_0253_81 Twin-arginine translocation protein TatA/E [O.algarvensis Gamma1] # COG COG1826(U) # pI 4.93 MW 9093	0	16.847	36	2	28	2	2	1	87	9.1	4.97	2	1	1	1	1	2	1	0	0	2	2	0	1	1	1	1	2	2	1	1	0	1	2	0	1
Gamma1_2004223148	orf5_0254_82 Sulfide dehydrogenase [O.algarvensis Gamma1] # COG COG0446(R) # pI 6.71 MW 45890	0	221.041	58	20	1029	20	20	1	429	45.9	7.15	47	60	24	27	37	54	42	18	30	52	55	102	39	26	28	39	39	48	46	29	24	34	29	32	41
Gamma1_2004223150	orf7_0254_82 DNA gyrase, subunit A [O.algarvensis Gamma1] # COG COG0188(L) # pI 5.84 MW 96457	0	20.564	8	4	43	4	4	1	873	96.4	6.21	3	1	3	3	1	0	1	0	2	2	2	2	3	1	1	1	3	2	1	2	2	3	0	1	1
Gamma1_2004223152	orf9_0254_82 hypothetical transposase IS630 family [O.algarvensis Gamma1] # COG none # pI 6.18 MW 18561	0	19.129	23	3	42	0	2	1	162	18.5	6.64	2	3	3	3	1	2	1	1	1	3	2	0	2	0	2	0	3	2	0	4	2	2	1	0	2
Gamma1_2004223167	orf3_0256_84 protein containing DUF35 [O.algarvensis Gamma1] # COG COG1545(R) # pI 4.93 MW 15439	0	135.772	80	11	1827	11	11	1	138	15.4	4.96	140	45	47	61	72	66	23	53	154	26	41	104	123	41	100	32	68	84	42	66	50	88	75	60	82
Gamma1_2004223181	orf13_0278_74 conserved hypothetical protein [O.algarvensis Gamma1] # COG none # pI 9.21 MW 19750	0.002	4.909	13	2	8	0	1	1	170	19.7	9.07	1	0	0	0	1	1	2	0	0	0	0	0	0	0	0	0	0	2	0	0	0	0	1	0	0
Gamma1_2004223184	orf17_0278_74 D-alanine--D-alanine ligase (D-alanylalanine s ynthetase) (D-Ala-D-Ala ligase) [O.algarvensis Gamma1] # COG COG1181(M) # pI 5.86 MW 36444	0	8.838	13	4	10	4	4	1	342	36.4	6.25	0	1	1	1	0	1	0	0	0	1	0	0	0	0	0	0	2	0	0	0	2	0	1	0	0
Gamma1_2004223187	orf21_0278_74 Cell division protein FtsA [O.algarvensis Gamma1] # COG COG0849(D) # pI 5.06 MW 44276	0	46.526	35	9	123	7	7	1	411	44.2	5.16	7	7	4	5	3	7	4	4	7	6	3	7	6	4	5	6	5	11	2	2	2	4	4	3	3
Gamma1_2004223191	orf4_0285_72 Transposase, IS630 family [O.algarvensis Gamma1] # COG COG3415(L) # pI 7.69 MW 29286	0	29.038	31	7	154	0	2	1	262	29.3	7.81	9	10	7	8	6	4	6	4	8	7	6	2	8	4	6	1	10	6	3	9	7	8	6	1	8
Gamma1_2004223193	orf6_0285_72 Alpha amylase, catalytic region [O.algarvensis Gamma1] # COG COG0366(G) # pI 5.57 MW 75949	0	58.391	25	11	167	0	11	1	677	75.9	5.88	5	9	7	10	5	6	6	6	10	5	7	3	9	7	3	5	10	4	7	3	8	10	7	4	6
Gamma1_2004223194	orf7_0285_72 glycosyltransferase [O.algarvensis Gamma1] # COG COG0438(M) # pI 6.03 MW 47178	0	53.198	36	10	133	10	10	1	421	47.1	6.48	7	6	3	4	7	5	3	5	7	5	4	14	6	3	7	4	5	4	5	4	4	2	4	3	7
Gamma1_2004223198	orf1_0286_75 Translation initiation factor IF-3 [O.algarvensis Gamma1] # COG COG0290(J) # pI 9.77 MW 19972	0	10.142	16	3	106	0	3	1	174	20	9.76	7	4	4	5	4	5	2	4	5	4	4	3	7	4	5	2	5	5	2	4	4	5	5	2	4
Gamma1_2004223200	orf3_0286_75 Transketolase [O.algarvensis Gamma1] # COG COG0021(G) # pI 5.95 MW 34454	0	7.169	7	2	3	1	1	1	315	34.4	6.42	0	0	0	0	0	1	0	0	0	0	0	1	0	0	0	0	0	0	0	0	0	0	0	0	0
Gamma1_2004223201	orf4_0286_75 ATPase components of ABC transporters with dupli cated ATPase domains [O.algarvensis Gamma1] # COG COG0488(R) # pI 5.36 MW 61263	0	30.527	18	7	69	0	7	1	548	61.2	5.57	0	9	1	1	1	7	3	1	1	11	7	7	1	1	0	3	0	8	4	0	0	2	0	0	0
Gamma1_2004223202	orf5_0286_75 protein containing DUF528 [O.algarvensis Gamma1] # COG COG2975(S) # pI 4.35 MW 10685	0.007	3.684	9	1	39	0	1	1	92	10.7	4.46	3	1	1	2	1	2	1	2	2	2	0	4	3	0	2	1	2	2	2	0	1	0	1	1	3
Gamma1_2004223207	orf11_0286_75 2-phosphoglycolate phosphatase, prokaryotic HAD- superfamily hydrolase subfamily IA, variant 3 HAD-superfam ily hydrolase, subfamily IA, variant 1 [O.algarvensis Gamma1] # COG COG0546(R) # pI 4.96 MW 15785	0	14.611	27	4	168	0	4	1	143	15.8	5.15	6	4	6	6	5	4	4	5	10	4	5	5	6	6	6	4	6	4	4	6	5	8	6	6	6
Gamma1_2004223212	orf3_0287_83 Transposase, IS630 family [O.algarvensis Gamma1] # COG none # pI 9.22 MW 35427	0	19.129	12	3	42	0	2	1	317	35.4	9.01	2	3	3	3	1	2	1	1	1	3	2	0	2	0	2	0	3	2	0	4	2	2	1	0	2
Gamma1_2004223213	orf6_0287_83 threonine synthase [O.algarvensis Gamma1] # COG COG0498(E) # pI 6.48 MW 51061	0.001	6.194	14	4	7	4	4	1	465	51	6.95	1	0	0	0	0	0	0	0	1	1	1	1	0	1	0	0	0	1	0	0	0	0	0	0	0
Gamma1_2004223216	orf12_0287_83 hypothetical protein [O.algarvensis Gamma1] # COG none # pI 6.41 MW 10307	0	9.91	48	4	112	0	0	3	92	10.3	6.95	7	7	4	5	5	2	5	3	7	4	4	2	6	4	4	1	7	4	3	5	5	6	5	1	6
Gamma1_2004223240	orf7_0300_89 Ribosomal L32p protein [O.algarvensis Gamma1] # COG COG0333(J) # pI 10.16 MW 10205	0	35.787	36	3	70	3	3	1	89	10.2	10.15	5	1	3	4	2	2	3	0	2	5	2	5	1	3	2	2	5	3	4	1	3	1	5	2	3
Gamma1_2004223241	orf8_0300_89 Fatty acid synthesis plsX protein [O.algarvensis Gamma1] # COG COG0416(I) # pI 6.09 MW 37807	0.013	3.293	5	1	1	1	1	1	355	37.8	6.54	0	0	0	0	0	0	0	0	0	1	0	0	0	0	0	0	0	0	0	0	0	0	0	0	0
Gamma1_2004223242	orf9_0300_89 Beta-ketoacyl-acyl carrier protein synthase III (FabH) [O.algarvensis Gamma1] # COG COG0332(I) # pI 5.04 MW 34236	0.002	4.829	21	3	4	3	3	1	319	34.2	5.22	0	1	0	0	0	0	0	0	1	0	0	1	0	0	0	0	0	0	0	0	1	0	0	0	0
Gamma1_2004223243	orf11_0300_89 3-oxoacyl-(acyl-carrier-protein) reductase [O.algarvensis Gamma1] # COG COG1028(I,Q,R) # pI 6.74 MW 25407	0	92.229	57	8	425	8	8	1	246	25.4	7.3	29	4	22	21	26	2	5	20	18	6	5	9	26	24	18	2	22	5	6	20	24	27	26	20	15
Gamma1_2004223250	orf9_0302_78 conserved hypothetical protein [O.algarvensis Gamma1] # COG none # pI 10.32 MW 14971	0.001	6.016	11	1	1	0	0	3	132	15	10.32	0	0	0	0	0	0	0	0	0	0	0	1	0	0	0	0	0	0	0	0	0	0	0	0	0
Gamma1_2004223251	orf10_0302_78 transposase [O.algarvensis Gamma1] # COG none # pI 10.00 MW 32159	0.001	6.016	5	1	1	0	0	3	282	32.1	9.99	0	0	0	0	0	0	0	0	0	0	0	1	0	0	0	0	0	0	0	0	0	0	0	0	0
Gamma1_2004223257	orf6_0309_84 protein containing DUF526 [O.algarvensis Gamma1] # COG COG2960(S) # pI 4.94 MW 10728	0.001	6.983	24	2	6	1	2	1	100	10.7	5.03	2	0	0	1	0	1	0	0	0	0	1	1	0	0	0	0	0	0	0	0	0	0	0	0	0
Gamma1_2004223276	orf8_0318_75 acetylornithine and succinylornithine aminotrans ferase [O.algarvensis Gamma1] # COG COG4992(E) # pI 5.72 MW 48492	0	27.613	25	5	36	3	5	1	451	48.5	6.04	3	3	3	1	0	1	1	2	2	1	1	1	2	2	0	0	4	0	1	1	0	1	2	2	2
Gamma1_2004223281	orf16_0318_75 Cobyrinic acid a,c-diamide synthase [O.algarvensis Gamma1] # COG COG1192(D) # pI 4.86 MW 23062	0	41.684	39	6	230	6	6	1	210	23	5	17	5	9	7	7	6	4	6	16	9	5	0	12	7	11	5	16	7	6	11	6	13	10	9	14
Gamma1_2004223283	orf18_0318_75 conserved hypothetical protein, secreted [O.algarvensis Gamma1] # COG none # pI 9.12 MW 29923	0	28.305	20	6	65	6	6	1	268	29.9	9.03	4	2	2	3	1	2	2	1	2	3	3	2	2	3	1	1	7	0	2	2	4	5	5	3	2
Gamma1_2004223287	orf4_0321_73 Phosphate transport system permease protein 1 [O.algarvensis Gamma1] # COG COG1117(P) # pI 6.01 MW 31692	0	11.373	12	3	10	2	3	1	286	31.7	6.44	1	1	0	2	0	1	0	0	1	0	0	0	0	0	0	0	1	0	0	0	0	0	0	1	2
Gamma1_2004223289	orf6_0321_73 Phosphate uptake regulator [O.algarvensis Gamma1] # COG COG0704(P) # pI 5.25 MW 27054	0	23.377	26	4	30	4	4	1	243	27	5.47	0	0	2	3	1	2	0	1	5	0	0	0	1	1	0	0	3	0	0	1	0	2	2	1	1
Gamma1_2004223291	orf8_0321_73 Endonuclease/exonuclease/phosphatase [O.algarvensis Gamma1] # COG COG0708(L) # pI 6.08 MW 31091	0	39.654	36	9	99	7	9	1	272	31.1	6.55	6	3	5	9	3	1	1	1	8	0	3	2	3	4	4	1	7	5	0	6	5	6	10	2	4
Gamma1_2004223292	orf9_0321_73 Mismatch repair ATPase (MutS family) [O.algarvensis Gamma1] # COG COG0249(L) # pI 5.53 MW 102810	0.016	3.043	3	2	8	2	2	1	930	102.7	5.78	0	0	0	0	0	0	0	1	0	2	1	1	0	0	0	1	1	0	0	0	0	1	0	0	0
Gamma1_2004223315	orf2_0341_30 transposase, [O.algarvensis Gamma1] # COG none # pI 7.84 MW 31041	0.001	6.016	5	1	1	0	0	3	268	31	8.05	0	0	0	0	0	0	0	0	0	0	0	1	0	0	0	0	0	0	0	0	0	0	0	0	0
Gamma1_2004223331	orf13_0347_75 Transposase IS3/IS911 [O.algarvensis Gamma1] # COG none # pI 9.69 MW 4908	0	10.991	39	2	11	0	2	1	44	4.9	9.7	0	1	0	0	0	0	1	0	0	1	0	0	0	1	0	1	2	0	1	1	0	0	1	0	1
Gamma1_2004223339	orf10_0350_86 von Willebrand factor, type A [O.algarvensis Gamma1] # COG COG4548(P) # pI 4.73 MW 60684	0	10.42	8	3	55	0	3	1	525	60.6	4.89	4	2	2	1	3	3	2	1	2	2	2	1	5	2	3	0	4	1	3	1	1	3	2	1	3
Gamma1_2004223345	orf1_0356_88 Transposase, IS630 family [O.algarvensis Gamma1] # COG COG3415(L) # pI 6.68 MW 32736	0	19.129	13	3	42	0	2	1	281	32.7	7.09	2	3	3	3	1	2	1	1	1	3	2	0	2	0	2	0	3	2	0	4	2	2	1	0	2
Gamma1_2004223361	orf6_0357_79 hypothetical protein [O.algarvensis Gamma1] # COG none # pI 9.01 MW 15139	0.002	4.909	17	2	8	0	1	1	132	15.1	8.85	1	0	0	0	1	1	2	0	0	0	0	0	0	0	0	0	0	2	0	0	0	0	1	0	0
Gamma1_2004223370	orf2_0365_77 conserved hypothetical protein [O.algarvensis Gamma1] # COG none # pI 5.31 MW 19120	0.028	2.599	8	1	2	1	1	1	161	19.1	5.44	0	0	0	0	0	0	0	0	0	0	0	0	0	1	0	0	0	0	0	0	0	1	0	0	0
Gamma1_2004223397	orf6_0379_78 Transposase and inactivated derivatives [O.algarvensis Gamma1] # COG COG3547(L) # pI 9.19 MW 39251	0	7.511	11	2	9	0	1	1	355	39.2	9.04	0	0	0	1	1	0	0	0	0	0	1	0	0	0	0	1	0	0	0	0	0	1	1	2	0
Gamma1_2004223417	orf6_0386_81 protein containing DUF528 [O.algarvensis Gamma1] # COG COG2975(S) # pI 4.44 MW 9070	0	14.69	52	3	55	2	3	1	79	9.1	4.56	3	4	1	3	1	3	2	2	2	5	2	4	3	0	2	3	2	3	3	0	1	1	1	1	3
Gamma1_2004223419	orf8_0386_81 Fe-S protein assembly chaperone HscA [O.algarvensis Gamma1] # COG COG0443(O) # pI 5.05 MW 66837	0	33.328	11	6	64	6	6	1	623	66.8	5.19	5	3	4	2	2	3	2	2	2	3	3	1	2	1	2	2	4	2	2	1	4	3	1	2	4
Gamma1_2004223422	orf13_0386_81 transposase, IS630 family [O.algarvensis Gamma1] # COG none # pI 6.52 MW 14866	0.002	5.452	14	3	97	0	0	4	131	14.9	7.06	6	6	3	4	5	2	4	3	6	4	3	2	5	4	3	1	6	3	3	4	4	5	4	1	6
Gamma1_2004223428	orf4_0389_79 transposase, IS5 family, OrfA [O.algarvensis Gamma1] # COG COG3293(L) # pI 9.08 MW 22431	0	12.899	31	3	15	0	3	1	192	22.4	9.01	0	1	0	0	0	2	0	0	0	2	3	2	0	0	0	1	0	2	2	0	0	0	0	0	0
Gamma1_2004223436	orf1_0392_83 metal-binding, possibly nucleic acid-binding pro tein [O.algarvensis Gamma1] # COG COG1399(R) # pI 6.36 MW 20887	0.011	3.354	8	1	6	1	1	1	189	20.9	6.74	0	1	0	1	0	0	0	1	0	1	1	0	0	0	0	1	0	0	0	0	0	0	0	0	0
Gamma1_2004223447	orf2_0399_82 Pyruvate dehydrogenase complex, dehydrogenase (E 1) component [O.algarvensis Gamma1] # COG COG2609(C) # pI 9.24 MW 11719	0.002	5.126	11	1	18	0	1	1	105	11.7	9.04	1	1	1	0	1	1	0	1	1	1	1	1	2	1	1	0	1	0	0	1	1	0	0	0	1
Gamma1_2004223458	orf8_0401_83 Protein of unknown function DUF344 [O.algarvensis Gamma1] # COG COG2326(S) # pI 7.76 MW 59943	0.03	2.536	12	2	4	2	2	1	512	59.9	7.99	0	1	0	0	0	0	0	0	0	0	0	1	0	1	0	0	0	0	0	0	0	1	0	0	0
Gamma1_2004223459	orf1_0406_11 transcriptional regulator, consists of a Zn-ribb on and ATP-cone domains [O.algarvensis Gamma1] # COG COG1327(K) # pI 5.77 MW 19585	0	25.207	31	5	28	5	5	1	170	19.6	6.02	0	0	1	2	1	0	0	2	1	0	0	0	1	3	1	0	3	1	0	1	4	2	1	1	2
Gamma1_2004223462	orf5_0406_11 hypothetical protein [O.algarvensis Gamma1] # COG none # pI 4.75 MW 8699	0.002	4.787	23	1	8	1	1	1	75	8.7	4.84	0	0	0	1	0	0	0	1	0	1	0	0	0	0	0	0	1	0	0	1	1	1	0	1	0
Gamma1_2004223475	orf6_0407_80 Acetyl-CoA carboxylase, alpha subunit [O.algarvensis Gamma1] # COG COG0825(I) # pI 5.41 MW 35674	0.001	6.11	12	2	8	2	2	1	318	35.7	5.6	0	1	0	1	0	0	0	0	1	0	0	0	0	0	0	0	0	1	0	1	0	1	1	0	0
Gamma1_2004223482	orf7_0415_80 Anaerobic ribonucleoside-triphosphate reductase [O.algarvensis Gamma1] # COG COG1328(F) # pI 6.18 MW 110910	0.017	3.01	3	2	3	0	2	1	976	110.8	6.62	0	1	0	0	0	0	0	0	1	0	0	0	0	0	0	1	0	0	0	0	0	0	0	0	0
Gamma1_2004223492	orf10_0420_80 transposase [O.algarvensis Gamma1] # COG none # pI 10.46 MW 29066	0	10.254	14	3	12	0	0	3	254	29	10.45	1	1	0	0	0	0	0	0	1	0	1	3	0	1	0	1	1	1	0	0	0	0	1	0	0
Gamma1_2004223508	orf4_0435_91 Succinyl-CoA synthetase alpha chain (SCS-alpha) [O.algarvensis Gamma1] # COG COG0074(C) # pI 6.08 MW 29529	0	183.192	66	14	1043	8	12	1	291	29.5	6.52	48	57	32	36	44	26	24	21	87	20	24	71	42	24	39	28	32	45	32	43	58	43	38	33	41
Gamma1_2004223509	orf5_0435_91 Succinyl-CoA synthetase, beta subunit [O.algarvensis Gamma1] # COG COG0045(C) # pI 6.06 MW 48656	0	413.298	67	29	4431	28	29	1	455	48.6	6.48	211	164	146	137	145	150	123	126	257	136	156	232	217	115	199	129	199	194	144	158	137	194	177	131	202
Gamma1_2004223511	orf8_0435_91 Putative transposase, YhgA-like [O.algarvensis Gamma1] # COG COG5464(S) # pI 5.78 MW 40399	0.015	3.105	7	3	5	3	3	1	344	40.4	6.09	1	0	0	1	0	0	0	0	0	0	0	0	0	0	0	0	0	2	1	0	0	0	0	0	0
Gamma1_2004223515	orf4_0444_18 Single-strand binding protein/Primosomal replica tion protein n [O.algarvensis Gamma1] # COG COG0629(L) # pI 5.46 MW 17462	0	19.518	59	4	226	2	4	1	165	17.5	5.66	10	10	6	7	7	10	7	6	13	8	8	13	10	6	11	7	10	10	8	10	7	6	8	5	10
Gamma1_2004223529	orf2_0462_82 transcriptional regulator, Fis family [O.algarvensis Gamma1] # COG none # pI 11.31 MW 9488	0.005	4.239	27	2	11	0	0	3	82	9.5	11.31	1	1	0	0	0	0	0	0	1	0	1	2	0	1	0	1	1	1	0	0	0	0	1	0	0
Gamma1_2004223543	orf9_0463_82 transposase, IS630 family [O.algarvensis Gamma1] # COG none # pI 6.31 MW 14662	0	9.91	34	4	112	0	0	3	128	14.7	6.8	7	7	4	5	5	2	5	3	7	4	4	2	6	4	4	1	7	4	3	5	5	6	5	1	6
Gamma1_2004223548	orf5_0464_82 50S ribosomal protein L1 [O.algarvensis Gamma1] # COG COG0081(J) # pI 9.16 MW 17409	0	14.57	21	3	68	0	3	1	165	17.4	9.11	3	2	3	3	2	3	3	3	2	2	3	4	3	3	3	2	2	3	3	2	2	3	3	3	3
Gamma1_2004223549	orf6_0464_82 Ribosomal protein L11, bacterial [O.algarvensis Gamma1] # COG COG0080(J) # pI 9.63 MW 15086	0.001	7.112	18	3	49	2	3	1	144	15.1	9.61	5	2	2	1	2	2	2	1	2	3	0	2	4	0	3	2	3	1	3	2	2	2	1	0	2
Gamma1_2004223552	orf10_0464_82 Bacterial transcription antitermination protein NusG [O.algarvensis Gamma1] # COG COG0250(K) # pI 6.00 MW 20029	0	17.779	38	5	78	1	5	1	177	20	6.37	3	3	7	7	5	0	0	5	3	0	1	0	5	8	3	0	3	0	1	4	7	4	3	1	4
Gamma1_2004223561	orf5_0465_1 Response regulators consisting of a CheY-like re ceiver domain and a winged-helix DNA-binding domain [O.algarvensis Gamma1] # COG none # pI 4.41 MW 40475	0	58.724	42	8	175	8	8	1	377	40.5	4.54	9	9	7	6	8	3	4	6	5	7	8	2	8	7	17	4	9	3	7	6	6	8	7	5	4
Gamma1_2004223576	orf8_0470_19 Carbonic anhydrase [O.algarvensis Gamma1] # COG COG0288(P) # pI 5.78 MW 21809	0	17.44	24	3	37	3	3	1	198	21.8	6.2	0	4	1	1	3	1	1	2	0	2	4	2	1	1	1	1	1	2	3	1	1	2	0	2	0
Gamma1_2004223585	orf2_0489_83 Transposase, IS630 family [O.algarvensis Gamma1] # COG COG3415(L) # pI 6.24 MW 20855	0	9.91	24	4	112	0	0	3	182	20.8	6.7	7	7	4	5	5	2	5	3	7	4	4	2	6	4	4	1	7	4	3	5	5	6	5	1	6
Gamma1_2004223602	orf4_0492_83 PpiC-type peptidyl-prolyl cis-trans isomerase [O.algarvensis Gamma1] # COG COG0760(O) # pI 4.79 MW 71173	0	37.642	23	8	41	8	8	1	635	71.1	4.91	0	4	0	0	0	3	3	1	2	3	4	1	1	1	0	1	1	4	4	1	2	2	3	0	0
Gamma1_2004223603	orf6_0492_83 enoyl-[acyl-carrier-protein] reductase [NADH] [O.algarvensis Gamma1] # COG COG0623(I) # pI 5.98 MW 27478	0	59.555	42	8	224	8	8	1	258	27.5	6.4	8	9	8	10	10	7	6	8	9	7	5	11	9	8	9	6	10	9	8	13	8	12	9	8	8
Gamma1_2004223617	orf6_0500_2 conserved hypothetical protein, secreted [O.algarvensis Gamma1] # COG none # pI 6.28 MW 15086	0	32.67	50	4	152	4	4	1	141	15.1	6.8	13	4	4	5	5	6	5	5	12	6	5	5	9	4	6	5	7	6	5	5	4	5	6	5	5
Gamma1_2004223619	orf9_0500_2 hypothetical protein [O.algarvensis Gamma1] # COG none # pI 10.93 MW 13169	0.007	3.629	9	1	10	0	0	3	117	13.2	10.93	1	1	0	0	0	0	0	0	1	0	1	1	0	1	0	1	1	1	0	0	0	0	1	0	0
Gamma1_2004223628	orf9_0502_85 conserved hypothetical protein [O.algarvensis Gamma1] # COG none # pI 5.11 MW 9734	0	7.41	28	2	77	2	2	1	86	9.7	5.22	5	2	2	2	3	3	1	4	4	2	2	3	5	2	4	2	4	2	3	2	3	4	4	3	4
Gamma1_2004223632	orf2_0505_1 hypothetical protein [O.algarvensis Gamma1] # COG none # pI 6.74 MW 98256	0	43.509	22	12	59	1	1	1	885	98.2	7.21	4	0	5	4	2	1	0	1	3	2	1	0	3	3	3	0	6	1	1	3	2	3	5	2	2
Gamma1_2004223633	orf3_0505_1 co-chaperone GrpE [O.algarvensis Gamma1] # COG COG0576(O) # pI 5.27 MW 24661	0	21.362	22	4	48	4	4	1	220	24.6	5.41	3	0	2	3	1	0	0	1	5	1	1	2	2	2	3	0	3	1	0	3	2	3	2	1	2
Gamma1_2004223652	orf12_0529_2 hypothetical protein [O.algarvensis Gamma1] # COG none # pI 6.38 MW 17355	0	33.656	51	7	213	4	7	1	148	17.3	6.87	16	5	9	9	8	7	3	10	11	4	6	4	11	6	11	5	11	5	4	9	6	12	10	11	12
Gamma1_2004223682	orf6_0578_1 transcriptional regulator, Fis family [O.algarvensis Gamma1] # COG none # pI 11.63 MW 14939	0	10.254	28	3	12	0	0	3	129	14.9	11.63	1	1	0	0	0	0	0	0	1	0	1	3	0	1	0	1	1	1	0	0	0	0	1	0	0
Gamma1_2004223690	orf3_0579_85 Polysulfide reductase [O.algarvensis Gamma1] # COG COG0437(C) # pI 6.13 MW 22865	0	80.611	27	10	465	10	10	1	205	22.9	6.51	22	18	18	20	20	15	11	15	25	13	15	17	23	13	19	11	21	17	16	19	16	17	21	22	21
Gamma1_2004223697	orf3_0584_2 transposase [O.algarvensis Gamma1] # COG none # pI 9.63 MW 18681	0	17.079	24	3	13	0	1	1	165	18.7	9.54	1	0	0	1	0	1	1	0	0	1	1	0	0	0	1	0	2	0	1	0	0	0	0	0	3
Gamma1_2004223704	orf3_0590 Ribonucleotide reductase large subunit [O.algarvensis Gamma1] # COG COG0209(F) # pI 5.66 MW 107625	0	46.44	20	14	67	13	13	1	965	107.6	5.99	6	2	3	5	1	1	0	2	1	3	3	0	4	3	3	1	5	0	1	2	4	5	4	3	4
Gamma1_2004223706	orf1_0602 TPR repeat [O.algarvensis Gamma1] # COG none # pI 5.64 MW 74613	0	34.196	12	5	38	5	5	1	683	74.6	5.82	2	1	1	1	2	2	1	1	2	2	1	1	4	1	1	1	1	1	2	1	1	4	2	0	2
Gamma1_A1_69204.peg.1003	NODE_2826_length_181_cov_5755.29_ID_2472692 hypothetical protein	0.003	4.578	23	2	35	0	0	4	48	5.4	8.22	2	3	1	1	2	1	1	0	2	1	2	2	1	2	1	1	3	1	1	0	0	1	2	1	3
Gamma1_A1_69204.peg.1007	NODE_282_length_3136_cov_430.924_ID_2462898 Photosystem P840 reaction center iron-sulfur subunit PscB	0	169.8	53	9	914	9	9	1	240	25.2	9.55	62	39	29	38	24	66	15	29	59	15	35	103	57	20	19	23	25	54	23	25	24	40	29	15	16
Gamma1_A1_69204.peg.1033	NODE_290_length_3073_cov_110.397_ID_2001788 hypothetical protein	0	15.794	21	4	34	3	4	1	253	27.4	5.94	2	0	2	3	2	0	0	2	3	0	0	0	3	1	1	0	3	0	0	2	1	2	2	3	2
Gamma1_A1_69204.peg.1051	NODE_298_length_3048_cov_164.532_ID_333888 Glycogen phosphorylase (EC 2.4.1.1)	0	302.872	55	41	1538	34	41	1	850	96.9	6	58	95	71	43	46	52	59	51	53	85	89	81	45	47	36	64	49	65	73	63	42	56	78	26	45
Gamma1_A1_69204.peg.1068	NODE_2_length_12750_cov_412.493_ID_2448912 LSU ribosomal protein L6p (L9e)	0	50.319	53	11	172	5	11	1	177	18.8	9.76	10	10	7	5	5	5	6	5	8	8	7	6	7	8	6	6	10	6	7	8	6	8	6	4	6
Gamma1_A1_69204.peg.1073	NODE_2_length_12750_cov_412.493_ID_2448912 LSU ribosomal protein L14p (L23e)	0	14.301	23	5	63	4	5	1	122	13.2	10.98	4	1	2	4	3	1	1	2	3	2	2	4	5	3	3	1	3	1	2	3	1	1	3	4	4
Gamma1_A1_69204.peg.1076	NODE_300_length_3017_cov_34.0297_ID_497946 Beta-ketoadipate enol-lactone hydrolase (EC 3.1.1.24)	0	56.897	37	7	121	4	4	1	358	38.2	5.17	7	1	8	9	7	0	0	5	9	1	2	2	6	7	5	0	10	1	1	6	6	10	4	4	7
Gamma1_A1_69204.peg.1085	NODE_305_length_2983_cov_753.278_ID_1681304 DNA topoisomerase I (EC 5.99.1.2)	0	33.719	16	7	58	1	1	1	753	85.7	9.2	5	1	5	3	3	1	0	4	5	2	0	0	3	4	1	0	4	1	0	2	4	2	5	1	2
Gamma1_A1_69204.peg.1090	NODE_308_length_2976_cov_1696.84_ID_2445808 Translation initiation factor 1	0	12.116	31	1	22	1	1	1	52	6.1	10.11	2	0	2	1	1	1	0	1	1	0	1	0	2	0	1	0	1	1	1	0	1	2	1	1	1
Gamma1_A1_69204.peg.1124	NODE_317_length_2945_cov_934.615_ID_2453144 Guanylate kinase (EC 2.7.4.8)	0.016	3.033	8	1	2	0	1	1	227	25.4	5.85	0	0	0	1	0	0	0	0	0	0	0	0	0	0	0	0	1	0	0	0	0	0	0	0	0
Gamma1_A1_69204.peg.1167	NODE_32_length_6598_cov_71.18_ID_2424214 NAD(P) transhydrogenase alpha subunit (EC 1.6.1.2)	0	139.242	46	19	534	17	19	1	581	61.7	5.82	24	22	15	18	18	26	13	14	23	29	26	34	21	21	16	21	24	25	17	13	17	25	18	10	25
Gamma1_A1_69204.peg.1274	NODE_366_length_2658_cov_44.9739_ID_2398620 Phosphopantetheine adenylyltransferase (EC 2.7.7.3)	0.001	6.846	28	2	12	2	2	1	168	18.6	6.33	1	1	0	2	0	1	0	0	1	0	0	0	0	0	1	0	1	1	1	0	1	1	0	0	0
Gamma1_A1_69204.peg.1282	NODE_36_length_6549_cov_43.7863_ID_107664 Endonuclease V (EC 3.1.21.7)	0	19.093	22	4	20	4	4	1	232	25.6	9.38	0	3	0	0	0	3	1	0	0	2	2	4	0	0	0	1	0	2	2	0	0	0	0	0	0
Gamma1_A1_69204.peg.1295	NODE_371_length_2642_cov_91.9057_ID_2463864 Ketol-acid reductoisomerase (EC 1.1.1.86)	0	157.985	60	19	750	19	19	1	352	38.4	5.59	40	22	29	30	29	13	11	29	40	18	20	20	40	31	22	15	48	18	12	41	44	32	37	22	28
Gamma1_A1_69204.peg.1315	NODE_37_length_6528_cov_470.471_ID_2466842 Chromosomal replication initiator protein DnaA	0.001	6.616	6	2	5	2	2	1	444	50.4	9.01	0	2	0	0	0	1	1	0	0	1	0	0	0	0	0	0	0	0	0	0	0	0	0	0	0
Gamma1_A1_69204.peg.1318	NODE_37_length_6528_cov_470.471_ID_2466842 DNA gyrase subunit B (EC 5.99.1.3)	0	21.192	14	7	27	5	7	1	779	86.6	5.34	3	1	1	1	1	1	1	1	2	2	1	0	1	2	0	0	3	0	0	1	2	2	0	0	1
Gamma1_A1_69204.peg.1336	NODE_389_length_2575_cov_43.0417_ID_2407586 ATP-dependent Clp protease ATP-binding subunit ClpA	0.003	4.439	5	2	4	2	2	1	812	89.9	6.49	0	0	1	1	0	0	0	1	0	0	0	0	0	0	0	0	0	0	0	0	0	1	0	0	0
Gamma1_A1_69204.peg.1340	NODE_390_length_2561_cov_29.3312_ID_2211878 Biotin synthase (EC 2.8.1.6)	0	51.874	46	9	97	9	9	1	348	38.3	5.55	6	3	7	1	3	3	3	1	3	9	2	5	3	6	3	2	4	3	1	3	5	5	8	1	5
Gamma1_A1_69204.peg.1369	NODE_3_length_12235_cov_38.6357_ID_2019338 Cytochrome c-type biogenesis protein DsbD, protein-disulfide reductase (EC 1.8.1.8)	0.002	5.204	5	3	9	0	3	1	739	78	6.74	1	1	1	1	0	0	0	0	0	1	0	0	1	0	0	0	1	0	0	1	0	0	1	0	0
Gamma1_A1_69204.peg.1370	NODE_3_length_12235_cov_38.6357_ID_2019338 Cytochrome c-type biogenesis protein ResA	0	10.643	24	3	17	3	3	1	205	23.1	5.21	1	2	1	1	1	1	1	1	0	1	1	1	0	1	0	0	1	0	0	1	0	0	1	0	1
Gamma1_A1_69204.peg.1520	NODE_45_length_5921_cov_34.2532_ID_2224670 Translation initiation factor 2	0	177.023	38	23	417	23	23	1	889	96.7	6.86	21	19	18	21	13	12	10	13	24	21	11	18	18	20	9	11	18	14	10	19	20	17	15	12	14
Gamma1_A1_69204.peg.1569	NODE_47_length_5736_cov_65.7703_ID_228372 Adenylate kinase (EC 2.7.4.3)	0	209.069	82	21	2565	19	21	1	243	26.4	5.33	114	105	137	117	89	68	52	91	181	52	67	108	110	93	93	48	111	88	65	140	104	121	92	72	84
Gamma1_A1_69204.peg.1572	NODE_47_length_5736_cov_65.7703_ID_228372 SSU ribosomal protein S16p	0	13.421	32	3	108	3	3	1	106	11.6	10.08	7	5	3	4	4	6	3	3	5	3	4	5	4	3	5	3	5	5	2	4	6	3	4	4	5
Gamma1_A1_69204.peg.159	NODE_119_length_4510_cov_193.168_ID_2453356 2-polyprenylphenol hydroxylase and related flavodoxin oxidoreductases / CDP-6-deoxy-delta-3,4-glucoseen reductase-like	0	100.659	63	14	290	12	14	1	353	39.2	6.13	18	10	9	13	8	7	7	8	20	7	4	12	13	14	15	7	13	10	8	13	17	11	13	7	11
Gamma1_A1_69204.peg.1671	NODE_51_length_5678_cov_75.9794_ID_2462898 Transposase	0	8.51	16	2	24	2	2	1	267	30	5.21	0	1	3	3	1	0	0	1	1	0	1	0	0	1	0	0	2	0	0	1	2	4	2	0	0
Gamma1_A1_69204.peg.1692	NODE_532_length_2071_cov_47.3924_ID_1822608 Phosphoserine aminotransferase (EC 2.6.1.52)	0	28.151	20	6	87	4	6	1	442	48.4	9.16	3	3	2	4	5	2	1	2	3	3	3	2	5	3	3	1	8	4	2	3	6	6	5	4	4
Gamma1_A1_69204.peg.1709	NODE_542_length_2042_cov_366.262_ID_2442822 Protein YigP (COG3165) clustered with ubiquinone biosynthetic genes	0	15.556	34	4	7	0	4	1	222	24.4	5.27	0	0	0	0	0	0	0	0	0	1	0	1	0	1	0	0	1	1	1	0	1	0	0	0	0
Gamma1_A1_69204.peg.1717	NODE_546_length_2015_cov_293.442_ID_1905688 Siroheme synthase / Precorrin-2 oxidase (EC 1.3.1.76) / Sirohydrochlorin ferrochelatase (EC 4.99.1.4) / Uroporphyrinogen-III methyltransferase (EC 2.1.1.107)	0	21.194	9	3	22	3	3	1	476	51.5	7.5	1	1	1	1	1	1	1	0	1	1	2	1	1	1	0	2	1	1	1	1	1	0	0	0	1
Gamma1_A1_69204.peg.1736	NODE_552_length_1979_cov_56.7999_ID_321756 Phosphatidylserine decarboxylase (EC 4.1.1.65)	0.001	6.911	11	1	9	1	1	1	285	31.9	10.04	0	2	1	0	0	0	0	1	0	1	1	0	0	1	0	1	0	0	0	0	0	0	1	0	0
Gamma1_A1_69204.peg.1759	NODE_563_length_1928_cov_141.666_ID_236890 VacJ-like lipoprotein	0.003	4.426	8	1	12	0	1	1	268	29.7	4.51	0	1	1	1	0	0	1	0	0	1	0	0	0	0	1	0	1	1	0	2	1	1	0	0	0
Gamma1_A1_69204.peg.177	NODE_120_length_4491_cov_441.928_ID_1885600 Glyoxalase family protein	0	11.895	27	3	58	3	3	1	157	17.1	4.7	10	0	1	0	0	0	0	0	16	0	0	0	15	3	3	0	1	0	0	1	5	0	0	0	0
Gamma1_A1_69204.peg.1790	NODE_578_length_1871_cov_1227.5_ID_2467914 S-adenosylmethionine synthetase (EC 2.5.1.6)	0.001	6.577	4	1	12	0	1	1	409	44.6	5.43	0	2	0	0	0	1	0	2	0	0	2	0	0	0	0	2	2	0	0	0	0	1	0	0	0
Gamma1_A1_69204.peg.1839	NODE_5_length_9918_cov_128.805_ID_2469234 Transcriptional regulator, MerR family	0	12.143	36	2	17	1	2	1	119	13.8	8.87	2	0	1	1	1	0	0	1	0	0	0	1	2	0	0	0	1	0	0	1	2	2	0	1	0
Gamma1_A1_69204.peg.1871	NODE_613_length_1754_cov_167.354_ID_2471408 hypothetical protein	0	29.436	23	7	13	3	4	1	531	60.6	5.95	0	1	0	2	0	0	0	0	0	0	0	0	0	0	0	0	1	0	0	1	3	0	3	0	2
Gamma1_A1_69204.peg.1872	NODE_614_length_1745_cov_44.9284_ID_530816 1-hydroxy-2-methyl-2-(E)-butenyl 4-diphosphate synthase (EC 1.17.7.1)	0.001	6.964	9	3	5	1	3	1	459	49.7	7.49	0	0	0	0	0	0	0	0	0	0	0	0	2	1	0	0	0	0	0	1	1	0	0	0	0
Gamma1_A1_69204.peg.1876	NODE_618_length_1712_cov_443.183_ID_2177318 Aspartate aminotransferase (EC 2.6.1.1)	0	68.423	36	11	146	11	11	1	413	44.7	5.52	3	5	7	9	4	5	5	2	5	8	9	10	7	4	3	6	5	6	7	5	4	6	6	7	8
Gamma1_A1_69204.peg.1884	NODE_622_length_1699_cov_581.171_ID_610506 TPR repeat containing exported protein; Putative periplasmic protein contains a protein prenylyltransferase domain	0	30.581	47	9	69	4	9	1	232	26.5	9.31	2	3	0	0	2	5	4	0	2	4	2	3	4	3	4	4	4	5	6	2	1	2	3	1	3
Gamma1_A1_69204.peg.1897	NODE_62_length_5488_cov_75.914_ID_2220002 Phosphohistidine phosphatase SixA	0.002	4.983	9	1	2	0	1	1	170	19	9.1	0	0	0	0	0	0	0	0	0	0	0	0	0	0	0	0	0	0	0	0	0	1	1	0	0
Gamma1_A1_69204.peg.1915	NODE_63_length_5478_cov_433.463_ID_2465210 hypothetical protein	0.001	6.637	19	1	8	1	1	1	72	7.7	6.65	1	0	0	1	0	0	0	0	1	0	0	0	0	0	1	0	1	0	0	1	0	1	0	0	1
Gamma1_A1_69204.peg.1924	NODE_647_length_1627_cov_1806.09_ID_2471224 Chaperone protein DnaJ	0	9.656	10	3	50	0	3	1	349	37.4	8.31	2	2	3	1	2	1	2	2	2	2	2	2	3	2	2	2	2	1	2	2	2	2	2	2	2
Gamma1_A1_69204.peg.1928	NODE_64_length_5440_cov_42.0637_ID_1615012 UDP-3-O-[3-hydroxymyristoyl] glucosamine N-acyltransferase (EC 2.3.1.-)	0	11.657	4	2	36	0	2	1	299	31.6	6.43	2	0	2	2	1	1	2	1	1	3	2	1	1	1	1	1	2	2	2	0	2	2	1	1	2
Gamma1_A1_69204.peg.1992	NODE_683_length_1519_cov_401.622_ID_2471408 hypothetical protein	0.006	3.937	5	1	5	1	1	1	271	32.6	5.41	1	0	0	0	0	0	0	0	0	0	0	0	1	0	1	0	1	0	0	0	1	0	0	0	0
Gamma1_A1_69204.peg.2033	NODE_701_length_1462_cov_47.5906_ID_538092 (3R)-hydroxymyristoyl-[acyl carrier protein] dehydratase (EC 4.2.1.-)	0	7.287	13	2	24	1	2	1	181	20.3	8.97	2	1	1	1	1	1	1	2	0	2	1	0	1	1	1	0	1	0	1	1	1	1	1	1	1
Gamma1_A1_69204.peg.2046	NODE_708_length_1439_cov_66.1973_ID_1693366 Triosephosphate isomerase (EC 5.3.1.1)	0	200.619	64	21	1923	19	21	1	253	26.6	5.26	100	89	55	52	53	85	58	47	108	66	69	105	85	51	82	59	68	108	74	76	64	58	64	53	88
Gamma1_A1_69204.peg.2060	NODE_716_length_1416_cov_48.9647_ID_2375448 O-acetylhomoserine sulfhydrylase (EC 2.5.1.49) / O-succinylhomoserine sulfhydrylase (EC 2.5.1.48)	0	36.814	31	8	107	8	8	1	419	45	6.6	6	1	6	5	2	1	1	4	3	3	2	4	6	5	2	3	7	2	2	4	7	6	7	4	5
Gamma1_A1_69204.peg.207	NODE_124_length_4436_cov_97.0573_ID_2405710 PhbF	0	13.316	16	2	22	2	2	1	160	18.6	6.89	2	0	1	2	1	0	0	1	1	0	1	0	2	1	1	0	1	0	0	1	1	3	2	0	1
Gamma1_A1_69204.peg.2096	NODE_732_length_1373_cov_42.3558_ID_1700572 21 kDa hemolysin precursor	0	33.338	40	5	72	4	5	1	196	21.1	8.97	6	0	4	5	2	0	0	4	4	1	1	0	4	3	5	1	5	1	1	3	6	3	3	2	4
Gamma1_A1_69204.peg.2103	NODE_738_length_1356_cov_46.0999_ID_2471328 Chromosome (plasmid) partitioning protein ParB / Stage 0 sporulation protein J	0	24.591	29	5	48	5	5	1	305	33.1	5.97	2	1	3	3	1	1	0	4	2	1	1	1	2	3	2	1	2	0	2	2	2	4	3	3	2
Gamma1_A1_69204.peg.2135	NODE_75_length_5141_cov_46.6705_ID_2071864 Glutamate synthase [NADPH] small chain (EC 1.4.1.13)	0	15.719	5	3	9	0	3	1	981	108.2	6.48	1	0	1	0	0	0	0	0	3	1	0	0	0	0	0	0	1	0	0	0	1	0	0	0	1
Gamma1_A1_69204.peg.2148	NODE_76_length_5106_cov_56.8222_ID_2229136 Cytochrome c oxidase polypeptide II (EC 1.9.3.1)	0	125.668	39	14	1053	14	14	1	420	46.6	5.21	36	47	37	33	37	41	27	36	62	45	47	62	38	33	25	42	48	57	37	35	38	39	37	30	25
Gamma1_A1_69204.peg.2185	NODE_797_length_1167_cov_59.4532_ID_2019338 FOG TPR repeat	0	18.937	60	7	24	7	7	1	185	19.5	11.68	1	0	1	2	1	0	0	1	1	0	0	0	1	1	1	0	1	0	0	3	3	2	2	2	1
Gamma1_A1_69204.peg.2187	NODE_79_length_5018_cov_161.785_ID_2452450 Beta-glucosidase/6-phospho-beta-glucosidase/beta- galactosidase	0	17.54	31	3	28	3	3	1	144	16.9	6.19	4	0	1	2	1	0	0	1	1	0	0	0	3	1	1	0	2	0	0	2	3	2	1	2	1
Gamma1_A1_69204.peg.2189	NODE_79_length_5018_cov_161.785_ID_2452450 Translation elongation factor G-related protein	0	217.453	61	29	684	28	29	1	684	74.3	5.17	40	23	28	30	29	14	13	22	37	21	17	33	35	26	24	11	45	26	12	29	33	26	28	24	23
Gamma1_A1_69204.peg.2267	NODE_854_length_1031_cov_32.9754_ID_2159172 Rare lipoprotein A precursor	0.002	5.222	17	2	33	2	2	1	132	14.3	10.14	3	1	2	2	2	1	0	1	1	2	1	0	2	1	2	0	2	0	1	2	1	3	2	1	0
Gamma1_A1_69204.peg.2282	NODE_864_length_1012_cov_3351.9_ID_2179862 Mobile element protein	0	10.254	16	3	12	0	0	3	219	25.4	9.98	1	1	0	0	0	0	0	0	1	0	1	3	0	1	0	1	1	1	0	0	0	0	1	0	0
Gamma1_A1_69204.peg.2322	NODE_89_length_4878_cov_44.1688_ID_594828 DNA-directed RNA polymerase beta' subunit (EC 2.7.7.6)	0	285.438	40	50	913	34	43	1	1510	167.1	6.32	52	43	31	34	33	27	28	27	52	46	36	41	40	35	24	26	44	40	27	35	34	37	38	31	30
Gamma1_A1_69204.peg.2328	NODE_8_length_9235_cov_79.2142_ID_2374556 SSU ribosomal protein S2p (SAe)	0	65.413	42	11	221	11	11	1	283	31.3	9.57	14	9	11	11	8	7	7	6	11	9	10	12	8	9	6	6	7	8	6	8	11	12	7	5	8
Gamma1_A1_69204.peg.2329	NODE_8_length_9235_cov_79.2142_ID_2374556 Translation elongation factor Ts	0	106.272	49	13	395	13	13	1	298	31.5	5.86	15	16	17	16	14	9	8	11	17	11	14	10	17	15	17	11	14	16	10	17	20	19	14	13	14
Gamma1_A1_69204.peg.2416	NODE_991_length_777_cov_1654.18_ID_6962 DNA-binding protein HU-beta	0	84.348	60	6	915	0	6	1	90	9.1	9.7	52	28	22	36	39	34	21	35	49	27	28	39	55	23	34	26	48	29	20	36	31	38	26	42	43
Gamma1_A1_69204.peg.2435	NODE_9_length_9109_cov_69.5474_ID_2221502 conserved hypothetical protein	0	122.649	49	18	701	0	18	1	484	52.3	5.88	28	29	30	28	34	21	23	24	31	25	28	31	23	24	21	25	36	20	27	34	20	29	30	25	31
Gamma1_A1_69204.peg.25	NODE_1038_length_713_cov_134.451_ID_164054 Acyl carrier protein	0	21.33	29	3	158	1	3	1	79	8.8	4.09	3	12	6	3	2	11	6	4	3	12	8	15	4	3	5	8	6	12	9	5	1	5	3	3	5
Gamma1_A1_69204.peg.276	NODE_135_length_4268_cov_93.2499_ID_2214160 Sulfite reduction-associated complex DsrMKJOP iron-sulfur protein DsrO (=HmeA)	0	35.133	27	8	101	8	8	1	263	28.6	8.34	4	4	2	6	2	5	3	4	4	7	5	4	3	6	4	2	5	4	3	3	6	6	3	3	3
Gamma1_A1_69204.peg.291	NODE_138_length_4249_cov_531.855_ID_2469852 hypothetical protein	0.002	5.286	12	2	23	2	2	1	203	23.8	8.38	1	0	3	2	1	0	0	0	2	0	0	0	1	2	0	0	2	0	0	1	1	2	3	1	1
Gamma1_A1_69204.peg.294	NODE_1395_length_458_cov_2367.83_ID_2179862 hypothetical protein	0.002	4.964	21	1	1	0	1	1	61	7.4	9.04	0	0	0	0	0	0	0	0	0	0	0	0	0	0	0	0	0	0	0	0	0	0	0	0	1
Gamma1_A1_69204.peg.318	NODE_142_length_4192_cov_503.822_ID_2458484 SAM-dependent methyltransferase DSY4148 (UbiE paralog)	0	30.281	26	8	76	8	8	1	316	33.9	5.29	6	0	3	3	4	0	0	3	7	0	0	0	10	6	3	0	3	0	0	3	6	6	3	2	4
Gamma1_A1_69204.peg.404	NODE_156_length_4018_cov_198.012_ID_1712292 Peptide deformylase (EC 3.5.1.88)	0.022	2.819	8	1	2	1	1	1	178	20.2	6.79	0	0	1	1	0	0	0	0	0	0	0	0	0	0	0	0	0	0	0	0	0	0	0	0	0
Gamma1_A1_69204.peg.410	NODE_157_length_4016_cov_34.6516_ID_2453144 Ribonuclease PH (EC 2.7.7.56)	0	14.726	16	3	14	3	3	1	297	32.2	6.81	0	1	0	0	0	2	0	0	0	3	1	3	0	1	0	0	0	1	1	0	0	0	0	0	1
Gamma1_A1_69204.peg.469	NODE_168_length_3925_cov_45.7504_ID_1744854 Nitrogen regulation protein NtrX	0	22.008	16	4	18	4	4	1	470	53	6.13	1	2	0	0	0	3	2	0	0	3	1	3	1	0	0	0	0	1	1	0	0	0	0	0	0
Gamma1_A1_69204.peg.491	NODE_170_length_3919_cov_707.8_ID_1898862 Argininosuccinate lyase (EC 4.3.2.1)	0.001	5.889	5	2	10	2	2	1	492	54.1	6.27	0	0	0	3	0	0	0	0	1	0	0	0	1	1	0	0	0	0	0	1	1	0	1	1	0
Gamma1_A1_69204.peg.564	NODE_185_length_3745_cov_40.4474_ID_2366296 Malate dehydrogenase (EC 1.1.1.37)	0	432.332	77	31	5083	19	31	1	330	35.6	6.58	190	292	159	157	157	200	169	122	245	170	213	279	212	147	191	183	204	306	211	136	183	226	173	130	217
Gamma1_A1_69204.peg.580	NODE_187_length_3737_cov_176.852_ID_2199324 L-carnitine dehydratase/bile acid-inducible protein F (EC 2.8.3.16)	0	279.782	72	30	1465	30	30	1	421	46.3	7.96	62	71	40	41	50	81	42	43	78	51	64	74	78	40	53	52	55	73	51	48	44	57	51	48	51
Gamma1_A1_69204.peg.607	NODE_191_length_3718_cov_541.405_ID_2215134 Acetolactate synthase large subunit (EC 2.2.1.6)	0	8.421	4	2	11	0	2	1	572	62.7	6.34	1	0	1	0	0	0	1	0	0	0	1	3	0	0	0	0	1	1	0	0	0	1	1	0	0
Gamma1_A1_69204.peg.68	NODE_108_length_4649_cov_69.3293_ID_340132 LSU ribosomal protein L1p (L10Ae)	0	57.556	42	8	202	0	8	1	231	24.4	9.55	9	6	10	9	7	6	6	9	5	9	10	7	10	10	5	4	10	7	7	9	6	9	10	9	9
Gamma1_A1_69204.peg.737	NODE_212_length_3562_cov_692.9_ID_2279504 Heme A synthase, cytochrome oxidase biogenesis protein Cox15-CtaA	0.006	3.944	5	1	2	1	1	1	347	36.7	9.13	0	1	0	0	0	0	0	0	0	0	1	0	0	0	0	0	0	0	0	0	0	0	0	0	0
Gamma1_A1_69204.peg.778	NODE_21_length_7185_cov_135.871_ID_1849984 Type II secretory pathway, pullulanase PulA and related glycosidases	0	8.844	12	2	9	0	2	1	221	26.2	9.32	0	0	0	1	0	0	0	0	0	0	0	0	1	1	0	0	1	0	0	1	2	0	2	0	0
Gamma1_A1_69204.peg.835	NODE_235_length_3414_cov_192.13_ID_1917970 Alpha-amylase precursor (EC 3.2.1.1)	0	50.425	30	13	90	13	13	1	715	80.5	5.55	9	1	6	6	4	0	1	5	5	1	1	1	4	4	3	0	8	0	1	2	5	4	7	6	4
Gamma1_A1_69204.peg.853	NODE_23_length_7158_cov_50.746_ID_2115310 hypothetical protein	0	12.289	35	4	29	4	4	1	108	12.1	5.54	0	0	2	2	0	0	0	2	0	1	0	2	4	2	1	0	2	0	0	2	1	3	3	0	1
Gamma1_A1_69204.peg.859	NODE_240_length_3389_cov_341.396_ID_2446428 Nitric oxide reductase activation protein NorQ	0	40.436	41	7	111	7	7	1	273	30.3	6.05	7	5	2	1	3	7	2	0	7	3	5	3	8	4	6	2	4	4	4	4	4	6	6	5	7
Gamma1_A1_69204.peg.864	NODE_242_length_3379_cov_1527.5_ID_2416560 Chaperone protein DnaK	0	392.958	64	47	2724	39	47	1	648	69.5	4.98	118	129	102	110	97	92	82	63	126	120	104	127	96	100	69	84	109	138	91	122	109	109	91	70	79
Gamma1_A1_69204.peg.904	NODE_253_length_3269_cov_40.3687_ID_625232 Dihydroorotate dehydrogenase, catalytic subunit (EC 1.3.3.1)	0	18.081	21	5	18	2	5	1	344	36.6	7.43	0	4	0	0	0	2	3	0	0	3	2	2	0	0	0	1	0	1	0	0	0	0	0	0	0
Gamma1_A1_69204.peg.960	NODE_26_length_7090_cov_39.5036_ID_2305980 Dihydrolipoamide acetyltransferase component of pyruvate dehydrogenase complex (EC 2.3.1.12)	0	45.555	31	9	126	8	8	1	468	49.7	5.88	2	9	4	5	2	10	3	7	3	11	6	7	4	5	2	6	6	5	4	5	5	4	5	2	2
Gamma1_A1_69204.peg.980	NODE_2776_length_190_cov_4246.44_ID_2224488 hypothetical protein	0	18.991	53	3	81	0	1	1	57	6.6	8.68	4	6	2	2	3	3	3	1	4	3	5	4	3	3	2	3	5	3	4	1	2	3	4	3	5
Gamma1_A1_69204.peg.992	NODE_27_length_7037_cov_737.204_ID_2140470 hypothetical protein	0	30.686	34	7	29	0	7	1	322	35	8.82	0	4	0	0	0	2	3	0	0	5	3	3	0	0	0	3	0	3	3	0	0	0	0	0	0
Gamma1_A1_69204.peg.994	NODE_27_length_7037_cov_737.204_ID_2140470 hypothetical protein	0.001	5.662	11	1	19	1	1	1	107	12.7	9.55	1	2	1	0	0	2	0	1	2	0	1	2	1	0	1	0	0	2	0	0	0	0	0	1	0
Gamma1_A2_69205.peg.1046	NODE_291_length_3209_cov_269.047_ID_140080 ATP-dependent RNA helicase RhlB	0	30.411	28	8	51	8	8	1	443	49.4	9.13	1	7	1	0	0	1	4	1	0	6	4	5	0	1	0	2	3	4	6	1	1	1	2	0	0
Gamma1_A2_69205.peg.1055	NODE_294_length_3128_cov_128.478_ID_1721970 Alanyl-tRNA synthetase (EC 6.1.1.7)	0	50.188	15	11	61	1	1	1	911	99.2	6.09	2	7	0	1	0	0	5	0	1	7	4	8	2	1	0	7	2	6	5	0	1	0	1	1	0
Gamma1_A2_69205.peg.1223	NODE_343_length_2878_cov_256.821_ID_1584712 N-acetylglutamate synthase (EC 2.3.1.1)	0	11.277	14	3	29	3	3	1	489	53.4	6.04	3	0	1	1	1	0	1	2	1	1	1	0	2	2	0	1	2	1	2	0	2	1	1	0	1
Gamma1_A2_69205.peg.1237	NODE_349_length_2865_cov_274.32_ID_1613852 hypothetical protein	0	42.089	38	13	114	12	13	1	415	46.2	9.52	6	3	4	5	1	5	5	4	3	6	7	8	6	3	3	4	4	8	7	4	3	3	7	2	3
Gamma1_A2_69205.peg.1253	NODE_352_length_2849_cov_47.427_ID_1767424 Thiazole biosynthesis protein ThiG	0.002	5.054	36	3	23	0	3	1	243	25.7	4.81	0	5	2	2	0	1	2	0	0	0	2	0	1	1	0	0	1	1	1	0	1	1	2	0	0
Gamma1_A2_69205.peg.1280	NODE_360_length_2812_cov_2227.76_ID_1351056 hypothetical protein	0.002	5.331	38	2	77	0	0	3	87	10.2	9.41	5	4	3	4	3	1	4	3	5	3	2	0	5	2	3	0	4	3	2	5	5	5	3	0	3
Gamma1_A2_69205.peg.1289	NODE_365_length_2773_cov_1249_ID_125620 RNP-1 like RNA-binding protein	0	122.94	67	9	1115	0	9	1	92	10.3	5.07	47	45	28	26	29	62	35	31	86	43	58	29	65	23	40	41	42	74	38	28	33	57	56	19	31
Gamma1_A2_69205.peg.1297	NODE_368_length_2757_cov_359.016_ID_1585540 hypothetical protein	0.005	4.239	42	2	11	0	0	3	52	6.4	11.59	1	1	0	0	0	0	0	0	1	0	1	2	0	1	0	1	1	1	0	0	0	0	1	0	0
Gamma1_A2_69205.peg.1356	NODE_389_length_2656_cov_101.869_ID_1771714 Holliday junction DNA helicase RuvB	0	10.172	13	2	3	2	2	1	358	39.2	5.35	0	0	0	0	1	0	0	0	0	0	0	1	1	0	0	0	0	0	0	0	0	0	0	0	0
Gamma1_A2_69205.peg.1583	NODE_473_length_2346_cov_1346.33_ID_242846 probable iron binding protein from the HesB_IscA_SufA family	0	9.108	35	3	3	3	3	1	170	18.5	4.77	1	0	0	0	0	0	0	0	1	0	0	0	0	1	0	0	0	0	0	0	0	0	0	0	0
Gamma1_A2_69205.peg.1594	NODE_479_length_2317_cov_125.734_ID_885190 tolB protein precursor, periplasmic protein involved in the tonb-independent uptake of group A colicins	0	55.462	43	14	96	11	14	1	451	48.8	9.86	1	10	1	0	0	6	6	0	0	17	11	5	0	2	0	6	3	9	12	0	2	2	2	0	1
Gamma1_A2_69205.peg.1604	NODE_482_length_2299_cov_62.5722_ID_997388 Stringent starvation protein A	0	16.544	23	4	35	0	4	1	211	24.1	6.23	2	3	1	3	0	1	0	0	5	1	1	0	2	1	1	0	1	1	1	2	2	1	2	1	3
Gamma1_A2_69205.peg.1659	NODE_505_length_2230_cov_79.8561_ID_1761296 Phosphoribosylamine--glycine ligase (EC 6.3.4.13)	0	30.991	21	6	26	6	6	1	434	45.3	5.86	0	2	0	0	0	4	1	0	0	4	1	7	0	0	0	2	1	3	1	0	0	0	0	0	0
Gamma1_A2_69205.peg.1731	NODE_536_length_2094_cov_415.413_ID_1750530 Sucrose phosphorylase (EC 2.4.1.7)	0	15.287	13	4	22	3	4	1	656	75	6.09	0	0	3	1	0	0	0	2	2	3	1	0	0	0	0	0	0	0	0	2	1	1	3	1	0
Gamma1_A2_69205.peg.1983	NODE_662_length_1581_cov_404.385_ID_1772250 hypothetical protein	0	23.996	27	1	301	0	1	1	51	5.6	10.4	9	9	10	11	13	8	12	10	12	11	13	13	9	11	9	11	11	11	8	12	23	14	13	23	9
Gamma1_A2_69205.peg.2162	NODE_75_length_5413_cov_43.5054_ID_293448 Translation elongation factor Tu	0	428.584	80	28	4129	17	22	1	396	43.3	5.21	185	199	182	187	149	129	97	138	226	155	134	171	191	144	142	99	159	139	114	189	183	190	145	132	143
Gamma1_A2_69205.peg.2173	NODE_766_length_1237_cov_3163.63_ID_1204936 Conserved domain protein	0.017	3.021	7	1	2	1	1	1	170	19.3	9.72	0	0	0	0	0	0	0	0	0	0	1	0	0	0	0	0	0	1	0	0	0	0	0	0	0
Gamma1_A2_69205.peg.2186	NODE_76_length_5394_cov_36.1433_ID_1004558 Sulfite reduction-associated complex DsrMKJOP protein DsrM (= HmeC)	0	8.943	8	2	27	2	2	1	271	30.1	9.88	2	2	1	1	0	1	1	1	1	1	1	1	1	1	0	0	3	1	1	2	2	1	1	1	0
Gamma1_A2_69205.peg.2212	NODE_78_length_5363_cov_49.1631_ID_1773630 Dihydroxy-acid dehydratase (EC 4.2.1.9)	0	47.058	27	10	91	10	10	1	615	65.8	5.94	5	0	4	4	6	0	0	2	4	0	0	0	6	7	4	0	8	0	0	6	8	8	6	4	6
Gamma1_A2_69205.peg.2307	NODE_847_length_999_cov_735.44_ID_1584302 hypothetical protein	0	15.852	21	4	24	4	4	1	235	27.3	5.92	1	0	2	1	1	0	0	1	1	0	0	0	1	3	0	0	3	0	0	2	2	2	1	1	2
Gamma1_A2_69205.peg.2323	NODE_85_length_5270_cov_165.536_ID_1064512 Succinate dehydrogenase flavoprotein subunit (EC 1.3.99.1)	0	352.791	60	39	2930	37	39	1	606	66.1	6.6	152	87	96	105	94	121	66	77	161	94	101	148	129	87	102	72	128	125	99	99	91	138	128	107	137
Gamma1_A2_69205.peg.2338	NODE_871_length_934_cov_349.058_ID_170086 LSU ribosomal protein L31p @ LSU ribosomal protein L31p, zinc-dependent	0.005	4.136	18	1	4	0	1	1	66	7.6	9.01	2	1	0	0	0	0	0	0	0	0	1	0	0	0	0	0	0	0	0	0	0	0	0	0	0
Gamma1_A2_69205.peg.2361	NODE_89_length_5127_cov_1505.32_ID_1756782 Fumarylacetoacetate hydrolase family protein	0	164.016	54	13	1183	13	13	1	269	28.9	5.21	49	58	42	45	39	51	42	32	57	46	53	71	44	33	43	49	45	62	35	44	44	40	44	34	40
Gamma1_A2_69205.peg.2437	NODE_970_length_738_cov_2551.55_ID_1761112 hypothetical protein	0.003	4.578	28	2	35	0	0	4	39	4.3	8.22	2	3	1	1	2	1	1	0	2	1	2	2	1	2	1	1	3	1	1	0	0	1	2	1	3
Gamma1_A2_69205.peg.312	NODE_1376_length_452_cov_1669.14_ID_1576608 Mobile element protein	0.002	5.381	18	1	6	0	0	2	117	12.8	10.14	0	0	0	0	1	0	0	0	0	0	1	0	0	0	0	1	0	0	0	0	0	1	1	1	0
Gamma1_A2_69205.peg.447	NODE_1587_length_379_cov_5976.37_ID_1733216 hypothetical protein	0	18.991	53	3	81	0	1	1	57	6.5	9.98	4	6	2	2	3	3	3	1	4	3	5	4	3	3	2	3	5	3	4	1	2	3	4	3	5
Gamma1_A2_69205.peg.529	NODE_170_length_4056_cov_43.4896_ID_978088 Integral membrane protein CcmA involved in cell shape determination	0	11.07	21	3	20	0	3	1	131	14	5.97	3	0	1	1	1	0	0	1	1	0	0	0	2	2	2	0	1	0	0	1	1	0	2	1	0
Gamma1_A2_69205.peg.580	NODE_179_length_4000_cov_1755.48_ID_1764132 PROBABLE REMNANT OF A TRANSPOSASE GENE PROTEIN	0	22.456	24	4	86	4	4	1	271	31.1	5.77	4	4	2	4	4	4	3	3	5	3	4	5	4	2	3	2	5	2	3	3	3	3	3	3	4
Gamma1_A2_69205.peg.618	NODE_187_length_3894_cov_288.883_ID_1767540 Ribonuclease E (EC 3.1.26.12)	0	179.967	45	28	752	26	28	1	1001	109.3	8.22	40	22	30	29	38	22	12	30	40	28	22	18	34	31	31	20	35	22	21	37	36	39	37	22	28
Gamma1_A2_69205.peg.647	NODE_1932_length_303_cov_13762.5_ID_1761112 hypothetical protein	0.003	4.578	20	2	35	0	0	4	55	6.2	8.59	2	3	1	1	2	1	1	0	2	1	2	2	1	2	1	1	3	1	1	0	0	1	2	1	3
Gamma1_A2_69205.peg.718	NODE_203_length_3752_cov_620.066_ID_1608908 Octaprenyl-diphosphate synthase (EC 2.5.1.-) / Dimethylallyltransferase (EC 2.5.1.1) / Geranyltranstransferase (farnesyldiphosphate synthase) (EC 2.5.1.10) / Geranylgeranyl pyrophosphate synthetase (EC 2.5.1.29)	0	19.777	19	3	19	3	3	1	314	34	6.92	1	1	0	0	1	1	1	0	0	1	1	2	1	1	0	2	1	1	2	0	0	0	0	1	1
Gamma1_A2_69205.peg.749	NODE_20_length_7248_cov_245.347_ID_1568712 hypothetical protein	0.002	4.941	11	2	2	2	2	1	358	39.8	6.76	0	0	0	0	0	0	0	0	2	0	0	0	0	0	0	0	0	0	0	0	0	0	0	0	0
Gamma1_A2_69205.peg.771	NODE_2179_length_255_cov_5854.49_ID_1761112 hypothetical protein	0	18.991	64	3	81	0	1	1	47	5.3	8.85	4	6	2	2	3	3	3	1	4	3	5	4	3	3	2	3	5	3	4	1	2	3	4	3	5
Gamma1_A2_69205.peg.785	NODE_21_length_7229_cov_63.0376_ID_834456 Respiratory nitrate reductase alpha chain (EC 1.7.99.4)	0	29.935	12	8	34	8	8	1	1174	131.3	7.17	0	7	0	0	0	0	3	0	0	3	2	2	0	1	0	3	1	7	5	0	0	0	0	0	0
Gamma1_A2_69205.peg.856	NODE_238_length_3454_cov_1018.31_ID_1770600 Ubiquinol-cytochrome C reductase iron-sulfur subunit (EC 1.10.2.2)	0	16.031	27	3	114	1	3	1	201	21.1	8.79	3	6	6	5	6	5	3	3	7	2	4	9	3	4	3	2	5	5	5	3	7	7	1	3	4
Gamma1_A2_69205.peg.867	NODE_23_length_7197_cov_322.413_ID_1074844 Outer membrane protein assembly factor YaeT precursor	0	9.161	6	3	20	3	3	1	808	90.1	8.68	1	1	1	1	0	0	1	0	1	1	0	0	1	1	1	0	3	0	1	1	1	1	1	1	1
Gamma1_A2_69205.peg.942	NODE_2601_length_201_cov_8110.23_ID_1753448 hypothetical protein	0.003	4.578	17	2	35	0	0	4	63	7.2	5.71	2	3	1	1	2	1	1	0	2	1	2	2	1	2	1	1	3	1	1	0	0	1	2	1	3
Gamma1_A3_69206.peg.1015	NODE_452_length_2011_cov_57.0082_ID_1965672 FIG002842 hypothetical protein	0	22.988	37	5	35	2	2	1	279	31.4	5.87	1	0	0	1	2	1	0	1	1	2	1	3	3	2	1	0	1	3	0	0	4	2	1	3	2
Gamma1_A3_69206.peg.1096	NODE_495_length_1842_cov_61.465_ID_1964718 Signal recognition particle, subunit Ffh SRP54 (TC 3.A.5.1.1)	0	11.573	14	4	34	4	4	1	458	50.3	9.39	3	1	2	2	1	2	0	1	2	0	0	1	1	1	2	0	2	0	0	1	1	3	3	2	2
Gamma1_A3_69206.peg.1283	NODE_597_length_1554_cov_50.3682_ID_1671212 18K peptidoglycan-associated outer membrane lipoprotein; Peptidoglycan-associated lipoprotein precursor; Outer membrane protein P6; OmpA/MotB precursor	0	88.059	51	6	423	5	5	1	175	19.3	8.18	16	23	12	7	12	21	17	11	19	21	16	26	18	13	15	18	17	30	18	14	15	12	13	10	17
Gamma1_A3_69206.peg.1319	NODE_615_length_1506_cov_57.1178_ID_1957348 Protein yhbN precursor	0	7.755	13	2	17	2	2	1	187	20.9	5.48	1	0	1	2	1	0	0	0	1	0	0	0	1	0	1	0	1	1	0	1	1	1	2	1	1
Gamma1_A3_69206.peg.1352	NODE_633_length_1472_cov_43.5646_ID_1154310 DNA recombination-dependent growth factor C	0	39.489	23	6	98	6	6	1	301	34.2	5.45	5	5	4	2	5	5	3	4	1	7	3	1	6	3	3	3	7	3	3	5	4	4	5	2	4
Gamma1_A3_69206.peg.1421	NODE_677_length_1369_cov_57.6142_ID_1715886 Malonyl CoA-acyl carrier protein transacylase (EC 2.3.1.39)	0	104.884	62	14	464	13	14	1	311	32.9	4.97	26	12	22	19	14	7	9	13	32	9	10	9	21	17	25	7	22	11	8	24	26	23	21	14	22
Gamma1_A3_69206.peg.1479	NODE_70_length_4317_cov_47.3311_ID_1672476 Glucose-1-phosphate adenylyltransferase (EC 2.7.7.27)	0.002	5.454	28	5	9	5	5	1	438	49.1	7.43	0	3	1	0	0	0	0	0	0	3	0	0	2	0	0	0	0	0	0	0	0	0	0	0	0
Gamma1_A3_69206.peg.1765	NODE_938_length_785_cov_50.6068_ID_1709016 PPO candidate 1	0	35.783	49	4	148	0	4	1	188	21	5.27	1	21	0	1	1	18	9	1	2	12	17	11	1	0	1	15	1	19	12	1	1	1	0	1	1
Gamma1_A3_69206.peg.40	NODE_103_length_3739_cov_46.8176_ID_1965850 2-isopropylmalate synthase (EC 2.3.3.13)	0	97.733	42	16	189	11	16	1	524	56.8	5.69	4	7	8	15	8	4	4	8	8	6	5	5	6	9	4	0	9	2	4	10	16	14	11	8	6
Gamma1_A3_69206.peg.455	NODE_222_length_2831_cov_46.7313_ID_1966134 Iron binding protein IscA for iron-sulfur cluster assembly	0	9.007	41	2	18	2	2	1	107	11.6	4.88	1	0	3	1	1	0	0	1	0	0	0	0	2	0	0	0	2	0	0	2	1	2	1	1	0
Gamma1_A3_69206.peg.478	NODE_22_length_5220_cov_52.0254_ID_1663066 hypothetical protein	0	59.781	77	6	372	1	6	1	95	11.1	5.74	24	19	15	15	10	8	10	8	19	11	11	15	13	16	10	6	15	13	12	19	21	13	16	17	9
Gamma1_A3_69206.peg.533	NODE_249_length_2732_cov_52.2839_ID_1965820 Protein-export membrane protein SecD (TC 3.A.5.1.1)	0	38.146	22	11	98	11	11	1	618	67.4	8.72	6	5	4	3	4	6	5	2	1	8	6	5	4	1	0	4	6	1	6	4	2	4	2	5	3
Gamma1_A3_69206.peg.733	NODE_32_length_5001_cov_51.4391_ID_1724936 Polyphosphate kinase (EC 2.7.4.1)	0.001	6.625	2	1	8	0	1	1	824	93.3	6.58	2	0	0	0	0	0	0	0	1	0	0	1	0	0	0	0	1	0	0	0	0	1	0	0	2
Gamma1_A3_69206.peg.77	NODE_109_length_3676_cov_56.1384_ID_1965912 ATP synthase epsilon chain (EC 3.6.3.14)	0	42.509	24	3	325	3	3	1	141	15.1	5.05	6	20	15	17	11	7	9	12	12	14	18	5	12	12	13	10	17	11	6	17	16	18	16	5	10
Gamma1_A3_69206.peg.869	NODE_388_length_2237_cov_1016.39_ID_1963802 Aspartokinase (EC 2.7.2.4)	0	17.52	11	3	22	3	3	1	450	48.5	5.88	0	1	1	2	1	0	1	0	1	2	2	2	0	2	0	0	1	0	1	1	1	1	1	1	0
Gamma1_G1_69207.peg.1378	NODE_43_length_6077_cov_107.133_ID_1484632 LSU ribosomal protein L5p (L11e)	0	27.91	35	5	196	1	5	1	179	20.4	9.5	12	8	4	5	7	9	7	6	8	9	6	5	11	5	7	6	8	15	8	8	5	6	6	6	7
Gamma1_G1_69207.peg.1398	NODE_449_length_2473_cov_28.4392_ID_1580692 Exodeoxyribonuclease V alpha chain (EC 3.1.11.5)	0.001	5.983	7	2	3	2	2	1	639	68.3	7.96	0	0	0	0	0	0	0	0	0	2	0	0	0	0	0	1	0	0	0	0	0	0	0	0	0
Gamma1_G1_69207.peg.1402	NODE_44_length_6027_cov_109.573_ID_1363842 UDP-3-O-[3-hydroxymyristoyl] glucosamine N-acyltransferase (EC 2.3.1.-)	0	22.429	28	5	54	0	5	1	301	31.9	7.06	4	2	2	2	2	1	2	2	2	4	3	1	2	2	2	2	2	4	3	0	2	2	2	1	3
Gamma1_G1_69207.peg.1433	NODE_463_length_2435_cov_901.526_ID_1609254 Nitrite reductase [NAD(P)H] small subunit (EC 1.7.1.4)	0	84.989	42	10	845	10	10	1	224	25.1	6.16	55	15	41	38	39	7	9	34	69	13	12	4	49	38	41	6	49	6	12	47	36	52	50	34	34
Gamma1_G1_69207.peg.1440	NODE_465_length_2416_cov_444.519_ID_1623358 hypothetical protein	0	8.756	12	3	8	0	3	1	313	37.2	5.91	0	1	1	2	0	0	1	0	1	0	1	0	0	0	0	0	0	0	0	0	1	0	0	0	0
Gamma1_G1_69207.peg.153	NODE_1208_length_526_cov_9681.21_ID_1607948 hypothetical protein	0.003	4.578	9	2	35	0	0	4	118	13.1	6.29	2	3	1	1	2	1	1	0	2	1	2	2	1	2	1	1	3	1	1	0	0	1	2	1	3
Gamma1_G1_69207.peg.1695	NODE_570_length_2027_cov_724_ID_354384 Mobile element protein	0.001	6.016	4	1	1	0	0	3	377	43.3	9.99	0	0	0	0	0	0	0	0	0	0	0	1	0	0	0	0	0	0	0	0	0	0	0	0	0
Gamma1_G1_69207.peg.1845	NODE_63_length_5580_cov_311.307_ID_1571398 Transposase	0.019	2.878	12	1	2	0	1	1	119	12.7	9.51	0	1	0	0	0	0	0	0	0	1	0	0	0	0	0	0	0	0	0	0	0	0	0	0	0
Gamma1_G1_69207.peg.206	NODE_1299_length_467_cov_8985.55_ID_1607972 hypothetical protein	0.009	3.508	12	2	66	0	1	1	75	8.8	8.57	4	3	2	3	3	1	3	3	4	3	2	2	4	2	2	0	3	3	2	4	4	4	2	0	3
Gamma1_G1_69207.peg.2264	NODE_88_length_5102_cov_653.616_ID_1609432 putative glutamate synthetase	0	18.819	29	2	55	2	2	1	79	8.7	7.12	7	3	1	1	0	2	3	0	0	1	2	7	4	0	0	2	2	7	6	0	0	2	0	3	2
Gamma1_G1_69207.peg.2328	NODE_93_length_4932_cov_79.5307_ID_347556 hypothetical protein	0	122.649	46	18	701	0	18	1	520	56.5	5.43	28	29	30	28	34	21	23	24	31	25	28	31	23	24	21	25	36	20	27	34	20	29	30	25	31
Gamma1_G1_69207.peg.366	NODE_155_length_4050_cov_856.12_ID_376116 Mobile element protein	0	10.254	23	3	12	0	0	3	154	17.6	10.35	1	1	0	0	0	0	0	0	1	0	1	3	0	1	0	1	1	1	0	0	0	0	1	0	0
Gamma1_G1_69207.peg.512	NODE_185_length_3790_cov_356.378_ID_1590580 Nicotinate-nucleotide--dimethylbenzimidazole phosphoribosyltransferase (EC 2.4.2.21)	0	61.969	23	5	53	3	5	1	353	36.2	5.2	0	7	0	0	0	5	6	0	0	5	5	9	0	0	0	6	0	5	5	0	0	0	0	0	0
Gamma1_G1_69207.peg.667	NODE_217_length_3543_cov_201.97_ID_1616962 Ferrous iron transport protein B	0.005	4.102	6	2	3	2	2	1	787	84.7	5.29	0	0	0	0	0	0	0	1	0	0	0	1	0	0	0	0	0	0	0	1	0	0	0	0	0
Gamma1_G1_69207.peg.73	NODE_10_length_8229_cov_91.4368_ID_1496112 Peptidyl-prolyl cis-trans isomerase PpiC (EC 5.2.1.8)	0	29.963	30	8	85	8	8	1	341	38	5.95	8	0	5	4	5	0	1	4	2	4	2	0	6	3	5	0	5	0	0	2	4	5	6	5	6
Gamma1_G1_69207.peg.835	NODE_25_length_6753_cov_53.5102_ID_1489652 Preprotein translocase secY subunit (TC 3.A.5.1.1)	0.012	3.335	4	1	7	1	1	1	450	48.6	9.6	0	1	0	1	1	0	0	0	1	0	0	0	1	0	0	0	0	0	0	1	0	0	0	0	1
Gamma1_G1_69207.peg.940	NODE_291_length_3135_cov_74.1422_ID_1515574 Translation initiation factor 3	0	74.162	52	8	344	5	8	1	198	22.5	9.76	17	16	11	11	13	14	10	12	20	13	13	11	18	11	14	11	14	14	11	13	13	13	11	8	12
Gamma1_G2_69208.peg.1000	NODE_299_length_3090_cov_67.3766_ID_2171504 FIG015547 peptidase, M16 family	0	77	39	15	170	5	15	1	459	51.2	6.61	17	1	10	9	8	1	1	6	9	1	1	1	10	12	8	0	14	0	1	11	7	7	10	9	11
Gamma1_G2_69208.peg.1001	NODE_299_length_3090_cov_67.3766_ID_2171504 FIG015287 Zinc protease	0	47.331	40	12	128	4	12	1	444	48.5	8.56	7	2	7	8	9	0	0	4	4	1	1	0	7	6	7	1	12	1	1	7	12	11	9	3	6
Gamma1_G2_69208.peg.1005	NODE_29_length_6606_cov_93.0963_ID_1908342 Succinate dehydrogenase iron-sulfur protein (EC 1.3.99.1)	0	126.586	46	9	1568	7	9	1	247	28.3	5.66	92	48	56	46	54	57	38	48	94	48	50	45	93	37	79	45	81	46	43	42	46	60	45	59	97
Gamma1_G2_69208.peg.1016	NODE_302_length_3081_cov_163.565_ID_2902726 ClpB protein	0	31.286	11	7	21	6	6	1	845	93.8	5.83	0	3	0	0	0	0	1	0	0	3	5	4	0	1	0	1	0	2	0	0	0	0	0	1	0
Gamma1_G2_69208.peg.1021	NODE_304_length_3074_cov_373.151_ID_2811818 putative dehydratase/racemase	0	136.22	58	21	605	19	21	1	413	45	5.54	49	15	26	31	29	7	5	22	29	13	10	8	44	25	26	9	34	11	9	29	32	35	23	24	32
Gamma1_G2_69208.peg.1028	NODE_306_length_3063_cov_3185.55_ID_2966138 hypothetical protein	0.001	6.842	8	2	11	2	2	1	594	68	6.15	0	1	1	1	0	0	1	0	2	0	0	0	0	0	1	0	0	1	0	1	1	1	0	0	0
Gamma1_G2_69208.peg.1036	NODE_309_length_3037_cov_57.2907_ID_2738814 L-carnitine dehydratase/bile acid-inducible protein F (EC 2.8.3.16)	0	300.043	74	26	1172	25	26	1	437	47.7	5.78	53	48	27	38	37	68	37	33	85	37	47	83	65	28	36	37	45	64	42	36	38	41	34	23	42
Gamma1_G2_69208.peg.1039	NODE_30_length_6566_cov_63.9312_ID_2078494 hypothetical protein	0.027	2.617	42	2	7	2	2	1	73	8.2	6.05	1	0	0	1	0	0	0	0	0	0	0	0	0	0	0	0	2	0	0	1	0	0	1	1	0
Gamma1_G2_69208.peg.1044	NODE_30_length_6566_cov_63.9312_ID_2078494 Serine hydroxymethyltransferase (EC 2.1.2.1)	0	52.688	34	8	163	7	8	1	418	44.9	6.67	13	4	6	6	9	2	3	5	9	6	3	3	10	9	4	2	13	4	2	7	7	6	8	6	5
Gamma1_G2_69208.peg.1048	NODE_311_length_3032_cov_756.425_ID_2818404 Lysyl-tRNA synthetase (class I) (EC 6.1.1.6)	0	8.326	3	2	3	2	2	1	642	71.7	5.99	0	0	0	0	0	0	0	0	0	0	0	0	0	0	0	0	0	0	0	1	0	0	0	0	1
Gamma1_G2_69208.peg.105	NODE_110_length_4653_cov_1052.84_ID_2967842 Anthranilate synthase, aminase component (EC 4.1.3.27)	0	25.63	13	5	52	4	5	1	499	55	6.34	4	1	3	3	4	0	0	4	2	1	2	0	5	2	2	1	5	1	0	3	4	1	2	1	0
Gamma1_G2_69208.peg.1054	NODE_313_length_3027_cov_90.7749_ID_2967142 Methylthioribose-1-phosphate isomerase (EC 5.3.1.23)	0	13.698	15	3	11	3	3	1	356	37.5	6.44	1	1	0	1	0	0	0	0	0	1	1	1	0	1	0	0	2	0	1	0	0	0	0	0	0
Gamma1_G2_69208.peg.1055	NODE_313_length_3027_cov_90.7749_ID_2967142 S-adenosylhomocysteine deaminase (EC 3.5.4.28); Methylthioadenosine deaminase	0	50.852	27	9	113	4	4	1	445	48	5.48	9	5	3	4	5	4	3	2	3	5	3	7	6	4	4	6	6	3	3	6	3	3	6	5	5
Gamma1_G2_69208.peg.1058	NODE_315_length_3014_cov_201.539_ID_2620790 DnaK-related protein	0	56.456	27	10	176	8	10	1	638	68.5	5.07	7	7	7	7	5	8	6	5	5	10	9	7	6	7	4	8	7	9	9	7	8	6	7	5	6
Gamma1_G2_69208.peg.1059	NODE_315_length_3014_cov_201.539_ID_2620790 hypothetical protein	0	24.692	55	5	38	5	5	1	182	19.6	6.68	0	4	1	4	2	1	1	1	0	2	3	1	0	2	0	3	0	1	3	2	2	2	0	1	1
Gamma1_G2_69208.peg.1065	NODE_317_length_3011_cov_920.885_ID_2954856 Membrane-bound lytic murein transglycosylase B precursor (EC 3.2.1.-)	0	44.738	33	8	69	8	8	1	330	36.9	9.82	4	4	2	6	2	3	1	0	3	2	2	2	6	2	3	1	4	7	1	1	2	3	4	1	3
Gamma1_G2_69208.peg.1066	NODE_317_length_3011_cov_920.885_ID_2954856 Rare lipoprotein A precursor	0.041	2.367	3	1	3	0	1	1	318	35.1	11.46	1	0	0	0	0	0	0	0	0	0	0	0	1	0	0	0	0	0	0	0	0	0	0	1	0
Gamma1_G2_69208.peg.1067	NODE_318_length_3007_cov_235.827_ID_2726006 Glycine dehydrogenase [decarboxylating] (glycine cleavage system P2 protein) (EC 1.4.4.2)	0.003	4.536	9	2	3	1	2	1	486	52.3	7.02	0	0	0	1	0	0	0	0	0	0	0	0	0	0	0	0	0	0	0	0	0	0	0	0	0
Gamma1_G2_69208.peg.1072	NODE_319_length_3006_cov_304.742_ID_2948030 Inner membrane protein translocase component YidC, long form	0	8.908	5	2	4	1	2	1	564	63.2	5.88	2	0	0	0	0	0	0	0	0	0	0	1	0	0	0	0	1	0	0	0	0	0	0	0	0
Gamma1_G2_69208.peg.1073	NODE_31_length_6560_cov_238.054_ID_2960596 Thioredoxin reductase (EC 1.8.1.9)	0	43.148	51	8	40	8	8	1	321	34.2	5.24	1	3	2	1	1	3	1	1	3	4	2	1	2	1	1	1	1	3	1	1	0	1	2	1	1
Gamma1_G2_69208.peg.1074	NODE_31_length_6560_cov_238.054_ID_2960596 Glutamyl-tRNA reductase (EC 1.2.1.70)	0.027	2.629	4	1	3	1	1	1	423	46.2	6.15	0	0	0	0	0	0	0	0	0	0	0	0	0	0	1	0	0	1	0	0	0	0	0	0	0
Gamma1_G2_69208.peg.1075	NODE_31_length_6560_cov_238.054_ID_2960596 Peptide chain release factor 1	0.001	6.512	12	3	4	3	3	1	359	39.8	5.19	0	0	0	0	0	0	0	0	0	0	0	0	0	0	0	0	2	0	0	0	0	0	2	0	0
Gamma1_G2_69208.peg.108	NODE_111_length_4598_cov_129.699_ID_2833514 Rubisco activation protein CbbO	0	129.279	33	21	646	12	21	1	793	90.7	5.31	43	24	23	20	22	32	18	19	47	16	19	19	45	19	29	15	29	28	16	21	20	24	22	22	28
Gamma1_G2_69208.peg.1084	NODE_323_length_2988_cov_85.1412_ID_2719550 2-Keto-3-deoxy-D-manno-octulosonate-8-phosphate synthase (EC 2.5.1.55)	0	15.985	22	2	16	2	2	1	278	30	5.27	0	3	1	1	0	0	1	0	3	1	0	1	0	0	0	0	0	1	0	0	3	0	1	0	0
Gamma1_G2_69208.peg.1085	NODE_323_length_2988_cov_85.1412_ID_2719550 CTP synthase (EC 6.3.4.2)	0	13.131	16	4	22	3	4	1	547	60.8	6.06	0	1	3	2	1	1	0	2	2	2	3	0	1	1	0	0	0	1	0	0	1	0	0	0	0
Gamma1_G2_69208.peg.1086	NODE_324_length_2984_cov_131.679_ID_2735600 ATP-dependent hsl protease ATP-binding subunit HslU	0	76.338	35	15	472	11	15	1	461	51.7	5.29	22	16	20	16	16	12	13	15	22	22	17	19	23	17	17	13	25	14	15	18	18	21	18	17	24
Gamma1_G2_69208.peg.1087	NODE_324_length_2984_cov_131.679_ID_2735600 ATP-dependent protease HslV (EC 3.4.25.-)	0.003	4.544	6	1	40	1	1	1	182	19.8	7.46	2	2	2	1	2	2	2	1	1	2	1	1	2	2	1	1	2	1	2	2	2	1	1	1	2
Gamma1_G2_69208.peg.1092	NODE_325_length_2973_cov_1323.2_ID_2124412 Outer membrane protein	0	206.509	72	23	2253	21	21	1	186	20.7	8.03	94	97	53	64	65	115	73	60	111	85	87	133	88	56	88	77	69	131	92	60	56	67	68	73	88
Gamma1_G2_69208.peg.1095	NODE_326_length_2962_cov_71.7699_ID_2717186 Glutamate-1-semialdehyde aminotransferase (EC 5.4.3.8)	0	16.079	21	5	28	3	5	1	428	44.6	6.01	2	0	1	1	0	0	1	2	1	0	1	2	3	1	0	0	2	2	1	1	3	3	0	1	0
Gamma1_G2_69208.peg.1100	NODE_328_length_2961_cov_422.121_ID_2870178 HtrA protease/chaperone protein	0	162.653	64	21	675	21	21	1	476	51.1	4.98	29	16	29	30	28	21	13	26	42	18	17	16	35	20	34	17	40	16	16	24	24	35	35	25	30
Gamma1_G2_69208.peg.1103	NODE_32_length_6544_cov_177.093_ID_2886364 Glycolate dehydrogenase (EC 1.1.99.14), subunit GlcD	0	20.182	15	5	90	2	5	1	499	54.3	5.16	7	4	2	4	5	3	3	3	4	5	2	1	6	5	0	2	5	6	2	4	2	2	5	2	3
Gamma1_G2_69208.peg.1104	NODE_32_length_6544_cov_177.093_ID_2886364 hypothetical protein	0.021	2.834	20	2	9	2	2	1	104	12.2	6.55	0	0	0	0	0	0	0	0	1	1	0	0	0	1	0	0	1	0	1	0	1	0	2	0	1
Gamma1_G2_69208.peg.1111	NODE_332_length_2935_cov_424.524_ID_2920248 alternate gene name yzbB	0	7.312	10	3	48	3	3	1	401	44.9	5.95	2	1	2	4	3	0	0	3	3	2	2	3	3	2	0	1	2	0	0	2	2	3	3	3	1
Gamma1_G2_69208.peg.1116	NODE_334_length_2929_cov_212.839_ID_2952994 Phosphoribosylaminoimidazole-succinocarboxamide synthase (EC 6.3.2.6)	0	84.922	60	13	601	7	13	1	295	32.9	5.02	30	25	19	22	20	29	22	16	22	23	25	32	26	17	15	20	27	34	21	20	16	26	25	16	26
Gamma1_G2_69208.peg.1120	NODE_336_length_2917_cov_85.5926_ID_2942464 Ubiquinol--cytochrome c reductase, cytochrome B subunit (EC 1.10.2.2)	0	9.522	10	3	31	0	3	1	414	47	8.78	0	2	1	1	1	1	0	2	2	3	3	2	0	0	0	1	2	0	0	2	0	2	2	2	2
Gamma1_G2_69208.peg.1121	NODE_336_length_2917_cov_85.5926_ID_2942464 ubiquinol cytochrome C oxidoreductase, cytochrome C1 subunit	0	72.193	61	9	204	2	2	1	245	27.7	5.63	6	15	6	5	7	9	5	7	10	9	7	25	7	5	4	7	10	16	5	5	6	9	5	5	4
Gamma1_G2_69208.peg.1122	NODE_337_length_2910_cov_104.282_ID_2890728 3'-to-5' exoribonuclease RNase R	0	53.401	16	8	55	6	8	1	742	83.5	6.39	2	1	4	3	1	0	1	3	3	1	1	1	3	4	2	1	5	0	0	1	4	3	4	3	2
Gamma1_G2_69208.peg.1124	NODE_338_length_2904_cov_203.774_ID_72608 Riboflavin synthase eubacterial/eukaryotic (EC 2.5.1.9)	0	50.573	44	6	178	1	6	1	218	22.9	5.83	0	25	0	0	0	20	16	0	0	21	25	15	0	0	0	18	0	23	15	0	0	0	0	0	0
Gamma1_G2_69208.peg.1129	NODE_33_length_6531_cov_102.091_ID_590968 Transcription termination protein NusA	0	78.752	51	17	183	17	17	1	501	55.1	4.54	14	8	7	7	7	6	5	5	9	7	6	5	9	8	5	3	8	10	6	5	11	7	7	4	5
Gamma1_G2_69208.peg.113	NODE_112_length_4595_cov_627.324_ID_2954856 FIG001341 Probable Fe(2+)-trafficking protein YggX	0	17.406	42	3	156	3	3	1	89	10.5	5.48	2	7	7	11	5	1	2	7	5	4	4	5	5	3	8	0	11	4	7	7	6	15	12	8	8
Gamma1_G2_69208.peg.1132	NODE_33_length_6531_cov_102.091_ID_590968 hypothetical protein	0	12.695	35	3	38	3	3	1	111	13.2	6.32	2	2	1	1	2	1	1	1	1	2	0	2	2	1	2	2	1	1	2	1	2	3	1	1	3
Gamma1_G2_69208.peg.1134	NODE_340_length_2901_cov_714.194_ID_2723292 Naphthoate synthase (EC 4.1.3.36)	0	23.29	34	7	103	6	7	1	261	28.9	6.04	4	7	2	3	4	5	5	2	4	7	6	4	6	2	3	2	4	9	5	3	2	5	2	1	3
Gamma1_G2_69208.peg.1135	NODE_340_length_2901_cov_714.194_ID_2723292 Ubiquinone biosynthesis monooxygenase UbiB	0.001	7.084	6	2	6	2	2	1	495	55.2	6.27	1	1	0	1	0	0	0	0	1	0	0	0	0	0	0	0	0	0	0	0	1	0	0	1	0
Gamma1_G2_69208.peg.1140	NODE_342_length_2884_cov_538.767_ID_756028 Glutaredoxin-related protein	0	26.779	40	3	248	1	3	1	109	12.1	4.7	10	17	12	16	13	10	1	9	13	4	9	4	18	10	5	11	6	9	2	15	10	19	6	1	11
Gamma1_G2_69208.peg.1146	NODE_346_length_2864_cov_93.8202_ID_250136 Cell division trigger factor (EC 5.2.1.8)	0	87.953	49	15	325	15	15	1	431	48.4	5.44	14	18	19	17	13	9	7	8	12	12	11	14	14	13	12	5	13	13	8	13	20	10	12	10	9
Gamma1_G2_69208.peg.1149	NODE_348_length_2855_cov_81.8554_ID_2898302 Alanyl-tRNA synthetase (EC 6.1.1.7)	0	57.708	18	13	72	3	3	1	867	94.7	6.15	2	10	0	1	0	0	6	0	1	8	6	10	1	1	0	7	2	7	7	0	1	0	1	1	0
Gamma1_G2_69208.peg.115	NODE_112_length_4595_cov_627.324_ID_2954856 hypothetical protein	0	146.49	44	28	720	25	28	1	800	86.3	5.64	36	26	27	31	23	19	17	25	29	26	28	30	39	26	27	20	39	24	28	28	25	34	36	27	28
Gamma1_G2_69208.peg.1153	NODE_34_length_6457_cov_146.319_ID_2854564 1,4-alpha-glucan (glycogen) branching enzyme, GH-13-type (EC 2.4.1.18)	0	351.567	58	33	2092	33	33	1	764	88	5.36	99	91	64	68	71	85	68	58	104	77	84	85	98	66	73	66	92	108	75	76	71	87	84	57	84
Gamma1_G2_69208.peg.1155	NODE_34_length_6457_cov_146.319_ID_2854564 Alpha-amylase (EC 3.2.1.1)	0	58.708	28	12	168	0	12	1	675	77.7	5.8	5	9	7	10	5	6	6	6	10	5	7	3	9	7	3	5	10	4	7	3	8	10	7	5	6
Gamma1_G2_69208.peg.1156	NODE_350_length_2848_cov_171.985_ID_370170 Inosine-5'-monophosphate dehydrogenase (EC 1.1.1.205)	0	43.106	33	10	108	9	10	1	489	51.4	7.17	6	3	5	6	3	2	3	3	5	7	5	3	7	5	4	4	5	2	2	3	7	4	5	3	4
Gamma1_G2_69208.peg.1157	NODE_351_length_2844_cov_67.6669_ID_2719340 hypothetical protein	0	17.18	18	4	49	3	3	1	234	26.4	9.67	2	2	3	2	0	1	1	1	4	4	2	0	2	3	0	1	2	2	2	2	3	4	3	0	2
Gamma1_G2_69208.peg.1158	NODE_351_length_2844_cov_67.6669_ID_2719340 N-acetyl-gamma-glutamyl-phosphate reductase (EC 1.2.1.38)	0	12.064	14	4	8	3	4	1	343	36.5	6.28	0	1	0	1	0	0	1	0	0	2	1	1	0	0	0	0	0	0	1	0	0	0	0	0	0
Gamma1_G2_69208.peg.1159	NODE_351_length_2844_cov_67.6669_ID_2719340 probable iron binding protein from the HesB_IscA_SufA family	0.001	7.106	24	2	98	2	2	1	119	12.2	4.09	5	5	3	3	3	4	3	3	5	6	4	4	5	2	4	4	4	3	3	4	2	3	2	4	4
Gamma1_G2_69208.peg.1169	NODE_356_length_2816_cov_205.229_ID_2897144 3-ketoacyl-CoA thiolase (EC 2.3.1.16)	0	468.245	79	26	6450	17	26	1	420	45.2	6.38	470	229	226	307	251	127	87	200	490	68	159	291	362	191	278	83	336	187	164	368	233	337	253	252	303
Gamma1_G2_69208.peg.1170	NODE_357_length_2816_cov_78.6309_ID_2597830 3-demethylubiquinone-9 3-methyltransferase (EC 2.1.1.64)	0	58.64	61	9	124	3	9	1	239	26.5	5.02	12	6	9	3	1	11	2	1	8	7	4	10	4	4	1	4	3	13	6	1	2	3	3	1	2
Gamma1_G2_69208.peg.1177	NODE_35_length_6407_cov_1046.11_ID_2952424 Pyruvate dehydrogenase E1 component (EC 1.2.4.1)	0	34.147	22	10	81	9	10	1	889	99.3	6.2	4	6	3	4	3	1	0	3	3	6	3	3	5	1	1	1	8	1	2	5	5	4	3	2	4
Gamma1_G2_69208.peg.1182	NODE_360_length_2814_cov_117.813_ID_2945736 Lipoprotein releasing system transmembrane protein LolC	0.05	2.263	3	1	8	1	1	1	415	45.1	5.69	1	0	1	0	0	1	1	1	0	0	0	0	1	0	0	1	1	0	0	0	0	0	0	0	0
Gamma1_G2_69208.peg.1183	NODE_360_length_2814_cov_117.813_ID_2945736 Lipoprotein releasing system ATP-binding protein LolD	0	14.472	22	3	24	3	3	1	232	25.1	7.17	0	1	1	1	1	0	1	1	1	2	3	0	2	0	0	1	1	1	0	1	1	1	3	1	0
Gamma1_G2_69208.peg.1185	NODE_361_length_2809_cov_173.086_ID_2958408 IMP cyclohydrolase (EC 3.5.4.10) / Phosphoribosylaminoimidazolecarboxamide formyltransferase (EC 2.1.2.3)	0	52.534	26	8	57	8	8	1	520	55.7	6.23	2	4	2	3	2	2	3	1	1	5	2	6	2	2	0	2	3	3	3	2	3	3	0	0	1
Gamma1_G2_69208.peg.1204	NODE_367_length_2777_cov_79.2439_ID_1908342 Dihydrodipicolinate synthase (EC 4.2.1.52)	0	83.201	43	9	490	3	3	1	291	31	5.25	19	19	14	18	18	26	15	18	30	13	20	26	22	17	13	15	20	21	15	16	18	20	19	13	15
Gamma1_G2_69208.peg.1206	NODE_369_length_2768_cov_68.5466_ID_2706600 Methylenetetrahydrofolate dehydrogenase (NADP+) (EC 1.5.1.5) / Methenyltetrahydrofolate cyclohydrolase (EC 3.5.4.9)	0.001	7.026	10	2	13	1	2	1	288	30.6	6.44	2	0	0	0	0	0	0	1	1	1	0	0	1	1	1	0	2	0	0	1	1	0	0	1	0
Gamma1_G2_69208.peg.1208	NODE_369_length_2768_cov_68.5466_ID_2706600 Cysteinyl-tRNA synthetase (EC 6.1.1.16)	0	17.284	11	4	17	4	4	1	485	54	5.64	2	0	0	0	1	0	0	1	1	0	0	0	2	1	0	0	4	0	0	0	0	2	3	0	0
Gamma1_G2_69208.peg.1209	NODE_36_length_6386_cov_245.405_ID_819950 Sulfite reductase alpha subunit (EC 1.8.99.1)	0	363.348	77	32	3934	30	32	1	417	46.7	5.16	216	156	125	122	105	166	106	88	243	122	134	267	202	104	174	95	170	210	120	126	133	140	135	104	188
Gamma1_G2_69208.peg.121	NODE_113_length_4594_cov_142.889_ID_6254 Proline-rich protein	0	22.622	29	4	53	4	4	1	258	28.5	9.66	2	9	1	1	0	2	3	1	0	5	6	7	1	1	1	4	1	1	4	0	0	0	1	0	1
Gamma1_G2_69208.peg.1210	NODE_36_length_6386_cov_245.405_ID_819950 Sulfite reductase beta subunit (EC 1.8.99.1)	0	219.455	77	23	3267	10	17	1	356	40.1	7.44	147	140	111	122	120	109	66	98	188	108	104	148	161	105	137	90	163	143	79	124	102	153	140	111	157
Gamma1_G2_69208.peg.1211	NODE_36_length_6386_cov_245.405_ID_819950 tRNA 5-methylaminomethyl-2-thiouridine synthase TusD	0	48.422	80	7	475	6	7	1	130	14.5	6.07	23	10	14	9	15	22	8	11	69	12	14	8	35	8	25	10	26	22	13	10	12	27	21	11	27
Gamma1_G2_69208.peg.1212	NODE_36_length_6386_cov_245.405_ID_819950 tRNA 5-methylaminomethyl-2-thiouridine synthase TusC	0	65.435	93	11	1064	10	11	1	136	15.5	4.35	41	40	45	47	30	24	24	29	71	34	29	32	53	34	42	23	41	30	31	48	58	39	47	34	49
Gamma1_G2_69208.peg.1213	NODE_36_length_6386_cov_245.405_ID_819950 tRNA 5-methylaminomethyl-2-thiouridine synthase TusB	0	71.608	57	7	478	6	6	1	132	14.5	6.13	16	28	28	19	13	16	11	18	29	15	20	23	23	15	16	13	12	24	14	17	13	28	22	13	18
Gamma1_G2_69208.peg.1214	NODE_36_length_6386_cov_245.405_ID_819950 tRNA 2-thiouridine synthesizing protein E (EC 2.8.1.-) @ Sulfite reductase, dissimilatory-type gamma subunit (EC 1.8.99.3)	0	97.029	73	8	1129	1	7	1	110	12.5	4.88	35	45	56	53	40	31	24	45	46	43	47	81	40	27	26	24	53	31	25	56	39	49	48	45	42
Gamma1_G2_69208.peg.1219	NODE_370_length_2761_cov_78.4483_ID_234316 Cys regulon transcriptional activator CysB	0	13.623	14	4	36	4	4	1	306	34.7	6.39	3	4	1	2	2	0	0	1	3	0	2	0	1	3	0	0	4	2	1	2	0	2	1	1	1
Gamma1_G2_69208.peg.1220	NODE_370_length_2761_cov_78.4483_ID_234316 hypothetical protein	0.005	3.999	16	1	3	1	1	1	129	14.4	8.47	0	0	0	0	0	0	0	0	0	0	0	0	1	0	0	0	0	1	0	0	0	0	0	0	1
Gamma1_G2_69208.peg.1228	NODE_373_length_2746_cov_162.102_ID_2955204 1,4-alpha-glucan (glycogen) branching enzyme, GH-13-type (EC 2.4.1.18)	0.038	2.406	2	1	1	1	1	1	739	83.9	6.54	0	0	0	0	0	0	0	0	0	0	1	0	0	0	0	0	0	0	0	0	0	0	0	0	0
Gamma1_G2_69208.peg.1230	NODE_374_length_2746_cov_1419.95_ID_2619916 MoxR-like ATPase in aerotolerance operon	0.002	4.815	7	2	10	2	2	1	328	35.5	5.66	0	2	0	0	0	1	0	0	0	1	2	1	0	0	0	1	0	1	1	0	0	0	0	0	0
Gamma1_G2_69208.peg.1234	NODE_376_length_2742_cov_686.995_ID_2902726 Glutaminyl-tRNA synthetase (EC 6.1.1.18)	0.001	6.723	7	3	6	1	3	1	560	64	7.72	0	1	0	0	0	0	1	0	0	2	0	0	0	0	0	0	0	2	0	0	0	0	0	0	0
Gamma1_G2_69208.peg.1240	NODE_379_length_2726_cov_74.3081_ID_2728162 hypothetical protein	0.002	4.808	3	2	4	2	2	1	628	69.2	9.74	1	0	0	0	1	0	0	0	0	0	0	0	1	0	0	0	0	0	0	0	0	0	0	0	1
Gamma1_G2_69208.peg.1249	NODE_380_length_2725_cov_2240.42_ID_2961818 Sulfite reduction-associated complex DsrMKJOP protein DsrK (=HmeD)	0	68.477	37	10	164	10	10	1	510	57	5.07	4	13	13	9	5	3	3	6	5	9	7	10	6	7	3	3	9	5	4	8	6	7	6	3	2
Gamma1_G2_69208.peg.1266	NODE_386_length_2706_cov_64.5009_ID_2868120 DNA topoisomerase I (EC 5.99.1.2)	0	33.48	17	8	50	1	2	1	765	86.7	7.91	6	1	3	1	3	1	0	3	4	2	0	0	3	4	2	0	4	1	0	1	2	1	4	1	3
Gamma1_G2_69208.peg.1270	NODE_388_length_2689_cov_76.8212_ID_2763068 hypothetical protein	0	21.792	45	4	28	3	4	1	107	12.3	4.7	0	3	0	0	0	4	2	0	0	4	2	3	0	0	0	3	0	4	3	0	0	0	0	0	0
Gamma1_G2_69208.peg.1279	NODE_390_length_2672_cov_73.5059_ID_2965388 Tyrosyl-tRNA synthetase (EC 6.1.1.1)	0	10.928	13	3	9	2	2	1	401	44.7	6.42	1	2	1	0	0	0	0	0	0	0	1	1	1	0	0	0	1	0	0	0	1	0	0	0	0
Gamma1_G2_69208.peg.1281	NODE_391_length_2670_cov_142.117_ID_2967448 D-3-phosphoglycerate dehydrogenase (EC 1.1.1.95)	0	107.072	68	17	258	17	17	1	392	42	5.71	2	30	2	3	1	24	17	2	3	25	26	31	2	3	1	20	2	29	21	0	3	3	3	2	1
Gamma1_G2_69208.peg.1283	NODE_392_length_2669_cov_93.1037_ID_2191888 Enolase (EC 4.2.1.11)	0	385.302	80	31	2944	30	31	1	425	45.1	4.98	83	189	106	90	73	138	111	64	179	128	119	179	105	82	86	135	90	184	144	70	82	92	78	59	86
Gamma1_G2_69208.peg.1290	NODE_395_length_2650_cov_95.1148_ID_2934674 3-polyprenyl-4-hydroxybenzoate carboxy-lyase (EC 4.1.1.-)	0	8.715	4	1	14	1	1	1	496	56	7.06	0	2	0	0	0	1	1	0	0	2	2	1	0	0	0	2	1	1	1	0	0	0	0	0	0
Gamma1_G2_69208.peg.1294	NODE_396_length_2645_cov_69.3031_ID_2763068 hypothetical protein	0	7.686	25	2	12	2	2	1	154	17.3	4.6	2	0	0	0	0	1	0	0	2	0	0	1	1	0	0	0	0	1	0	0	0	0	0	0	0
Gamma1_G2_69208.peg.1298	NODE_399_length_2634_cov_60.8833_ID_2732466 hypothetical protein	0.015	3.081	33	2	25	2	2	1	70	7.8	9.7	1	1	1	1	1	1	1	1	1	1	1	0	1	1	1	1	1	1	2	1	1	1	1	1	1
Gamma1_G2_69208.peg.1309	NODE_3_length_9811_cov_299.471_ID_2959658 Cytosol aminopeptidase PepA (EC 3.4.11.1)	0	195.848	42	16	949	15	15	1	500	53.6	5.27	42	56	31	30	30	45	20	29	39	34	46	52	39	24	30	43	38	52	29	32	27	42	37	22	42
Gamma1_G2_69208.peg.1316	NODE_400_length_2634_cov_1780.2_ID_2967722 GTP-binding protein TypA/BipA	0	43.75	20	7	80	5	7	1	605	66.7	6.23	5	2	3	5	4	1	2	3	5	2	3	3	3	3	3	1	5	2	1	5	4	3	3	4	3
Gamma1_G2_69208.peg.1326	NODE_405_length_2607_cov_606.939_ID_604254 hypothetical protein	0	57.132	57	4	333	2	4	1	74	8.5	5.36	17	10	9	13	8	13	10	10	19	11	8	19	15	8	22	10	14	18	14	11	7	17	14	10	15
Gamma1_G2_69208.peg.1339	NODE_40_length_6263_cov_513.245_ID_2440626 Fumarate hydratase class I, aerobic (EC 4.2.1.2)	0	269.137	65	28	1231	28	28	1	527	57.2	6.01	56	52	34	30	34	55	44	31	56	54	56	80	61	30	41	39	59	61	49	29	42	47	47	29	42
Gamma1_G2_69208.peg.134	NODE_115_length_4569_cov_164.275_ID_6254 Glycogen synthase, ADP-glucose transglucosylase (EC 2.4.1.21)	0	85.954	33	11	379	7	8	1	475	54.5	6.67	16	15	11	17	16	13	12	13	13	11	15	17	16	15	15	13	14	16	16	16	15	15	13	14	15
Gamma1_G2_69208.peg.1343	NODE_411_length_2576_cov_81.2063_ID_2722938 hypothetical protein	0	8.124	27	2	11	2	2	1	164	19.4	5.96	0	1	1	0	2	0	0	1	0	0	0	0	1	1	0	0	0	0	0	1	1	2	0	0	0
Gamma1_G2_69208.peg.1349	NODE_413_length_2572_cov_1499.24_ID_807436 Translation elongation factor LepA	0.002	4.834	4	2	2	2	2	1	602	66.4	6.15	0	0	0	0	0	0	0	0	0	0	1	1	0	0	0	0	0	0	0	0	0	0	0	0	0
Gamma1_G2_69208.peg.1353	NODE_415_length_2568_cov_217.403_ID_2934650 short-chain dehydrogenase/reductase SDR	0	10.793	27	3	7	3	3	1	237	24.5	5.36	0	1	0	0	0	0	1	0	0	1	0	1	0	0	0	1	0	0	2	0	0	0	0	0	0
Gamma1_G2_69208.peg.1355	NODE_415_length_2568_cov_217.403_ID_2934650 Type IV pilin PilA	0	48.218	48	5	122	3	5	1	183	18.8	7.72	6	5	4	4	6	4	3	3	5	6	4	3	4	3	5	3	6	5	5	4	5	8	8	4	5
Gamma1_G2_69208.peg.1360	NODE_417_length_2563_cov_77.5207_ID_2876362 Phosphopantothenoylcysteine decarboxylase (EC 4.1.1.36) / Phosphopantothenoylcysteine synthetase (EC 6.3.2.5)	0	7.42	5	1	7	1	1	1	403	42.1	6.55	1	0	0	0	0	1	0	1	0	1	0	1	1	0	0	0	0	0	1	0	0	0	0	0	0
Gamma1_G2_69208.peg.1365	NODE_419_length_2553_cov_84.7066_ID_2943256 Tryptophan synthase beta chain (EC 4.2.1.20)	0	10.12	7	2	10	2	2	1	396	42.8	6.54	1	0	0	0	0	1	0	0	0	0	0	1	0	1	1	0	0	0	0	0	0	1	0	2	2
Gamma1_G2_69208.peg.1373	NODE_420_length_2552_cov_1197.83_ID_2711242 UDP-N-acetylmuramoylalanyl-D-glutamate--2,6-diaminopimelate ligase (EC 6.3.2.13)	0	8.127	6	3	34	2	3	1	570	62.4	7.08	2	2	1	2	2	1	1	1	2	2	1	1	1	1	1	1	1	1	1	2	1	2	2	1	1
Gamma1_G2_69208.peg.1376	NODE_421_length_2543_cov_69.2898_ID_2123280 Ribulose bisphosphate carboxylase large chain (EC 4.1.1.39)	0	579.426	63	41	10804	9	9	1	455	50.3	6.09	578	420	332	346	347	367	276	310	774	312	318	508	520	286	481	281	518	514	343	370	335	404	395	356	513
Gamma1_G2_69208.peg.1377	NODE_422_length_2536_cov_78.1217_ID_2879522 Cytochrome c family protein	0.026	2.648	2	1	4	0	1	1	530	58.3	6.71	0	0	0	0	0	0	0	0	0	1	0	0	0	0	2	0	0	0	0	0	0	0	0	0	0
Gamma1_G2_69208.peg.138	NODE_116_length_4569_cov_163.014_ID_2914316 Acetyl-coenzyme A synthetase (EC 6.2.1.1)	0	73.069	30	13	196	5	12	1	631	68.3	6.73	9	11	6	7	10	12	8	4	6	11	8	13	6	2	6	7	8	12	11	5	5	10	6	0	5
Gamma1_G2_69208.peg.1387	NODE_427_length_2520_cov_251.007_ID_2929764 Phosphoglycerate kinase (EC 2.7.2.3)	0	385.567	83	34	3834	34	34	1	393	41.4	5.71	147	162	155	142	123	110	108	135	214	152	129	134	166	131	146	122	158	115	107	126	167	217	208	125	155
Gamma1_G2_69208.peg.1406	NODE_432_length_2504_cov_80.8763_ID_2894872 LppC putative lipoprotein	0	65.485	35	11	135	6	9	1	379	42.5	10.49	3	14	9	11	7	0	2	5	2	5	13	6	1	6	1	5	2	6	2	7	14	0	7	2	2
Gamma1_G2_69208.peg.1409	NODE_433_length_2502_cov_184.234_ID_200396 Phosphoribulokinase (EC 2.7.1.19)	0	204.034	51	15	2172	13	15	1	296	33.5	5.34	130	83	64	67	62	89	63	62	104	86	75	113	96	49	79	80	90	105	74	82	64	79	76	74	87
Gamma1_G2_69208.peg.141	NODE_117_length_4565_cov_464.992_ID_2426234 FIG028220 hypothetical protein co-occurring with HEAT repeat protein	0.002	4.922	6	1	9	1	1	1	215	24.4	6.81	0	0	1	1	1	0	0	0	1	1	0	0	0	1	0	0	1	0	0	1	0	1	0	0	0
Gamma1_G2_69208.peg.1413	NODE_435_length_2500_cov_865.69_ID_2873914 Transcription termination factor Rho	0	45.351	20	7	126	6	7	1	418	46.7	8.29	6	9	6	3	4	7	6	2	6	8	8	8	5	2	1	5	4	8	7	4	5	5	4	0	3
Gamma1_G2_69208.peg.1414	NODE_435_length_2500_cov_865.69_ID_2873914 Thioredoxin	0	14.083	39	4	91	3	4	1	108	12	4.56	4	3	4	3	4	3	2	3	4	3	3	3	3	3	3	3	3	3	2	6	8	3	4	2	4
Gamma1_G2_69208.peg.1418	NODE_438_length_2486_cov_69.6002_ID_2721046 Malate synthase G (EC 2.3.3.9)	0	361.442	58	34	2800	31	31	1	729	79.2	5.6	118	157	112	108	81	141	72	84	158	97	116	147	109	90	83	98	118	134	69	95	107	103	93	63	93
Gamma1_G2_69208.peg.1430	NODE_442_length_2472_cov_68.7216_ID_160702 FolM Alternative dihydrofolate reductase 1	0	23.941	34	6	40	5	6	1	251	27.1	7.5	5	0	3	6	1	0	0	1	0	0	0	0	4	1	0	0	2	0	0	1	3	5	1	4	3
Gamma1_G2_69208.peg.1437	NODE_444_length_2456_cov_57.3228_ID_2020752 Dihydrolipoamide dehydrogenase of pyruvate dehydrogenase complex (EC 1.8.1.4)	0	80.834	38	12	157	11	12	1	573	60.3	5.67	11	5	9	8	6	6	2	6	7	5	4	12	5	8	4	3	5	8	3	7	8	5	4	5	6
Gamma1_G2_69208.peg.1438	NODE_445_length_2454_cov_1569.31_ID_2763068 NAD(P)HX epimerase / NAD(P)HX dehydratase	0	39.921	40	9	61	9	9	1	502	52.2	6.76	2	3	1	1	4	1	1	1	3	4	3	7	1	4	3	2	4	2	1	1	3	3	3	0	2
Gamma1_G2_69208.peg.1440	NODE_447_length_2452_cov_661.505_ID_2933548 Uroporphyrinogen III decarboxylase (EC 4.1.1.37)	0.01	3.385	5	1	1	1	1	1	365	40.4	5.86	0	0	0	0	0	0	0	0	0	0	0	0	0	0	0	0	0	0	0	0	1	0	0	0	0
Gamma1_G2_69208.peg.1445	NODE_44_length_6083_cov_189.013_ID_2874400 LSU ribosomal protein L24p (L26e)	0	17.604	36	4	49	1	4	1	105	11.8	10.05	3	1	1	1	2	2	3	1	2	2	4	3	2	2	2	2	3	2	3	1	2	1	1	1	2
Gamma1_G2_69208.peg.1447	NODE_44_length_6083_cov_189.013_ID_2874400 SSU ribosomal protein S14p (S29e)	0	14.572	23	2	72	2	2	1	101	11.4	11.44	4	5	2	2	2	2	2	2	4	2	2	4	3	2	4	4	3	5	2	5	3	3	3	0	1
Gamma1_G2_69208.peg.1450	NODE_451_length_2439_cov_1828.81_ID_2968014 hypothetical protein	0.033	2.475	4	1	2	1	1	1	465	50.6	6.84	0	0	0	0	0	0	0	1	0	0	0	0	0	0	0	0	1	0	0	0	0	0	0	0	0
Gamma1_G2_69208.peg.1452	NODE_452_length_2432_cov_73.7505_ID_2122764 hypothetical protein	0.001	6.747	43	3	14	3	3	1	87	9.8	9	0	4	0	0	0	0	2	0	0	1	2	1	0	0	0	2	0	1	1	0	0	0	0	0	0
Gamma1_G2_69208.peg.1454	NODE_454_length_2397_cov_71.8044_ID_2388506 Possible protease sohB (EC 3.4.21.-)	0	29.751	21	5	82	5	5	1	332	36.5	8.62	4	3	3	5	4	3	1	4	5	2	2	2	5	3	4	2	5	2	2	3	3	4	3	2	4
Gamma1_G2_69208.peg.1457	NODE_455_length_2397_cov_390.806_ID_2913802 Thiol peroxidase, Tpx-type (EC 1.11.1.15)	0	88.822	75	11	795	3	11	1	166	17.5	5.21	34	39	13	32	26	37	25	27	33	32	41	42	41	15	24	34	32	43	32	35	17	31	23	25	29
Gamma1_G2_69208.peg.1468	NODE_459_length_2385_cov_817.739_ID_2948794 Seryl-tRNA synthetase (EC 6.1.1.11)	0	39.606	29	9	79	6	8	1	424	46.5	6.04	4	0	5	4	5	2	2	5	3	2	1	1	7	4	1	0	4	1	1	5	2	6	5	4	4
Gamma1_G2_69208.peg.1476	NODE_45_length_6027_cov_266.392_ID_2868120 Periplasmic serine proteases (ClpP class)	0.005	4.097	10	2	6	2	2	1	327	35.9	7.2	0	0	1	1	0	0	0	0	0	0	0	1	0	0	0	0	1	0	0	0	0	0	2	0	0
Gamma1_G2_69208.peg.1481	NODE_462_length_2378_cov_848.65_ID_300258 hypothetical protein	0	9.849	22	3	15	3	3	1	229	25.1	8.72	0	4	1	0	0	1	1	0	0	2	1	1	0	0	0	1	0	1	1	0	1	0	0	0	0
Gamma1_G2_69208.peg.1482	NODE_462_length_2378_cov_848.65_ID_300258 tRNA 2-thiouridine synthesizing protein E (EC 2.8.1.-) @ Dissimilatory sulfite reductase, gamma subunit (EC 1.8.99.3)	0	61.566	60	4	371	4	4	1	113	12.9	6.13	14	18	17	12	13	14	13	8	18	14	16	18	15	12	14	13	13	16	12	14	17	13	11	13	14
Gamma1_G2_69208.peg.1483	NODE_463_length_2377_cov_274.38_ID_2964512 hypothetical protein	0	37.301	18	6	88	6	6	1	426	46.7	9.06	6	0	5	6	3	0	1	4	1	3	0	0	2	8	3	0	5	0	1	9	4	6	6	5	2
Gamma1_G2_69208.peg.1492	NODE_468_length_2366_cov_952.898_ID_2848524 Beta N-acetyl-glucosaminidase (EC 3.2.1.52)	0.001	6.246	7	2	7	2	2	1	348	38.1	5.8	1	0	1	1	0	0	0	0	0	1	0	0	0	0	0	0	1	1	0	0	0	0	1	0	0
Gamma1_G2_69208.peg.1498	NODE_46_length_6022_cov_77.4619_ID_1819696 Cytochrome c oxidase polypeptide I (EC 1.9.3.1)	0	14.432	6	2	68	0	2	1	536	59.4	7.23	4	6	3	3	2	0	3	2	3	1	2	2	0	3	2	2	4	4	7	4	3	4	3	1	0
Gamma1_G2_69208.peg.1503	NODE_470_length_2359_cov_347.435_ID_281244 Selenoprotein O and cysteine-containing homologs	0	18.214	14	4	9	4	4	1	487	53.2	5.9	0	1	0	0	0	1	1	0	0	1	0	1	0	1	0	2	1	0	0	0	0	0	0	0	0
Gamma1_G2_69208.peg.1510	NODE_473_length_2352_cov_1323.23_ID_2933136 Gamma-glutamyl phosphate reductase (EC 1.2.1.41)	0	61.362	49	11	67	11	11	1	426	45	5.76	2	8	2	2	1	1	1	1	4	5	5	3	1	4	2	2	2	3	1	2	8	3	3	1	0
Gamma1_G2_69208.peg.1511	NODE_474_length_2349_cov_323.628_ID_2656928 Molybdopterin biosynthesis protein MoeA	0	29.011	21	5	35	2	2	1	419	43.7	5.38	3	1	2	2	1	1	0	0	2	0	0	3	2	0	0	0	2	1	2	4	3	1	1	1	1
Gamma1_G2_69208.peg.1514	NODE_475_length_2337_cov_73.9553_ID_386038 RNA polymerase sigma factor RpoD	0	12.424	13	4	10	4	4	1	605	68.7	5.33	1	0	1	0	0	0	0	0	1	2	0	0	0	0	0	0	1	0	0	1	0	1	0	0	0
Gamma1_G2_69208.peg.1518	NODE_478_length_2323_cov_73.4237_ID_2720638 Peptidyl-prolyl cis-trans isomerase PpiB (EC 5.2.1.8)	0.001	6.429	14	2	5	0	2	1	206	22.7	8.88	0	0	0	0	0	1	0	0	0	0	1	0	0	0	0	0	1	2	0	0	0	0	0	0	0
Gamma1_G2_69208.peg.1521	NODE_479_length_2322_cov_76.8258_ID_2868120 Phosphoenolpyruvate carboxykinase [GTP] (EC 4.1.1.32)	0	654.646	77	55	12799	42	52	1	619	69.7	5.57	563	589	480	425	408	621	406	334	709	470	517	722	497	340	446	466	516	625	435	431	368	498	452	353	530
Gamma1_G2_69208.peg.1524	NODE_47_length_5976_cov_134.921_ID_2798456 DNA-directed RNA polymerase beta subunit (EC 2.7.7.6)	0	245.843	49	41	547	36	41	1	1392	155.2	5.4	22	25	25	22	17	23	15	20	30	23	17	33	20	24	13	15	26	27	16	19	22	27	21	10	18
Gamma1_G2_69208.peg.1528	NODE_481_length_2319_cov_891.129_ID_2958408 Sulfate adenylyltransferase, dissimilatory-type (EC 2.7.7.4)	0	189.073	72	20	657	13	17	1	395	44	5.41	22	43	22	19	15	22	23	19	29	33	33	39	23	27	15	24	30	32	24	20	24	21	22	20	23
Gamma1_G2_69208.peg.1538	NODE_487_length_2264_cov_314.654_ID_2811818 Glucosamine--fructose-6-phosphate aminotransferase [isomerizing] (EC 2.6.1.16)	0	13.399	10	5	30	5	5	1	610	66.6	6.37	6	1	1	2	2	0	0	1	0	1	0	1	4	0	0	0	3	1	1	0	1	0	2	2	1
Gamma1_G2_69208.peg.1551	NODE_490_length_2256_cov_575.333_ID_226958 Isocitrate lyase (EC 4.1.3.1)	0	271.075	74	27	2057	27	27	1	434	48	5.03	79	97	60	121	97	77	59	57	93	57	79	88	149	57	62	62	73	78	61	72	57	75	77	107	71
Gamma1_G2_69208.peg.1558	NODE_493_length_2248_cov_646.634_ID_2078770 Histidinol-phosphatase (EC 3.1.3.15)	0.002	5.051	6	1	10	1	1	1	188	20.6	5.07	1	0	0	1	0	0	0	0	1	0	0	0	1	0	1	0	1	0	0	0	0	1	1	1	1
Gamma1_G2_69208.peg.1564	NODE_497_length_2217_cov_197.772_ID_2958408 Guanylate kinase (EC 2.7.4.8)	0.016	3.033	9	1	2	0	1	1	218	24.4	6.3	0	0	0	1	0	0	0	0	0	0	0	0	0	0	0	0	1	0	0	0	0	0	0	0	0
Gamma1_G2_69208.peg.1565	NODE_497_length_2217_cov_197.772_ID_2958408 hypothetical protein	0	67.94	62	12	409	12	12	1	277	31.6	5.73	19	22	15	13	14	15	14	13	20	17	13	19	20	11	12	14	17	24	14	13	14	15	12	13	14
Gamma1_G2_69208.peg.1567	NODE_499_length_2213_cov_205.579_ID_2964512 N-succinyl-L,L-diaminopimelate aminotransferase alternative (EC 2.6.1.17)	0	9.641	7	2	42	0	2	1	401	44.3	5.58	0	2	3	2	2	0	1	3	0	3	2	0	2	2	0	3	4	0	0	2	2	3	2	2	2
Gamma1_G2_69208.peg.1602	NODE_50_length_5859_cov_559.369_ID_53200 Phosphoglucomutase (EC 5.4.2.2)	0	238.435	75	29	899	18	29	1	544	59.1	5.59	57	45	25	28	26	45	30	17	45	45	29	50	37	17	31	27	42	49	39	32	19	32	33	28	38
Gamma1_G2_69208.peg.1604	NODE_50_length_5859_cov_559.369_ID_53200 Chaperone protein HtpG	0	217.573	55	25	508	24	24	1	643	72.6	5.1	25	23	18	22	13	25	19	10	24	30	21	24	14	17	12	15	21	27	20	15	15	19	21	12	13
Gamma1_G2_69208.peg.1605	NODE_50_length_5859_cov_559.369_ID_53200 hypothetical protein	0	8.5	21	2	34	2	2	1	157	18.3	9.11	1	2	1	1	1	2	1	1	1	2	2	2	1	1	1	2	0	1	3	2	1	1	1	1	1
Gamma1_G2_69208.peg.1607	NODE_511_length_2189_cov_117.08_ID_195192 HIT family hydrolase	0	58.646	61	5	457	1	5	1	114	12.2	5.17	25	19	15	16	16	17	12	14	24	17	21	21	25	12	12	15	18	18	15	15	17	18	19	13	19
Gamma1_G2_69208.peg.1608	NODE_511_length_2189_cov_117.08_ID_195192 Septum site-determining protein MinC	0	18.24	21	4	43	2	4	1	258	27.1	8.12	2	3	1	2	2	2	1	0	2	3	2	1	2	0	1	2	1	3	1	2	2	2	2	2	2
Gamma1_G2_69208.peg.1614	NODE_514_length_2180_cov_107.793_ID_2215530 Arsenate reductase (EC 1.20.4.1)	0	36.976	25	6	93	4	4	1	246	27.2	8.27	3	7	4	6	4	3	3	1	4	5	5	9	5	1	2	3	3	6	1	1	1	4	3	6	2
Gamma1_G2_69208.peg.1626	NODE_51_length_5823_cov_595.523_ID_2954856 TPR domain protein in aerotolerance operon	0	30.129	27	5	17	5	5	1	338	37.9	9.11	0	1	2	1	2	0	0	0	1	0	0	0	1	2	0	0	1	0	0	1	0	1	2	1	0
Gamma1_G2_69208.peg.1627	NODE_51_length_5823_cov_595.523_ID_2954856 BatA (Bacteroides aerotolerance operon)	0.021	2.855	3	1	8	1	1	1	346	38.2	9.86	0	0	0	1	0	0	0	0	1	1	0	0	0	0	0	0	2	0	0	1	1	1	0	0	0
Gamma1_G2_69208.peg.1628	NODE_51_length_5823_cov_595.523_ID_2954856 hypothetical protein	0	10.255	17	2	40	2	2	1	176	20.6	10.05	2	1	2	2	2	1	1	2	1	1	1	1	3	2	2	1	3	0	1	3	2	3	1	1	1
Gamma1_G2_69208.peg.1629	NODE_51_length_5823_cov_595.523_ID_2954856 hypothetical protein PA3071	0	21.814	23	4	16	3	4	1	305	34.2	9.07	2	0	1	0	1	0	0	0	1	0	0	0	1	1	0	0	4	0	0	1	1	2	1	0	0
Gamma1_G2_69208.peg.1630	NODE_51_length_5823_cov_595.523_ID_2954856 MoxR-like ATPase in aerotolerance operon	0	116.868	60	14	514	10	14	1	318	35.9	5.55	30	16	26	30	22	9	10	17	28	13	11	27	34	24	19	6	19	12	12	24	24	18	19	13	28
Gamma1_G2_69208.peg.1631	NODE_520_length_2163_cov_1146.49_ID_838046 Zn-dependent protease with chaperone function PA4632	0	49.479	26	5	101	5	5	1	266	29.5	9.88	5	5	2	5	6	2	2	1	6	3	4	7	8	1	2	2	4	5	6	4	3	5	4	5	4
Gamma1_G2_69208.peg.1633	NODE_521_length_2162_cov_1213.02_ID_2962350 VacJ-like lipoprotein precursor	0.003	4.426	7	1	12	0	1	1	296	32.8	4.7	0	1	1	1	0	0	1	0	0	1	0	0	0	0	1	0	1	1	0	2	1	1	0	0	0
Gamma1_G2_69208.peg.1642	NODE_525_length_2153_cov_1229.65_ID_2920248 hypothetical protein	0	10.249	29	1	6	1	1	1	55	6.2	7.18	0	2	0	0	0	1	0	0	0	1	0	2	0	0	0	0	0	0	0	0	0	0	0	0	0
Gamma1_G2_69208.peg.1644	NODE_526_length_2151_cov_176.688_ID_2729192 Histidinol dehydrogenase (EC 1.1.1.23)	0	85.704	54	14	82	14	14	1	436	47.2	5.44	2	7	2	2	1	5	6	0	1	7	5	8	3	0	1	2	3	10	5	1	1	3	3	1	3
Gamma1_G2_69208.peg.1653	NODE_530_length_2139_cov_77.3412_ID_17868 RecA protein	0	66.989	31	9	227	8	8	1	348	37.2	5.67	7	16	8	6	10	10	7	9	7	15	14	11	3	8	5	10	13	7	11	10	11	10	5	4	4
Gamma1_G2_69208.peg.1660	NODE_534_length_2128_cov_1147.13_ID_2740654 Octaprenyl-diphosphate synthase (EC 2.5.1.-) / Dimethylallyltransferase (EC 2.5.1.1) / Geranyltranstransferase (farnesyldiphosphate synthase) (EC 2.5.1.10) / Geranylgeranyl pyrophosphate synthetase (EC 2.5.1.29)	0	51.35	46	7	53	6	6	1	309	34	5.12	1	4	2	3	1	3	2	0	0	7	5	6	1	2	0	2	0	2	1	2	3	1	2	0	1
Gamma1_G2_69208.peg.1669	NODE_539_length_2104_cov_313.168_ID_2914316 Toluene tolerance precursor	0	51.024	46	9	340	8	8	1	189	21	9.99	13	18	13	13	9	12	9	8	18	15	15	18	13	10	15	16	14	18	16	11	6	15	13	7	10
Gamma1_G2_69208.peg.1670	NODE_53_length_5785_cov_278.609_ID_2178894 ABC transporter, ATP-binding protein	0	62.468	47	8	123	8	8	1	311	34	5.41	5	7	2	3	5	7	2	4	2	7	7	8	8	4	12	4	5	6	5	4	2	5	3	2	3
Gamma1_G2_69208.peg.1671	NODE_53_length_5785_cov_278.609_ID_2178894 gliding motility protein GldF	0	45.366	22	13	92	13	13	1	975	107.1	5.06	3	5	2	5	4	2	5	1	2	5	3	3	4	6	6	1	5	1	4	4	3	5	6	3	3
Gamma1_G2_69208.peg.1675	NODE_540_length_2097_cov_64.403_ID_2875074 Pyrroline-5-carboxylate reductase (EC 1.5.1.2)	0	12.202	14	4	77	1	4	1	305	32.3	5.27	4	2	3	3	3	1	2	3	3	1	1	2	3	3	3	1	5	2	1	3	5	5	3	4	4
Gamma1_G2_69208.peg.1676	NODE_541_length_2089_cov_219.039_ID_387928 hypothetical protein	0	10.724	11	4	26	4	4	1	472	53.1	6.23	1	0	2	2	2	1	0	0	0	1	1	0	1	2	1	0	3	1	0	2	1	1	1	2	1
Gamma1_G2_69208.peg.1677	NODE_542_length_2085_cov_228.484_ID_2958408 Acetylglutamate kinase (EC 2.7.2.8)	0	47.939	31	6	34	6	6	1	302	32	6.05	0	4	0	0	0	4	3	0	0	3	4	5	0	0	0	3	0	4	4	0	0	0	0	0	0
Gamma1_G2_69208.peg.1687	NODE_547_length_2063_cov_473.409_ID_2840224 Uncharacterized hydroxylase PA0655	0	10.124	21	3	14	3	3	1	224	24.7	7.59	0	1	0	0	0	1	1	0	0	3	2	1	0	0	0	0	2	1	2	0	0	0	0	0	0
Gamma1_G2_69208.peg.1696	NODE_552_length_2044_cov_65.3932_ID_131862 cytoplasmic chaperone TorD family protein	0	27.475	42	5	71	5	5	1	171	19.2	4.89	3	3	4	3	4	2	2	5	3	4	3	4	3	3	2	1	4	2	1	2	2	4	1	3	2
Gamma1_G2_69208.peg.1697	NODE_552_length_2044_cov_65.3932_ID_131862 hypothetical protein	0	8.394	10	2	13	2	2	1	191	21.6	5.44	1	1	1	0	0	1	0	0	1	1	1	0	1	1	0	0	2	0	0	0	0	1	1	0	0
Gamma1_G2_69208.peg.1706	NODE_556_length_2032_cov_1289.26_ID_2967842 Quinone oxidoreductase (EC 1.6.5.5)	0	20.581	23	6	77	5	6	1	327	34.7	5.31	5	1	5	3	3	3	2	3	3	3	2	4	6	3	2	1	5	2	2	3	3	4	3	2	3
Gamma1_G2_69208.peg.1714	NODE_55_length_5726_cov_230.57_ID_2913802 Aldehyde decarbonylase	0	60.403	32	9	167	3	9	1	394	45.1	5.3	11	4	9	8	9	5	3	7	8	6	4	2	9	6	7	1	11	4	4	9	8	7	5	8	7
Gamma1_G2_69208.peg.1715	NODE_55_length_5726_cov_230.57_ID_2913802 Aldehyde decarbonylase	0	174.208	60	20	1260	17	20	1	505	56.3	5.58	83	57	38	40	34	75	44	30	69	61	52	77	45	31	29	47	52	67	43	49	34	42	35	32	38
Gamma1_G2_69208.peg.1718	NODE_560_length_2009_cov_1753.8_ID_2967522 FIG00807778 hypothetical protein	0	153.829	58	24	604	18	21	1	494	55.1	7.08	34	25	17	21	22	22	22	18	26	30	26	25	30	22	24	20	33	22	16	21	15	23	21	17	23
Gamma1_G2_69208.peg.1722	NODE_562_length_2006_cov_2825.84_ID_2740228 3,4-dihydroxy-2-butanone 4-phosphate synthase (EC 4.1.99.12) / GTP cyclohydrolase II (EC 3.5.4.25)	0	31.054	13	3	13	3	3	1	372	40.8	5.95	0	1	1	0	0	0	1	1	1	1	1	2	0	0	0	1	1	0	0	1	1	0	0	0	0
Gamma1_G2_69208.peg.1726	NODE_565_length_1993_cov_89.1404_ID_27298 Efflux transporter, RND family, MFP subunit, AcrA/E family	0	84.677	50	15	257	15	15	1	426	46.3	7.69	7	18	8	10	6	8	8	7	9	11	12	15	10	12	8	11	9	15	13	8	10	10	11	8	9
Gamma1_G2_69208.peg.1736	NODE_56_length_5723_cov_104.234_ID_2958408 hypothetical protein	0	38.221	41	5	88	2	2	1	259	27.9	5.36	8	3	4	5	4	1	0	4	4	3	3	4	4	3	3	2	3	2	1	2	1	6	5	2	4
Gamma1_G2_69208.peg.1740	NODE_570_length_1980_cov_67.5434_ID_2844702 Phosphoribosylformimino-5-aminoimidazole carboxamide ribotide isomerase (EC 5.3.1.16)	0	27.02	33	5	30	1	5	1	243	25.6	5.52	2	0	3	2	2	0	0	2	1	0	0	0	2	2	0	0	1	0	0	1	2	2	1	2	2
Gamma1_G2_69208.peg.1742	NODE_571_length_1977_cov_121.011_ID_2833514 hypothetical protein	0	10.569	11	3	3	0	1	1	376	42.5	8.07	0	0	0	0	0	0	0	0	0	0	0	0	0	0	0	0	1	0	0	0	1	0	1	0	0
Gamma1_G2_69208.peg.1748	NODE_574_length_1966_cov_1006.43_ID_2913802 hypothetical protein	0	22.825	41	3	38	3	3	1	92	10.2	7.18	0	5	0	0	0	5	3	0	0	4	3	4	0	0	0	3	0	6	5	0	0	0	0	0	0
Gamma1_G2_69208.peg.1753	NODE_577_length_1954_cov_138.77_ID_2868120 Protein-export membrane protein SecF (TC 3.A.5.1.1)	0	10.927	6	1	13	1	1	1	314	33.7	5.49	1	0	1	0	0	1	1	1	0	0	1	1	0	1	0	1	0	0	1	0	1	0	1	0	1
Gamma1_G2_69208.peg.1754	NODE_578_length_1954_cov_1442.86_ID_2901766 Transcriptional regulator	0	21.523	20	4	15	4	4	1	425	45.7	6.54	0	3	0	0	0	1	1	0	0	3	2	1	0	0	0	1	0	1	2	0	0	0	0	0	0
Gamma1_G2_69208.peg.1756	NODE_579_length_1951_cov_431.031_ID_2720346 putative periplasmic protein kinase ArgK and related GTPases of G3E family	0	22.815	24	6	19	6	6	1	380	41.2	8.27	1	0	0	0	1	1	0	0	1	2	1	4	1	0	0	0	1	1	1	0	1	1	1	0	1
Gamma1_G2_69208.peg.176	NODE_121_length_4549_cov_62.8097_ID_2951616 expressed protein	0	9.118	52	4	11	4	4	1	93	10.9	6.15	0	0	0	0	0	0	1	1	0	1	1	1	0	0	1	0	1	1	2	0	0	0	0	0	0
Gamma1_G2_69208.peg.1764	NODE_580_length_1935_cov_549.724_ID_2965536 conserved hypothetical protein	0	27.321	27	6	43	2	6	1	288	34.5	5.1	3	0	1	1	1	1	0	5	2	2	2	2	4	3	2	0	3	0	1	2	1	0	2	4	1
Gamma1_G2_69208.peg.1768	NODE_582_length_1928_cov_352.869_ID_709120 Putative signal peptide protein	0	45.478	27	4	386	0	4	1	120	12.9	6.16	15	17	18	12	9	18	14	10	17	20	18	19	14	10	11	15	13	21	19	11	13	13	15	13	17
Gamma1_G2_69208.peg.177	NODE_121_length_4549_cov_62.8097_ID_2951616 Circadian phase modifier	0.004	4.261	12	1	1	0	1	1	249	26.3	6.54	0	0	1	0	0	0	0	0	0	0	0	0	0	0	0	0	0	0	0	0	0	0	0	0	0
Gamma1_G2_69208.peg.1771	NODE_584_length_1922_cov_1006.78_ID_2107782 Thiol peroxidase, Bcp-type (EC 1.11.1.15)	0	46.708	54	10	302	8	10	1	159	17.6	7.93	17	15	8	9	10	14	9	11	14	10	12	16	15	11	15	10	11	12	9	6	6	12	13	13	15
Gamma1_G2_69208.peg.1772	NODE_584_length_1922_cov_1006.78_ID_2107782 Glycine cleavage system transcriptional antiactivator GcvR	0	11.172	12	2	32	2	2	1	179	19.4	4.94	4	0	2	1	2	1	1	2	2	3	1	3	1	0	0	0	2	1	1	0	1	1	1	0	1
Gamma1_G2_69208.peg.1776	NODE_586_length_1917_cov_640.147_ID_2967078 Septum site-determining protein MinD	0	30.079	25	7	91	7	7	1	279	30.5	4.92	2	7	6	6	2	5	4	0	1	4	8	3	4	1	1	3	2	4	5	3	5	2	4	3	3
Gamma1_G2_69208.peg.178	NODE_121_length_4549_cov_62.8097_ID_2951616 ATP-utilizing enzyme of the PP-loop superfamily	0	26.201	24	4	57	1	4	1	300	33	6.02	3	1	1	4	2	0	1	1	0	2	0	2	3	3	3	0	3	1	2	3	4	5	4	3	4
Gamma1_G2_69208.peg.1784	NODE_58_length_5681_cov_162.499_ID_2830374 [Protein-PII] uridylyltransferase (EC 2.7.7.59)	0	14.446	5	3	22	3	3	1	886	100.6	6.05	1	2	1	2	2	1	0	0	0	2	0	2	1	1	0	1	2	0	1	1	0	1	0	0	1
Gamma1_G2_69208.peg.1785	NODE_58_length_5681_cov_162.499_ID_2830374 Long-chain-fatty-acid--CoA ligase (EC 6.2.1.3)	0	48.98	33	7	106	7	7	1	508	56.7	6.4	5	4	5	6	3	3	1	3	9	3	4	4	6	4	3	1	7	2	2	5	5	6	4	4	6
Gamma1_G2_69208.peg.1793	NODE_595_length_1900_cov_135.675_ID_2956548 Phosphoribosylaminoimidazole carboxylase catalytic subunit (EC 4.1.1.21)	0	24.006	33	3	81	3	3	1	168	17.1	6.93	4	0	7	6	1	0	2	2	6	0	0	0	6	6	4	0	6	0	0	5	10	5	6	0	5
Gamma1_G2_69208.peg.1802	NODE_59_length_5670_cov_210.255_ID_2730050 Esterase A	0	21.951	19	4	15	4	4	1	385	42.1	5.21	0	2	0	0	0	3	1	0	0	2	1	3	0	0	0	1	0	1	1	0	0	0	0	0	0
Gamma1_G2_69208.peg.1812	NODE_603_length_1865_cov_89.174_ID_2223786 6-phosphogluconate dehydrogenase, decarboxylating (EC 1.1.1.44)	0	75.505	41	8	174	8	8	1	337	36	5.64	10	6	7	7	13	2	3	8	8	5	7	4	8	7	7	4	9	2	5	10	6	9	7	8	10
Gamma1_G2_69208.peg.1819	NODE_608_length_1854_cov_64.1612_ID_1911874 2-keto-3-deoxy-D-arabino-heptulosonate-7-phosphate synthase I alpha (EC 2.5.1.54)	0	22.608	19	4	19	0	4	1	350	38.4	6.24	0	0	0	1	0	1	1	0	0	1	2	4	1	0	0	0	1	2	1	0	0	1	2	0	1
Gamma1_G2_69208.peg.1825	NODE_60_length_5643_cov_83.8091_ID_2873914 hypothetical protein	0	549.99	81	46	6823	16	16	1	492	55.1	6.1	295	371	218	220	203	238	269	179	340	323	310	306	260	171	227	287	252	458	270	242	187	262	233	200	184
Gamma1_G2_69208.peg.183	NODE_122_length_4545_cov_72.2372_ID_2711566 Phosphoribosylformylglycinamidine synthase, synthetase subunit (EC 6.3.5.3) / Phosphoribosylformylglycinamidine synthase, glutamine amidotransferase subunit (EC 6.3.5.3)	0	17.783	12	6	22	5	6	1	1297	140.3	6.19	2	0	0	1	1	0	0	1	2	0	0	0	2	2	1	0	2	0	0	0	3	1	0	1	2
Gamma1_G2_69208.peg.1830	NODE_613_length_1840_cov_108.077_ID_2902726 sucrose phosphate synthase	0	32.306	42	7	107	2	7	1	272	30.5	5.19	6	5	6	6	6	3	2	3	3	4	3	2	5	5	4	3	5	2	2	3	4	8	4	5	3
Gamma1_G2_69208.peg.1831	NODE_614_length_1832_cov_71.4626_ID_2860440 Succinate-semialdehyde dehydrogenase [NADP+] (EC 1.2.1.16)	0	141.699	51	16	291	9	16	1	487	51.9	6.29	5	27	2	3	6	23	20	4	4	24	28	39	4	3	2	18	4	27	25	2	5	3	5	3	4
Gamma1_G2_69208.peg.1835	NODE_616_length_1828_cov_462.52_ID_2968014 Phenylalanyl-tRNA synthetase alpha chain (EC 6.1.1.20)	0	12.029	19	5	24	5	5	1	345	39.1	6.84	2	2	2	1	0	0	1	0	1	0	2	1	2	0	1	0	1	1	0	3	0	1	1	1	1
Gamma1_G2_69208.peg.1837	NODE_618_length_1826_cov_80.9876_ID_2740884 Outer membrane protein (porin)	0	547.069	78	29	10484	16	16	1	383	41.3	4.75	357	943	275	257	248	507	472	231	787	400	426	916	371	222	241	366	326	590	528	288	234	286	262	200	272
Gamma1_G2_69208.peg.1842	NODE_61_length_5611_cov_72.487_ID_2840850 4-alpha-glucanotransferase (amylomaltase) (EC 2.4.1.25)	0	63.618	41	13	163	5	13	1	488	55.8	6.25	4	6	5	5	5	6	4	4	2	7	3	10	13	4	2	4	5	7	3	5	28	3	7	4	13
Gamma1_G2_69208.peg.1843	NODE_61_length_5611_cov_72.487_ID_2840850 Metal-dependent hydrolase	0	7.931	8	2	17	0	2	1	354	39.1	8.75	0	2	0	0	0	3	2	0	0	2	2	0	0	0	0	2	0	2	2	0	0	0	0	0	0
Gamma1_G2_69208.peg.1860	NODE_629_length_1799_cov_1144.12_ID_2960812 Methionyl-tRNA formyltransferase (EC 2.1.2.9)	0.006	3.84	7	2	8	2	2	1	313	33.2	8.81	0	0	0	1	0	0	0	0	1	0	0	0	1	1	0	0	1	0	0	1	0	1	1	0	0
Gamma1_G2_69208.peg.1861	NODE_62_length_5587_cov_62.7905_ID_2965242 Methylmalonyl-CoA mutase (EC 5.4.99.2)	0	326.39	66	34	1695	34	34	1	718	77.6	5.55	65	62	57	71	60	59	40	47	78	61	61	151	65	56	40	56	88	58	55	56	60	81	76	43	53
Gamma1_G2_69208.peg.1862	NODE_62_length_5587_cov_62.7905_ID_2965242 Methylmalonyl-CoA mutase (EC 5.4.99.2)	0	404.659	58	32	1977	32	32	1	726	79.9	5.4	98	68	57	72	68	75	45	69	108	56	66	129	93	65	70	70	95	83	50	67	75	76	73	66	77
Gamma1_G2_69208.peg.1869	NODE_633_length_1788_cov_5710.53_ID_2966894 COG3178 Predicted phosphotransferase related to Ser/Thr protein kinases	0	32.028	40	7	26	6	6	1	340	38.4	5.4	0	2	0	0	0	1	2	0	0	6	4	4	0	0	0	3	0	0	2	0	1	0	0	0	0
Gamma1_G2_69208.peg.1873	NODE_636_length_1781_cov_51.9965_ID_2916838 Type I antifreeze protein	0.001	7.032	17	1	1	0	1	1	109	11.8	7.77	0	0	0	0	0	0	0	0	0	0	1	0	0	0	0	0	0	0	0	0	0	0	0	0	0
Gamma1_G2_69208.peg.1886	NODE_63_length_5575_cov_1308.36_ID_2126028 NADH-ubiquinone oxidoreductase chain I (EC 1.6.5.3)	0	12.731	21	4	40	2	2	1	163	18.6	6.2	3	1	1	1	2	1	2	1	2	2	1	1	2	2	2	1	2	2	2	1	2	1	1	1	2
Gamma1_G2_69208.peg.1915	NODE_655_length_1712_cov_156.86_ID_2940176 Aminomethyltransferase (glycine cleavage system T protein) (EC 2.1.2.10)	0	39.219	28	7	121	5	7	1	363	39.8	8.59	12	2	5	5	3	0	1	7	8	2	0	0	6	6	3	1	11	0	0	9	5	9	8	6	9
Gamma1_G2_69208.peg.1924	NODE_65_length_5538_cov_529.158_ID_2954468 SSU ribosomal protein S9p (S16e)	0	19.022	32	4	105	2	4	1	129	14.3	11.56	4	4	4	3	4	4	3	4	5	5	3	4	5	3	3	4	5	5	4	5	4	4	3	7	5
Gamma1_G2_69208.peg.1930	NODE_664_length_1700_cov_116.266_ID_2728614 hypothetical protein	0	21.489	20	6	64	6	6	1	290	34	5.9	6	2	3	3	4	1	2	3	4	3	1	0	5	2	1	0	5	1	3	2	3	4	1	2	2
Gamma1_G2_69208.peg.1932	NODE_666_length_1690_cov_2914.73_ID_861932 ATP-dependent Clp protease proteolytic subunit (EC 3.4.21.92)	0	9.914	12	3	48	3	3	1	215	23.5	5.59	2	2	3	2	2	2	2	2	2	2	2	1	2	2	2	2	2	2	2	2	2	1	2	1	2
Gamma1_G2_69208.peg.1940	NODE_66_length_5532_cov_73.528_ID_2833514 Polysulfide reductase, subunit A, putative	0	467.179	56	43	3381	43	43	1	924	102.5	7.17	248	81	109	164	143	83	57	92	211	47	86	145	182	113	101	57	141	143	86	168	151	158	177	104	128
Gamma1_G2_69208.peg.195	NODE_124_length_4515_cov_78.5155_ID_2964528 Oxaloacetate decarboxylase beta chain (EC 4.1.1.3)	0	7.713	5	1	15	1	1	1	413	42.8	8.69	1	0	0	1	0	0	0	0	0	0	0	1	1	0	0	0	2	0	1	3	1	1	1	1	1
Gamma1_G2_69208.peg.1953	NODE_675_length_1668_cov_1487.28_ID_172750 Putative deoxyribonuclease YcfH	0.018	2.948	4	1	1	1	1	1	263	29.2	6.19	0	0	1	0	0	0	0	0	0	0	0	0	0	0	0	0	0	0	0	0	0	0	0	0	0
Gamma1_G2_69208.peg.1955	NODE_677_length_1667_cov_130.022_ID_602126 hypothetical protein	0	86.194	82	13	1052	0	13	1	104	12.2	9.74	53	37	38	39	39	38	33	36	45	37	34	50	45	38	45	31	47	36	40	43	38	48	48	19	44
Gamma1_G2_69208.peg.1958	NODE_67_length_5506_cov_295.971_ID_2963446 Acriflavin resistance protein	0	102.618	26	21	222	21	21	1	1391	151.7	5.44	12	7	16	10	8	3	6	11	10	13	9	3	10	4	9	6	16	4	6	7	10	12	11	8	10
Gamma1_G2_69208.peg.196	NODE_124_length_4515_cov_78.5155_ID_2964528 Methylmalonyl-CoA epimerase (EC 5.1.99.1)	0	97.801	80	9	879	6	8	1	134	14.4	5.16	39	40	28	30	24	39	22	25	48	29	29	91	47	23	26	22	27	37	19	30	27	29	25	27	36
Gamma1_G2_69208.peg.1961	NODE_680_length_1661_cov_81.3138_ID_2718248 hypothetical protein	0.001	7.107	15	1	28	1	1	1	72	8.7	8.48	2	1	1	2	1	1	1	1	2	1	0	0	2	1	1	1	1	1	1	1	0	2	1	2	1
Gamma1_G2_69208.peg.1971	NODE_685_length_1645_cov_1802.06_ID_2955712 16 kDa heat shock protein A	0	77.633	69	12	309	9	12	1	154	17.2	6.6	17	10	19	12	6	4	5	10	21	7	8	7	10	17	8	3	12	6	3	13	18	16	26	17	11
Gamma1_G2_69208.peg.1979	NODE_688_length_1641_cov_857.235_ID_2698970 Dihydrodipicolinate reductase (EC 1.3.1.26)	0	42.844	34	7	96	5	7	1	278	29	6.44	5	0	4	6	5	0	0	7	4	0	0	0	4	5	4	0	7	0	0	7	6	5	5	8	4
Gamma1_G2_69208.peg.198	NODE_124_length_4515_cov_78.5155_ID_2964528 Signal peptidase I (EC 3.4.21.89)	0	18.666	27	6	50	6	6	1	315	35.2	7.46	3	2	1	2	2	2	1	2	2	3	1	4	2	1	3	0	2	2	0	0	2	3	3	2	3
Gamma1_G2_69208.peg.1984	NODE_68_length_5501_cov_78.8784_ID_2728614 ATP-dependent DNA helicase RecQ	0.006	3.866	2	1	1	1	1	1	646	71.2	7.3	0	0	0	0	0	0	0	0	0	0	0	0	0	0	0	0	0	0	0	0	0	1	0	0	0
Gamma1_G2_69208.peg.2002	NODE_697_length_1618_cov_69.4095_ID_2775064 Phosphate transport system permease protein PstA (TC 3.A.1.7.1)	0.013	3.277	3	1	4	1	1	1	449	49	10.1	0	1	0	0	0	1	0	0	1	0	0	0	0	0	0	0	0	1	0	0	0	0	0	0	0
Gamma1_G2_69208.peg.2003	NODE_698_length_1617_cov_72.0205_ID_2723668 Hydroxyacylglutathione hydrolase (EC 3.1.2.6)	0	12.035	15	3	14	3	3	1	259	28.1	5.27	0	2	0	0	0	2	2	0	0	2	2	2	0	0	0	0	0	1	1	0	0	0	0	0	0
Gamma1_G2_69208.peg.2008	NODE_69_length_5484_cov_74.3614_ID_2839730 Xaa-Pro aminopeptidase (EC 3.4.11.9)	0	20.919	16	5	36	5	5	1	453	50.9	9.2	1	1	1	1	3	0	2	3	1	1	1	1	2	3	2	0	1	1	1	2	2	2	1	2	1
Gamma1_G2_69208.peg.2009	NODE_69_length_5484_cov_74.3614_ID_2839730 FIG037488 Putative conserved exported protein precursor	0	9.492	38	3	24	3	3	1	182	19.3	4.32	1	2	3	2	1	0	0	0	2	1	1	2	0	1	0	0	1	0	1	1	2	1	2	0	0
Gamma1_G2_69208.peg.2010	NODE_69_length_5484_cov_74.3614_ID_2839730 FIG019278 hypothetical protein	0.004	4.267	29	2	11	0	2	1	69	8.3	4.88	0	1	0	0	0	0	0	0	1	0	1	0	0	1	0	0	0	2	0	2	1	1	1	0	0
Gamma1_G2_69208.peg.2011	NODE_69_length_5484_cov_74.3614_ID_2839730 Z-ring-associated protein ZapA	0	15.573	14	1	18	1	1	1	109	12.3	4.7	0	0	1	2	1	0	1	0	0	1	1	2	1	1	1	0	1	1	1	1	1	1	0	0	0
Gamma1_G2_69208.peg.2015	NODE_6_length_8853_cov_828.161_ID_743668 Peroxiredoxin	0	43.887	49	10	116	3	10	1	249	27.5	5.71	4	11	4	5	4	4	5	4	3	13	5	3	1	3	3	6	6	4	6	4	4	4	2	4	3
Gamma1_G2_69208.peg.2016	NODE_6_length_8853_cov_828.161_ID_743668 carbonic anhydrase, family 3	0	67.516	85	12	363	12	12	1	176	19.2	7.31	20	10	18	20	16	6	5	14	16	7	6	9	20	17	13	5	19	9	11	22	15	21	15	13	15
Gamma1_G2_69208.peg.2017	NODE_6_length_8853_cov_828.161_ID_743668 FIG005426 hypothetical protein	0.001	6.331	17	2	9	2	2	1	191	21.8	7.03	1	0	1	0	0	0	1	1	0	1	0	1	1	0	0	1	1	0	0	0	0	0	0	0	0
Gamma1_G2_69208.peg.2018	NODE_6_length_8853_cov_828.161_ID_743668 Oligopeptidase A (EC 3.4.24.70)	0	14.205	12	6	37	4	6	1	676	76.6	5.95	1	4	1	1	1	2	1	1	1	4	2	1	1	2	0	1	3	2	2	0	1	0	2	1	2
Gamma1_G2_69208.peg.2032	NODE_708_length_1596_cov_106.363_ID_2708676 DJ-1/YajL/PfpI superfamily, includes chaperone protein YajL (former ThiJ), parkinsonism-associated protein DJ-1, peptidases PfpI, Hsp31	0	56.078	73	7	102	6	7	1	186	19.5	4.92	3	4	2	3	2	6	5	1	7	7	4	11	4	4	4	2	6	6	4	1	2	3	4	1	4
Gamma1_G2_69208.peg.2034	NODE_70_length_5478_cov_391.67_ID_2722268 hypothetical protein	0	42.369	24	12	58	1	1	1	862	95.6	8.32	4	0	4	3	2	1	0	1	3	2	1	0	3	3	3	0	6	1	1	3	2	3	6	2	2
Gamma1_G2_69208.peg.2040	NODE_710_length_1595_cov_64.25_ID_2775064 Aspartate aminotransferase (EC 2.6.1.1)	0.002	5.522	11	2	4	2	2	1	400	45.2	7.77	0	0	0	0	1	0	0	0	0	0	0	0	1	0	0	0	0	0	0	1	0	1	0	0	0
Gamma1_G2_69208.peg.2044	NODE_712_length_1588_cov_65.7417_ID_247836 Malyl-CoA lyase (EC 4.1.3.24)	0	186.147	77	21	1695	21	21	1	347	37.9	5.69	117	54	54	55	58	73	40	48	94	47	51	75	86	51	71	38	74	69	57	60	57	70	64	52	79
Gamma1_G2_69208.peg.2053	NODE_719_length_1566_cov_548.962_ID_2829502 Cell division protein FtsZ (EC 3.4.24.-)	0	90.599	48	10	141	10	10	1	396	41.1	4.6	1	14	4	6	4	4	5	6	5	9	13	9	2	4	0	7	3	8	7	5	5	10	6	0	2
Gamma1_G2_69208.peg.2055	NODE_71_length_5475_cov_469.738_ID_509064 Hydrogen peroxide-inducible genes activator	0.018	2.949	18	2	6	2	2	1	299	32.1	6.86	0	0	0	0	0	1	0	0	0	1	0	1	1	0	0	0	1	0	0	0	0	1	0	0	0
Gamma1_G2_69208.peg.2058	NODE_71_length_5475_cov_469.738_ID_509064 Heat shock protein 60 family co-chaperone GroES	0	83.256	91	10	950	8	8	1	95	10.5	4.97	40	48	21	24	29	31	23	26	58	31	25	95	38	20	30	27	28	37	31	33	41	32	24	28	35
Gamma1_G2_69208.peg.2059	NODE_71_length_5475_cov_469.738_ID_509064 Heat shock protein 60 family chaperone GroEL	0	1186.9	92	58	33982	21	21	1	547	57.5	5.03	1498	1795	1252	1152	879	1358	1137	932	1782	1247	1309	2069	1297	890	1118	1169	1303	1627	1417	1237	1136	1258	1196	967	1234
Gamma1_G2_69208.peg.2065	NODE_724_length_1546_cov_559.821_ID_2676734 Branched-chain amino acid aminotransferase (EC 2.6.1.42)	0	7.481	9	2	18	2	2	1	307	34.6	6.02	1	1	1	1	1	0	0	2	1	1	0	1	0	0	1	1	1	0	0	1	1	0	0	2	0
Gamma1_G2_69208.peg.2070	NODE_727_length_1539_cov_68.6988_ID_174640 tRNA pseudouridine synthase B (EC 4.2.1.70)	0	34.435	33	6	94	6	6	1	302	32.9	8.18	3	4	3	3	2	3	2	2	3	5	3	2	3	5	4	3	8	4	4	5	4	5	4	4	5
Gamma1_G2_69208.peg.2085	NODE_733_length_1528_cov_191.274_ID_2868120 hypothetical protein	0	76.668	39	9	372	9	9	1	257	28.5	9.98	14	9	13	18	12	9	7	12	25	11	11	12	19	12	14	6	21	12	8	14	17	16	15	12	13
Gamma1_G2_69208.peg.2086	NODE_734_length_1524_cov_398.602_ID_2874538 Thiosulfate sulfurtransferase, rhodanese (EC 2.8.1.1)	0	90.414	48	17	284	15	17	1	334	36.7	9.51	13	18	7	10	6	15	13	10	5	16	16	11	7	9	9	7	7	12	12	15	11	15	13	3	10
Gamma1_G2_69208.peg.2088	NODE_736_length_1520_cov_2269.41_ID_2720576 Outer membrane lipoprotein carrier protein LolA	0	35.61	37	6	197	5	6	1	225	25.4	5.38	10	12	4	7	6	9	8	5	7	11	8	8	10	8	6	9	9	10	8	5	3	8	7	6	6
Gamma1_G2_69208.peg.2095	NODE_73_length_5426_cov_355.187_ID_704966 Gb AAD55473.1	0	13.856	69	5	42	5	5	1	124	14.1	6.38	0	7	0	0	0	3	3	0	0	10	3	3	0	0	0	5	0	2	4	0	1	0	0	0	0
Gamma1_G2_69208.peg.210	NODE_126_length_4474_cov_86.8047_ID_2720276 hypothetical protein	0	95.847	60	7	256	7	7	1	128	13.9	8.68	17	7	10	9	9	8	5	6	27	4	5	14	17	4	10	6	11	10	5	6	13	14	11	7	12
Gamma1_G2_69208.peg.2108	NODE_749_length_1500_cov_382.464_ID_2734862 Peptidyl-tRNA hydrolase (EC 3.1.1.29)	0.001	5.886	15	1	1	1	1	1	204	22.5	8.5	0	0	0	0	0	0	0	0	0	0	0	0	0	0	0	1	0	0	0	0	0	0	0	0	0
Gamma1_G2_69208.peg.2109	NODE_74_length_5384_cov_744.873_ID_2698130 Glutamate--UDP-2-acetamido-2-deoxy-D-ribohex-3-uluronic acid aminotransferase (PLP cofactor)	0	21.65	20	5	23	5	5	1	362	39.6	6.4	0	4	0	0	1	2	1	1	1	4	1	1	1	0	0	0	2	0	3	1	0	0	0	0	0
Gamma1_G2_69208.peg.2112	NODE_751_length_1498_cov_1390.42_ID_2414980 hypothetical protein	0	15.327	33	2	41	2	2	1	162	17.7	5.53	2	3	2	0	1	2	2	2	2	3	1	2	1	0	2	1	2	3	2	1	1	0	1	1	2
Gamma1_G2_69208.peg.2117	NODE_758_length_1479_cov_98.7521_ID_2728316 hypothetical protein	0	134.41	59	17	557	11	17	1	333	37.7	5.58	30	14	17	19	20	26	17	12	38	12	15	30	27	13	22	18	26	28	21	18	10	22	22	16	28
Gamma1_G2_69208.peg.2125	NODE_760_length_1472_cov_65.4411_ID_460130 Probable Co/Zn/Cd efflux system membrane fusion protein	0	27.417	24	10	74	10	10	1	449	49.2	5.97	5	0	4	3	3	0	0	4	4	1	0	0	5	4	4	0	7	1	0	4	7	2	3	2	7
Gamma1_G2_69208.peg.2128	NODE_763_length_1467_cov_68.3088_ID_77208 Starvation lipoprotein Slp paralog	0	8.59	13	1	8	0	1	1	162	18.7	9.33	0	1	0	0	0	0	1	0	0	1	1	1	0	0	0	1	0	1	1	0	0	0	0	0	0
Gamma1_G2_69208.peg.2132	NODE_766_length_1455_cov_108.096_ID_2740632 Cell division protein MraZ	0	8.511	15	2	39	0	2	1	151	17.3	6.02	1	3	1	1	1	3	2	1	0	3	3	4	1	0	0	3	1	4	4	1	0	0	1	0	1
Gamma1_G2_69208.peg.2136	NODE_768_length_1448_cov_79.5506_ID_256586 ThiJ/PfpI family protein	0	55.465	42	6	345	4	6	1	195	21.2	4.87	0	35	0	0	0	52	27	0	0	33	32	53	0	0	0	29	0	58	26	0	0	0	0	0	0
Gamma1_G2_69208.peg.2139	NODE_76_length_5375_cov_122.422_ID_869740 Ribosome hibernation protein YhbH	0	24.274	20	1	2	0	1	1	116	13.3	6.33	0	0	0	0	0	0	0	0	0	0	0	2	0	0	0	0	0	0	0	0	0	0	0	0	0
Gamma1_G2_69208.peg.2143	NODE_76_length_5375_cov_122.422_ID_869740 Phosphoenolpyruvate-protein phosphotransferase of PTS system (EC 2.7.3.9)	0	55.413	42	13	86	9	13	1	581	64	5.25	6	1	6	6	7	1	0	1	4	2	1	0	7	2	1	0	5	0	0	8	6	5	6	5	4
Gamma1_G2_69208.peg.2153	NODE_779_length_1435_cov_85.5101_ID_2763068 Uridylate kinase (EC 2.7.4.-)	0	21.531	26	4	25	3	4	1	263	28.3	6.8	1	0	0	2	0	0	1	1	1	1	0	1	2	2	0	0	3	4	0	1	1	0	2	2	0
Gamma1_G2_69208.peg.2154	NODE_779_length_1435_cov_85.5101_ID_2763068 Ribosome recycling factor	0	23.658	55	8	104	7	8	1	185	20.8	5.91	6	5	4	5	5	2	4	2	6	4	5	7	4	3	4	5	6	3	2	5	1	5	3	3	1
Gamma1_G2_69208.peg.2158	NODE_780_length_1429_cov_160.577_ID_2963368 Beta-ketoadipate enol-lactone hydrolase (EC 3.1.1.24)	0.001	6.404	8	2	19	2	2	1	277	30.7	5.78	1	1	0	1	1	0	1	0	1	1	1	0	1	1	1	1	1	1	2	1	0	1	1	0	0
Gamma1_G2_69208.peg.2162	NODE_784_length_1423_cov_75.0387_ID_2738758 3-methyl-2-oxobutanoate hydroxymethyltransferase (EC 2.1.2.11)	0	16.891	16	3	30	2	3	1	278	29.6	6.24	3	0	1	3	1	0	0	1	2	1	1	0	1	2	1	0	4	1	1	1	1	2	1	1	1
Gamma1_G2_69208.peg.2166	NODE_789_length_1396_cov_1360.65_ID_2960058 OmpA domain protein	0	201.538	55	14	754	14	14	1	222	23.4	8.41	16	66	10	15	15	50	52	12	13	58	57	69	16	12	8	50	12	68	53	16	17	13	13	19	11
Gamma1_G2_69208.peg.2179	NODE_79_length_5301_cov_92.2406_ID_2966666 2-octaprenyl-3-methyl-6-methoxy-1,4-benzoquinol hydroxylase (EC 1.14.13.-)	0.043	2.329	6	2	4	2	2	1	412	45.1	7.93	0	0	0	0	0	1	1	0	0	1	0	0	0	0	0	0	0	0	1	0	0	0	0	0	0
Gamma1_G2_69208.peg.2181	NODE_79_length_5301_cov_92.2406_ID_2966666 Orotate phosphoribosyltransferase (EC 2.4.2.10)	0	19.826	20	2	76	0	2	1	213	22.7	5.91	3	3	3	3	3	3	1	3	4	3	1	2	3	1	4	3	4	3	2	3	4	2	4	2	4
Gamma1_G2_69208.peg.2184	NODE_7_length_8636_cov_122.26_ID_2763068 Succinate dehydrogenase iron-sulfur protein (EC 1.3.99.1)	0	94.651	48	15	604	15	15	1	260	29.3	6.55	26	26	27	26	28	14	14	23	35	17	19	20	24	22	24	12	30	19	13	29	25	32	27	28	20
Gamma1_G2_69208.peg.2186	NODE_7_length_8636_cov_122.26_ID_2763068 Succinate dehydrogenase flavoprotein subunit (EC 1.3.99.1)	0	261.184	65	23	1710	20	23	1	596	65.2	6.01	122	54	57	50	37	50	28	47	125	35	33	65	112	49	83	37	85	78	43	56	58	80	73	58	92
Gamma1_G2_69208.peg.2191	NODE_7_length_8636_cov_122.26_ID_2763068 Cytochrome c-type biogenesis protein DsbD, protein-disulfide reductase (EC 1.8.1.8)	0.002	5.204	5	3	9	0	3	1	767	80.7	6.57	1	1	1	1	0	0	0	0	0	1	0	0	1	0	0	0	1	0	0	1	0	0	1	0	0
Gamma1_G2_69208.peg.2204	NODE_80_length_5296_cov_659.79_ID_2936540 cytochrome c subunit of flavocytochrome c sulfide dehydrogenase	0	65.594	43	9	487	6	9	1	197	21.4	8.6	22	31	17	16	16	30	17	15	23	23	28	35	21	17	6	23	23	21	15	17	15	16	17	13	7
Gamma1_G2_69208.peg.2210	NODE_810_length_1336_cov_370.384_ID_20720 hypothetical protein	0	28.616	29	6	72	6	6	1	238	27.2	6.01	4	0	4	6	3	0	0	4	5	1	0	0	4	3	5	0	7	1	0	7	3	1	4	4	4
Gamma1_G2_69208.peg.2213	NODE_813_length_1326_cov_111.431_ID_2741882 putative kinase	0.009	3.431	12	3	5	3	3	1	301	32.1	6.18	0	0	0	0	0	2	0	0	0	1	0	0	0	0	0	1	0	1	0	0	0	0	0	0	0
Gamma1_G2_69208.peg.2224	NODE_81_length_5267_cov_59.839_ID_131862 NADH ubiquinone oxidoreductase chain A (EC 1.6.5.3)	0	7.891	13	1	24	1	1	1	118	13.2	4.88	1	0	2	1	1	1	1	1	1	1	1	1	1	1	1	1	1	0	1	1	1	1	1	1	1
Gamma1_G2_69208.peg.2226	NODE_81_length_5267_cov_59.839_ID_131862 NADH-ubiquinone oxidoreductase chain C (EC 1.6.5.3)	0.002	5.268	5	1	29	0	1	1	240	26.7	5.03	2	1	1	1	2	0	1	0	1	1	2	1	1	2	1	0	2	2	1	1	1	2	1	1	1
Gamma1_G2_69208.peg.2227	NODE_81_length_5267_cov_59.839_ID_131862 NADH-ubiquinone oxidoreductase chain D (EC 1.6.5.3)	0	33.638	31	9	85	9	9	1	419	47.8	6.33	3	5	3	4	4	1	2	3	2	6	4	1	6	3	1	1	7	3	5	4	3	3	4	3	2
Gamma1_G2_69208.peg.2228	NODE_81_length_5267_cov_59.839_ID_131862 NADH-ubiquinone oxidoreductase chain E (EC 1.6.5.3)	0	19.616	33	6	81	2	6	1	175	19.1	5.21	4	5	4	6	2	1	1	1	7	2	6	2	2	4	0	0	3	5	2	8	5	4	5	1	1
Gamma1_G2_69208.peg.2229	NODE_81_length_5267_cov_59.839_ID_131862 NADH-ubiquinone oxidoreductase chain F (EC 1.6.5.3)	0	42.792	25	9	88	6	8	1	427	46.2	5.71	4	2	3	3	3	4	4	1	6	3	2	4	7	5	2	1	7	3	2	2	3	6	4	3	3
Gamma1_G2_69208.peg.2246	NODE_82_length_5247_cov_70.4854_ID_2708810 Folate-dependent protein for Fe/S cluster synthesis/repair in oxidative stress	0.003	4.72	7	2	11	2	2	1	354	38.4	6.02	0	1	0	1	0	0	0	0	0	1	0	0	0	0	0	0	2	0	1	1	1	1	1	1	0
Gamma1_G2_69208.peg.2247	NODE_82_length_5247_cov_70.4854_ID_2708810 FIG00578863 hypothetical protein	0.007	3.717	3	1	3	1	1	1	611	68.3	5.94	0	0	0	0	0	1	0	0	0	0	0	1	1	0	0	0	0	0	0	0	0	0	0	0	0
Gamma1_G2_69208.peg.225	NODE_129_length_4424_cov_290.087_ID_2227684 Hypothetical protein YggS, proline synthase co-transcribed bacterial homolog PROSC	0.017	2.965	9	1	2	1	1	1	232	24.7	9.47	0	0	0	0	1	0	0	0	0	0	0	0	0	0	0	0	0	0	0	0	1	0	0	0	0
Gamma1_G2_69208.peg.2256	NODE_838_length_1223_cov_81.9606_ID_2899194 Molybdenum cofactor biosynthesis protein MoaB	0	23.597	28	4	94	4	4	1	176	19.2	5.6	4	2	4	4	5	4	4	5	4	3	4	2	4	5	3	4	4	3	3	4	2	4	4	5	4
Gamma1_G2_69208.peg.2258	NODE_83_length_5173_cov_1000.67_ID_2938414 Biotin carboxyl carrier protein of acetyl-CoA carboxylase	0	18.562	49	3	110	3	3	1	154	16.6	4.63	6	5	3	3	4	6	5	3	6	2	4	5	3	4	6	4	7	5	2	4	6	4	4	3	3
Gamma1_G2_69208.peg.2259	NODE_83_length_5173_cov_1000.67_ID_2938414 Biotin carboxylase of acetyl-CoA carboxylase (EC 6.3.4.14)	0	9.537	8	3	42	3	3	1	448	49.5	6.58	2	0	2	2	1	2	1	1	2	1	2	1	3	2	2	2	3	2	1	2	1	3	1	0	2
Gamma1_G2_69208.peg.2268	NODE_844_length_1210_cov_332.887_ID_2876362 NADH dehydrogenase (EC 1.6.99.3)	0	59.684	58	8	448	7	7	1	159	17.5	4.86	31	37	6	10	3	13	10	3	33	32	20	22	34	9	15	13	16	41	15	8	9	14	15	8	21
Gamma1_G2_69208.peg.2269	NODE_844_length_1210_cov_332.887_ID_2876362 FIG01182193 hypothetical protein	0	83.756	67	8	365	7	8	1	76	8.3	5.87	18	24	9	18	7	15	3	8	32	0	8	22	29	9	11	16	9	26	9	4	9	28	25	5	20
Gamma1_G2_69208.peg.2273	NODE_848_length_1191_cov_66.015_ID_2096934 Rhodanese-related sulfurtransferase	0.033	2.492	13	1	4	1	1	1	138	15.5	5.16	0	0	0	0	0	1	0	0	0	0	0	1	0	0	0	0	0	1	1	0	0	0	0	0	0
Gamma1_G2_69208.peg.2277	NODE_84_length_5172_cov_71.7741_ID_2967314 Ornithine carbamoyltransferase (EC 2.1.3.3)	0	13.656	16	2	37	2	2	1	306	34.3	6.2	2	1	3	1	2	1	0	3	1	2	1	0	4	2	0	0	4	0	1	2	2	1	1	2	1
Gamma1_G2_69208.peg.2278	NODE_84_length_5172_cov_71.7741_ID_2967314 hypothetical protein	0	23.459	26	6	72	0	6	1	222	25.4	9.7	4	1	4	4	3	2	1	3	2	3	2	3	7	4	1	0	5	2	0	2	1	6	3	3	4
Gamma1_G2_69208.peg.2282	NODE_853_length_1180_cov_65.672_ID_2953046 Malyl-CoA lyase (EC 4.1.3.24)	0.001	5.994	8	2	9	2	2	1	328	35.3	6.06	0	1	1	1	0	0	0	0	1	0	0	0	0	0	0	0	2	0	0	1	0	1	1	0	0
Gamma1_G2_69208.peg.2283	NODE_854_length_1178_cov_80.7703_ID_2718366 hypothetical protein	0.005	4.159	12	2	5	2	2	1	202	23.2	5.36	0	0	0	0	0	0	0	0	0	0	0	2	0	0	0	0	0	3	0	0	0	0	0	0	0
Gamma1_G2_69208.peg.2287	NODE_858_length_1168_cov_172.358_ID_2728752 3-hydroxydecanoyl-[acyl-carrier-protein] dehydratase (EC 4.2.1.60)	0.001	6.475	33	4	25	4	4	1	171	18.7	6.32	1	0	1	1	0	0	0	0	2	0	1	1	1	1	1	0	2	1	1	2	0	2	3	2	0
Gamma1_G2_69208.peg.2289	NODE_85_length_5083_cov_80.2679_ID_2920184 Glutamate synthase [NADPH] large chain (EC 1.4.1.13)	0	84.7	21	19	100	14	16	1	1543	169.1	6.47	4	7	0	2	1	8	7	1	1	10	9	8	2	3	1	6	4	10	4	1	4	1	4	2	0
Gamma1_G2_69208.peg.2297	NODE_866_length_1133_cov_89.4406_ID_2725116 Superoxide dismutase [Fe] (EC 1.15.1.1)	0	180.038	63	10	1124	6	10	1	195	22	6.1	57	53	28	28	30	67	41	30	73	47	43	93	54	25	42	32	36	85	59	28	25	33	39	23	33
Gamma1_G2_69208.peg.2302	NODE_86_length_5079_cov_372.467_ID_199588 ATP-dependent Clp protease ATP-binding subunit ClpX	0.032	2.499	6	2	3	1	2	1	428	47	5.16	0	0	0	1	0	0	0	0	0	1	0	0	0	0	0	0	1	0	0	0	0	0	0	0	0
Gamma1_G2_69208.peg.2303	NODE_86_length_5079_cov_372.467_ID_199588 ATP-dependent protease La (EC 3.4.21.53) Type I	0	46.639	23	15	127	10	15	1	819	91	6.83	5	6	6	4	4	6	5	3	1	10	9	9	5	2	4	4	5	5	5	3	5	8	4	2	5
Gamma1_G2_69208.peg.2309	NODE_873_length_1114_cov_80.7998_ID_604254 Alpha/beta hydrolase fold (EC 3.8.1.5)	0	68.82	65	13	217	13	13	1	310	34.1	5.68	14	2	6	7	8	3	2	6	15	2	1	3	22	9	7	0	18	3	3	10	10	20	12	7	15
Gamma1_G2_69208.peg.2311	NODE_877_length_1107_cov_1328.26_ID_2953110 Phosphoribosylglycinamide formyltransferase (EC 2.1.2.2)	0.001	6.278	6	1	28	1	1	1	229	25.2	7.74	2	1	1	1	1	1	0	1	1	1	1	1	3	1	2	1	2	0	1	1	1	1	1	1	1
Gamma1_G2_69208.peg.2321	NODE_884_length_1086_cov_3835.5_ID_2957956 FIG028220 hypothetical protein co-occurring with HEAT repeat protein	0.005	4.049	24	2	6	0	2	1	119	13.7	5.87	1	0	0	0	0	1	0	0	0	0	1	2	0	0	0	0	0	1	0	0	0	0	0	0	0
Gamma1_G2_69208.peg.2328	NODE_88_length_5067_cov_82.0952_ID_2676594 hypothetical protein	0	8.548	8	2	4	2	2	1	577	64.9	4.55	2	0	0	0	0	0	0	0	0	0	0	0	0	0	0	0	0	0	0	0	1	0	0	0	1
Gamma1_G2_69208.peg.233	NODE_12_length_7865_cov_230.568_ID_2672054 3-hydroxyacyl-CoA dehydrogenase [isoleucine degradation] (EC 1.1.1.35)	0	305.71	88	20	3732	13	20	1	264	27.9	5.9	218	95	120	131	179	90	77	140	261	66	97	196	170	120	173	93	184	105	94	172	127	177	168	134	163
Gamma1_G2_69208.peg.234	NODE_12_length_7865_cov_230.568_ID_2672054 PHA synthase subunit	0	143.399	44	20	981	13	20	1	389	43.4	9.36	67	44	16	38	34	48	28	29	49	21	42	41	43	23	42	26	44	49	62	44	27	49	37	27	27
Gamma1_G2_69208.peg.2341	NODE_89_length_4987_cov_141.866_ID_204728 hypothetical protein	0.049	2.27	13	1	3	1	1	1	228	25.6	7.4	0	1	0	1	0	0	0	0	0	0	0	0	0	0	0	0	0	0	0	0	0	1	0	0	0
Gamma1_G2_69208.peg.2345	NODE_8_length_8292_cov_71.5623_ID_2798642 Translation elongation factor P	0	33.434	23	3	128	2	3	1	202	22.4	4.63	6	5	6	5	4	5	3	4	8	4	5	3	5	5	5	3	6	7	4	4	5	7	5	2	4
Gamma1_G2_69208.peg.2347	NODE_8_length_8292_cov_71.5623_ID_2798642 SSU ribosomal protein S20p	0.017	3.017	14	1	33	1	1	1	87	9.7	12.21	2	2	0	1	1	1	2	0	2	1	1	2	2	0	2	1	1	1	2	2	3	0	0	2	2
Gamma1_G2_69208.peg.2348	NODE_8_length_8292_cov_71.5623_ID_2798642 Porphobilinogen synthase (EC 4.2.1.24)	0	9.435	8	2	5	2	2	1	331	36.1	5.22	1	0	1	0	0	0	0	0	1	0	0	0	0	0	0	0	1	0	0	0	0	1	0	0	0
Gamma1_G2_69208.peg.2349	NODE_8_length_8292_cov_71.5623_ID_2798642 Shikimate 5-dehydrogenase I alpha (EC 1.1.1.25)	0.041	2.368	4	1	1	0	1	1	285	30.3	4.96	0	0	0	0	0	0	0	0	0	1	0	0	0	0	0	0	0	0	0	0	0	0	0	0	0
Gamma1_G2_69208.peg.235	NODE_12_length_7865_cov_230.568_ID_2672054 Polyhydroxyalkanoic acid synthase	0	96.459	48	16	815	11	16	1	365	40.9	5.11	39	36	30	28	32	25	27	34	37	28	31	48	31	34	32	31	30	35	27	35	26	29	27	21	25
Gamma1_G2_69208.peg.2350	NODE_8_length_8292_cov_71.5623_ID_2798642 Glycogen debranching enzyme (EC 3.2.1.-)	0	71.441	28	13	64	13	13	1	704	79.3	5.27	0	6	0	0	0	4	6	0	0	9	7	9	1	2	0	7	1	4	7	0	0	0	1	0	0
Gamma1_G2_69208.peg.2359	NODE_90_length_4986_cov_528.689_ID_2675452 NAD-dependent epimerase/dehydratase	0	87.933	55	16	397	11	16	1	322	34.9	8.72	25	14	17	0	0	16	12	14	24	15	17	14	0	15	24	12	27	13	15	19	16	24	23	0	25
Gamma1_G2_69208.peg.2361	NODE_90_length_4986_cov_528.689_ID_2675452 2,3,4,5-tetrahydropyridine-2,6-dicarboxylate N-succinyltransferase (EC 2.3.1.117)	0	82.698	57	14	479	7	14	1	273	29.7	6.04	22	18	19	15	15	18	15	14	22	18	20	23	22	14	19	15	21	20	19	20	15	22	19	15	23
Gamma1_G2_69208.peg.2367	NODE_914_length_984_cov_225.56_ID_2958478 PPO candidate 1	0	35.783	53	4	148	0	4	1	174	19.4	5.96	1	21	0	1	1	18	9	1	2	12	17	11	1	0	1	15	1	19	12	1	1	1	0	1	1
Gamma1_G2_69208.peg.2368	NODE_915_length_984_cov_1013.47_ID_2931932 Trp repressor-binding protein	0	17.319	20	2	15	1	2	1	199	21.3	6.68	0	2	0	0	0	2	1	0	0	2	1	1	0	0	0	1	0	3	2	0	0	0	0	0	0
Gamma1_G2_69208.peg.2371	NODE_91_length_4975_cov_605.106_ID_2958408 Oxidoreductase, Gfo/Idh/MocA family	0	40.731	43	8	31	8	8	1	318	34.6	6.33	0	4	0	2	0	4	3	0	0	3	3	2	0	2	0	2	1	0	2	0	1	1	1	0	0
Gamma1_G2_69208.peg.2377	NODE_923_length_954_cov_135.056_ID_2885678 hypothetical protein	0.007	3.562	16	2	10	2	2	1	181	20.8	10.17	0	0	0	0	0	1	2	0	0	2	1	0	0	0	0	1	0	1	2	0	0	0	0	0	0
Gamma1_G2_69208.peg.2388	NODE_936_length_935_cov_70.5227_ID_2131658 Cytochrome oxidase biogenesis protein Sco1/SenC/PrrC, putative copper metallochaperone	0	20.35	29	5	52	5	5	1	242	26.5	7.03	2	1	3	3	1	3	2	0	0	3	2	2	2	4	1	1	1	3	2	3	3	3	1	2	2
Gamma1_G2_69208.peg.2389	NODE_937_length_934_cov_4062.28_ID_2496762 tRNA 2-thiouridine synthesizing protein E (EC 2.8.1.-) @ Sulfite reductase, dissimilatory-type gamma subunit (EC 1.8.99.3)	0.013	3.293	18	2	46	2	2	1	98	10.9	5.22	4	3	1	3	2	3	1	1	1	2	3	0	2	0	1	1	2	3	3	2	0	2	1	2	3
Gamma1_G2_69208.peg.2392	NODE_93_length_4918_cov_1136.6_ID_2957956 Fructose-bisphosphate aldolase class II (EC 4.1.2.13)	0	345.337	73	25	4919	23	25	1	353	37.9	5.8	248	168	163	163	159	169	136	143	299	145	154	234	274	146	201	133	169	236	158	168	200	201	226	131	185
Gamma1_G2_69208.peg.240	NODE_130_length_4414_cov_123.259_ID_2899194 Aspartate-semialdehyde dehydrogenase (EC 1.2.1.11)	0	27.612	21	5	68	4	5	1	373	40.3	6.43	2	4	4	2	3	2	2	1	2	2	3	3	2	4	3	1	4	2	2	5	3	4	1	2	4
Gamma1_G2_69208.peg.2402	NODE_949_length_910_cov_98.1088_ID_2930388 Outer membrane protein H precursor	0	37.122	34	5	107	5	5	1	174	20	9.39	8	5	3	3	3	4	3	2	5	4	5	11	4	2	2	6	4	9	3	5	5	2	6	1	2
Gamma1_G2_69208.peg.2415	NODE_962_length_893_cov_75.9475_ID_581456 hypothetical protein	0.001	6.204	7	1	12	1	1	1	184	21.6	5.2	0	0	0	0	1	1	1	1	1	0	1	0	1	1	0	1	0	0	0	0	1	1	1	0	0
Gamma1_G2_69208.peg.2423	NODE_970_length_880_cov_2020.07_ID_2763068 LSU ribosomal protein L33p @ LSU ribosomal protein L33p, zinc-independent	0	16.963	27	1	17	0	1	1	55	6.3	10.51	0	1	1	1	0	1	1	0	1	0	1	2	0	1	0	0	1	0	2	1	1	0	1	1	0
Gamma1_G2_69208.peg.2424	NODE_970_length_880_cov_2020.07_ID_2763068 LSU ribosomal protein L28p	0	7.932	30	2	42	2	2	1	79	9.2	10.67	3	1	1	1	0	1	1	1	3	2	2	4	2	3	1	1	2	2	1	2	2	2	1	1	2
Gamma1_G2_69208.peg.2430	NODE_979_length_859_cov_88.8209_ID_2942926 Orotidine 5'-phosphate decarboxylase (EC 4.1.1.23)	0	10.424	13	3	34	3	3	1	256	28.3	7.12	1	1	0	0	1	4	4	1	0	4	2	4	0	0	0	2	1	4	4	0	0	0	0	0	1
Gamma1_G2_69208.peg.2431	NODE_97_length_4836_cov_124.98_ID_2958408 4Fe-4S ferredoxin, iron-sulfur binding	0.001	6.139	12	1	5	1	1	1	107	12.2	4.2	0	0	0	0	0	0	0	1	0	0	0	0	1	1	0	0	0	0	0	0	1	0	1	0	0
Gamma1_G2_69208.peg.2433	NODE_97_length_4836_cov_124.98_ID_2958408 NADH-ubiquinone oxidoreductase chain G (EC 1.6.5.3)	0	138.921	44	24	468	22	24	1	790	84.4	5.94	26	15	15	18	20	15	14	20	21	16	12	17	26	19	18	13	25	18	15	18	17	19	22	15	21
Gamma1_G2_69208.peg.244	NODE_131_length_4406_cov_254.548_ID_474096 ABC transporter, ATP-binding protein	0	85.6	43	15	114	7	15	1	555	62	5.31	0	13	1	2	1	10	5	2	1	22	10	12	2	1	0	5	1	12	7	1	1	4	0	0	0
Gamma1_G2_69208.peg.2440	NODE_98_length_4836_cov_73.5279_ID_2070596 SSU ribosomal protein S7p (S5e)	0	66.143	52	9	215	7	9	1	156	17.7	10.18	9	7	6	7	9	9	6	7	8	7	5	19	8	9	7	6	5	11	7	7	10	7	10	6	9
Gamma1_G2_69208.peg.2441	NODE_98_length_4836_cov_73.5279_ID_2070596 SSU ribosomal protein S12p (S23e)	0	18.4	26	4	100	3	4	1	124	13.8	11.18	4	4	4	6	4	3	2	4	8	4	4	4	3	3	3	3	2	7	2	4	4	5	4	4	3
Gamma1_G2_69208.peg.245	NODE_131_length_4406_cov_254.548_ID_474096 Molybdopterin-guanine dinucleotide biosynthesis protein MobB	0	40.478	54	11	75	8	11	1	363	40.1	5.88	5	0	5	7	5	0	0	3	4	0	0	0	5	6	3	0	6	0	0	7	5	5	3	2	1
Gamma1_G2_69208.peg.2451	NODE_99_length_4808_cov_870.787_ID_2942150 Valyl-tRNA synthetase (EC 6.1.1.9)	0	51.66	18	10	48	10	10	1	941	106.6	5.86	3	1	0	3	4	0	0	2	2	2	2	2	2	4	0	1	7	0	0	3	3	2	4	1	0
Gamma1_G2_69208.peg.257	NODE_133_length_4368_cov_348.229_ID_6254 Outer membrane protein YfgL, lipoprotein component of the protein assembly complex (forms a complex with YaeT, YfiO, and NlpB)	0	7.613	13	3	9	3	3	1	395	41.6	5.17	0	0	1	1	0	0	0	1	0	1	0	0	1	1	0	0	0	0	0	1	1	0	1	0	0
Gamma1_G2_69208.peg.258	NODE_133_length_4368_cov_348.229_ID_6254 Mlr7403 protein	0	9.511	9	1	16	1	1	1	209	22.3	5.06	1	1	0	0	1	1	1	0	1	1	0	1	1	0	1	1	1	0	1	1	0	0	0	1	1
Gamma1_G2_69208.peg.259	NODE_133_length_4368_cov_348.229_ID_6254 Histidyl-tRNA synthetase (EC 6.1.1.21)	0	45.817	23	8	172	8	8	1	420	46.3	6.55	14	6	6	6	6	7	4	7	8	5	6	5	9	7	2	3	8	5	5	10	4	7	7	8	6
Gamma1_G2_69208.peg.262	NODE_134_length_4299_cov_71.7425_ID_2730468 LSU ribosomal protein L21p	0	10.526	37	4	26	0	4	1	104	11.5	9.99	2	2	2	1	0	1	0	1	2	1	0	1	1	0	1	0	1	1	1	2	2	1	1	0	2
Gamma1_G2_69208.peg.263	NODE_134_length_4299_cov_71.7425_ID_2730468 LSU ribosomal protein L27p	0.001	6.118	13	1	25	1	1	1	85	9.3	10.84	1	2	0	2	1	1	0	0	1	1	2	0	1	1	1	1	2	1	0	1	2	1	1	1	0
Gamma1_G2_69208.peg.281	NODE_137_length_4282_cov_338.48_ID_2966084 Proton/glutamate symport protein @ Sodium/glutamate symport protein	0	20.483	11	3	80	3	3	1	424	44.6	6.93	5	2	3	5	5	2	2	5	4	2	3	0	5	4	2	3	4	4	2	3	1	4	3	2	2
Gamma1_G2_69208.peg.285	NODE_1387_length_453_cov_1053.32_ID_2195690 hypothetical protein	0.002	4.816	23	1	2	0	0	2	56	6	9.14	0	0	0	0	0	0	0	0	0	0	0	0	0	0	0	0	1	0	0	0	0	0	0	0	1
Gamma1_G2_69208.peg.289	NODE_138_length_4259_cov_71.3078_ID_2735720 hypothetical protein	0.007	3.697	18	1	2	1	1	1	76	7.9	5.01	0	0	0	0	0	0	1	0	0	0	1	0	0	0	0	0	0	0	0	0	0	0	0	0	0
Gamma1_G2_69208.peg.293	NODE_138_length_4259_cov_71.3078_ID_2735720 Inositol-1-monophosphatase (EC 3.1.3.25)	0.002	5.462	7	1	1	1	1	1	265	29.3	7.03	0	0	0	0	0	0	0	0	0	0	0	0	0	0	0	0	0	0	0	0	0	0	0	0	0
Gamma1_G2_69208.peg.306	NODE_13_length_7550_cov_103.645_ID_903948 hypothetical protein	0	23.972	59	2	22	2	2	1	49	5.6	9.55	2	0	0	0	0	1	0	0	0	0	2	8	1	0	0	0	0	2	1	2	0	0	2	0	1
Gamma1_G2_69208.peg.308	NODE_13_length_7550_cov_103.645_ID_903948 Predicted cobalt transporter CbtA	0.001	6.519	6	1	8	1	1	1	270	28.7	8.24	0	1	1	0	1	0	0	0	0	0	0	0	0	0	0	1	1	1	1	0	0	1	0	0	0
Gamma1_G2_69208.peg.309	NODE_13_length_7550_cov_103.645_ID_903948 Sirohydrochlorin cobaltochelatase (EC 4.99.1.3)	0	32.148	41	7	22	7	7	1	279	31.3	7.09	1	6	0	0	0	2	0	0	0	4	1	3	0	0	0	0	0	2	2	0	0	0	0	0	1
Gamma1_G2_69208.peg.314	NODE_140_length_4232_cov_87.1379_ID_2868120 Diaminopimelate decarboxylase (EC 4.1.1.20)	0	7.167	8	3	6	3	3	1	416	45.7	5.73	2	0	0	1	0	0	0	0	1	0	0	0	1	0	1	0	0	0	0	0	0	0	0	0	0
Gamma1_G2_69208.peg.318	NODE_1416_length_444_cov_17460.3_ID_1880456 hypothetical protein	0	12.544	38	5	116	0	1	1	120	13.4	7.59	7	7	4	5	5	2	5	3	7	4	5	4	6	4	4	1	7	5	3	5	5	6	5	1	6
Gamma1_G2_69208.peg.319	NODE_141_length_4227_cov_63.3706_ID_2961356 Dihydrolipoamide succinyltransferase component (E2) of 2-oxoglutarate dehydrogenase complex (EC 2.3.1.61)	0	43.525	30	8	150	7	8	1	402	43.4	5.44	4	9	7	7	6	2	4	7	4	8	5	3	5	7	2	6	11	2	4	8	6	6	4	5	2
Gamma1_G2_69208.peg.320	NODE_141_length_4227_cov_63.3706_ID_2961356 2-oxoglutarate dehydrogenase E1 component (EC 1.2.4.2)	0.009	3.462	3	2	10	2	2	1	945	105.8	6.51	0	1	0	1	0	0	1	0	0	1	1	0	1	1	0	0	1	0	0	1	1	0	0	0	0
Gamma1_G2_69208.peg.342	NODE_145_length_4158_cov_1788.81_ID_2763068 FIG00780345 hypothetical protein	0	62.663	53	13	83	13	13	1	413	45.5	6.06	1	9	1	1	0	8	3	0	1	9	8	14	0	0	0	3	2	13	6	1	0	2	1	0	0
Gamma1_G2_69208.peg.344	NODE_146_length_4153_cov_66.8897_ID_2899194 Transcriptional regulator, ArsR family	0	22.254	39	3	27	2	2	1	111	12.5	8.94	1	0	1	2	1	0	0	2	2	1	2	2	1	2	0	0	1	2	0	1	2	2	1	0	1
Gamma1_G2_69208.peg.357	NODE_148_length_4152_cov_2283.76_ID_2967708 Argininosuccinate synthase (EC 6.3.4.5)	0	55.821	33	8	162	6	8	1	406	45.2	5.41	7	7	6	10	6	2	4	8	8	6	6	3	8	7	6	5	10	2	4	8	10	7	5	3	7
Gamma1_G2_69208.peg.36	NODE_1038_length_762_cov_58.4738_ID_2682212 FKBP-type peptidyl-prolyl cis-trans isomerase SlyD (EC 5.2.1.8)	0	20.946	37	3	79	2	2	1	163	17.6	5	2	3	7	3	2	3	2	3	2	2	3	2	4	4	3	2	4	3	3	4	4	3	3	2	3
Gamma1_G2_69208.peg.370	NODE_150_length_4115_cov_565.561_ID_2958070 Cytoplasmic axial filament protein CafA and Ribonuclease G (EC 3.1.4.-)	0	23.028	27	7	26	3	7	1	482	54.1	5.11	1	0	3	3	1	0	0	1	1	0	1	1	2	2	1	0	0	0	0	1	1	1	1	1	0
Gamma1_G2_69208.peg.385	NODE_152_length_4068_cov_131.35_ID_2125426 Iron-sulfur cluster assembly scaffold protein IscU	0	26.853	38	4	63	4	4	1	126	13.7	5.02	4	0	5	6	0	0	0	3	8	2	0	3	5	1	2	0	6	0	0	4	3	4	4	1	2
Gamma1_G2_69208.peg.386	NODE_152_length_4068_cov_131.35_ID_2125426 Cysteine desulfurase (EC 2.8.1.7), IscS subfamily	0	32.533	27	8	106	7	8	1	404	44.7	6.7	4	5	6	4	4	1	3	5	6	2	3	2	4	6	3	2	9	1	3	4	6	6	4	2	5
Gamma1_G2_69208.peg.400	NODE_155_length_4049_cov_251.958_ID_798650 Sulfur deprivation response regulator	0	21.392	7	3	95	3	3	1	649	68.6	5.66	3	2	3	3	4	2	5	3	5	4	4	4	4	5	2	4	3	4	3	3	3	2	4	3	3
Gamma1_G2_69208.peg.405	NODE_156_length_4039_cov_73.0675_ID_2671428 Hypoxanthine-guanine phosphoribosyltransferase (EC 2.4.2.8)	0	7.135	21	2	3	2	2	1	188	20.5	5.26	0	0	0	0	0	0	0	0	0	0	0	0	1	0	0	0	1	0	0	0	1	0	0	0	0
Gamma1_G2_69208.peg.407	NODE_156_length_4039_cov_73.0675_ID_2671428 TldE/PmbA protein, part of proposed TldE/TldD proteolytic complex (PMID 12029038)	0	50.711	22	8	43	8	8	1	449	48	5.38	1	1	3	1	1	1	4	1	1	4	3	2	2	2	1	1	1	2	4	1	1	2	1	1	1
Gamma1_G2_69208.peg.412	NODE_158_length_3997_cov_72.8252_ID_2868324 3-isopropylmalate dehydratase large subunit (EC 4.2.1.33)	0	104.263	47	15	360	13	15	1	467	49.9	5.96	21	7	18	19	15	7	4	17	20	7	4	7	13	17	10	7	23	2	2	21	12	19	16	17	19
Gamma1_G2_69208.peg.413	NODE_158_length_3997_cov_72.8252_ID_2868324 3-isopropylmalate dehydratase small subunit (EC 4.2.1.33)	0	63.214	64	12	329	11	12	1	236	26.7	5.19	19	5	16	16	12	7	3	12	19	7	7	7	11	14	13	5	22	7	6	20	12	17	19	13	16
Gamma1_G2_69208.peg.426	NODE_15_length_7347_cov_101.593_ID_2958408 hypothetical protein	0	41.17	37	8	43	8	8	1	404	43.2	5.21	1	5	1	1	0	5	1	1	2	1	1	7	1	0	1	1	1	3	3	0	2	3	1	0	1
Gamma1_G2_69208.peg.429	NODE_160_length_3993_cov_344.096_ID_2160492 Replicative DNA helicase (EC 3.6.1.-)	0.045	2.302	3	2	4	1	2	1	1066	118.5	8.53	1	0	0	0	0	0	1	0	0	0	0	0	0	0	0	0	0	0	1	0	0	0	1	0	0
Gamma1_G2_69208.peg.434	NODE_161_length_3978_cov_60.8267_ID_165530 Protein-N(5)-glutamine methyltransferase PrmB, methylates LSU ribosomal protein L3p	0	26.585	25	5	56	4	4	1	308	34.3	4.78	0	10	0	0	0	5	3	0	1	9	9	3	0	0	0	7	0	5	3	0	0	0	0	0	1
Gamma1_G2_69208.peg.448	NODE_163_length_3968_cov_480.142_ID_165530 Isocitrate dehydrogenase [NADP] (EC 1.1.1.42)	0	106.133	56	23	414	22	22	1	418	45.4	5.43	31	8	18	21	17	4	5	15	20	10	7	8	30	13	22	5	18	8	6	20	16	25	20	16	20
Gamma1_G2_69208.peg.451	NODE_164_length_3951_cov_190.694_ID_1975486 Hydroxylamine oxidoreductase (Fragment)	0	53.069	22	5	66	5	5	1	436	48.1	6.58	3	2	4	3	3	1	1	3	7	1	1	3	4	2	3	2	3	1	1	2	4	3	2	2	3
Gamma1_G2_69208.peg.456	NODE_165_length_3950_cov_230.064_ID_2913802 Cell division protein ZipA	0.001	6.538	10	1	15	1	1	1	235	25.6	4.45	0	1	0	1	1	0	0	2	1	1	0	0	0	0	0	1	1	0	0	1	0	0	0	2	0
Gamma1_G2_69208.peg.457	NODE_165_length_3950_cov_230.064_ID_2913802 DNA ligase (EC 6.5.1.2)	0	12.674	12	6	13	1	0	0	853	93.9	6.04	2	1	0	0	0	0	1	1	0	0	0	1	1	0	0	0	1	0	0	2	0	0	1	2	0
Gamma1_G2_69208.peg.463	NODE_166_length_3939_cov_1914.16_ID_2958408 Periplasmic thiol disulfide interchange protein DsbA	0	26.765	27	5	29	5	5	1	281	31.7	5.14	0	2	0	0	0	8	0	0	1	6	1	1	1	0	0	1	0	4	2	0	0	1	0	1	0
Gamma1_G2_69208.peg.465	NODE_167_length_3930_cov_76.6524_ID_856740 Protein of unknown function DUF484	0	12.896	17	3	9	3	3	1	222	24.4	5.24	0	0	0	1	0	0	0	0	0	1	0	1	0	0	0	0	4	0	0	0	0	1	1	0	0
Gamma1_G2_69208.peg.470	NODE_168_length_3926_cov_96.3826_ID_318458 NADH-ubiquinone oxidoreductase chain L (EC 1.6.5.3)	0.006	3.883	2	1	8	1	1	1	666	73.4	7.4	0	0	1	0	0	0	0	0	0	0	1	0	0	2	0	0	0	1	0	0	0	1	2	0	0
Gamma1_G2_69208.peg.473	NODE_1695_length_354_cov_1274.69_ID_822970 hypothetical protein	0.002	4.964	20	1	1	0	1	1	65	7.7	6.02	0	0	0	0	0	0	0	0	0	0	0	0	0	0	0	0	0	0	0	0	0	0	0	0	1
Gamma1_G2_69208.peg.478	NODE_169_length_3916_cov_501.846_ID_2071864 COG3118 Thioredoxin domain-containing protein EC-YbbN	0	43.347	37	8	129	0	8	1	287	31.9	5.22	8	2	4	6	5	4	3	5	7	3	4	5	8	5	7	2	5	1	4	7	4	7	3	5	8
Gamma1_G2_69208.peg.483	NODE_16_length_7304_cov_270.136_ID_2958408 Putative oxidoreductase, Fe-S subunit	0	49.635	10	12	60	12	12	1	1704	186.3	6.15	0	2	5	7	1	0	0	0	3	6	2	4	3	4	0	1	4	1	0	0	3	4	4	3	2
Gamma1_G2_69208.peg.496	NODE_171_length_3914_cov_76.0516_ID_2732962 RNA-binding protein Hfq	0	15.602	48	4	46	2	4	1	80	9	7.25	3	2	1	3	3	1	2	2	2	1	1	3	2	1	3	2	3	3	2	0	1	0	1	2	2
Gamma1_G2_69208.peg.499	NODE_172_length_3903_cov_96.3929_ID_2883874 hypothetical protein	0	18.77	22	6	29	6	6	1	490	53.5	6.32	2	0	3	1	0	2	1	0	2	1	1	0	3	1	1	2	1	1	1	0	0	1	1	0	4
Gamma1_G2_69208.peg.51	NODE_1050_length_742_cov_12775.1_ID_2938414 Chaperone protein DnaJ	0.047	2.281	7	1	8	1	1	1	143	15.5	9.48	1	0	0	0	1	0	0	1	1	1	0	0	1	0	0	0	0	0	0	1	0	0	0	1	0
Gamma1_G2_69208.peg.517	NODE_175_length_3865_cov_640.194_ID_2958424 Aconitate hydratase (EC 4.2.1.3)	0	270.179	56	37	1172	27	35	1	886	95.8	5.77	28	93	38	36	35	68	48	33	37	64	68	75	47	29	29	44	45	57	59	26	36	47	33	29	38
Gamma1_G2_69208.peg.523	NODE_176_length_3855_cov_71.5276_ID_2851348 Tryptophanyl-tRNA synthetase (EC 6.1.1.2)	0	10.62	10	3	29	3	3	1	402	45.7	6.73	1	1	0	2	1	1	0	1	0	1	2	2	1	1	1	1	2	1	2	2	1	1	2	0	2
Gamma1_G2_69208.peg.531	NODE_178_length_3850_cov_77.7742_ID_2956644 Protein similar to glutamate synthase [NADPH] small chain, clustered with sulfite reductase	0	473.552	67	39	1885	31	36	1	679	74.7	5.12	89	79	72	70	71	52	54	49	101	65	65	97	89	51	60	43	105	83	68	61	68	101	69	49	86
Gamma1_G2_69208.peg.532	NODE_178_length_3850_cov_77.7742_ID_2956644 Sulfite reduction-associated complex DsrMKJOP multiheme protein DsrJ (=HmeF)	0	18.602	24	4	26	4	4	1	143	15.6	5.5	2	2	1	0	0	1	0	0	1	2	0	4	0	1	1	1	0	3	1	1	2	1	1	1	0
Gamma1_G2_69208.peg.535	NODE_179_length_3835_cov_86.9519_ID_2880640 Ferredoxin, 2Fe-2S	0.001	6.277	9	1	3	1	1	1	127	13.9	4.44	0	0	0	0	0	0	0	0	1	0	0	0	1	0	0	0	0	0	0	0	0	1	0	0	0
Gamma1_G2_69208.peg.550	NODE_181_length_3818_cov_59.5538_ID_2899122 ATP-dependent DNA helicase RecG (EC 3.6.1.-)	0.026	2.671	6	2	2	2	2	1	701	77.5	8.95	0	1	0	0	0	0	0	0	0	0	0	0	0	0	0	0	0	0	0	0	0	0	1	0	0
Gamma1_G2_69208.peg.552	NODE_182_length_3815_cov_236.105_ID_2954856 Trk system potassium uptake protein TrkA	0	25.1	18	6	12	4	6	1	457	50.3	5.71	2	0	0	0	0	0	0	2	1	0	0	2	0	0	0	0	1	0	0	0	0	2	1	1	0
Gamma1_G2_69208.peg.561	NODE_184_length_3789_cov_92.4925_ID_2955188 Uracil-DNA glycosylase, family 4	0	7.418	14	3	15	3	3	1	261	28.8	5.77	0	2	0	0	0	1	1	0	0	3	1	2	0	0	0	2	0	1	2	0	0	0	0	0	0
Gamma1_G2_69208.peg.566	NODE_185_length_3784_cov_411.216_ID_2958416 Imidazole glycerol phosphate synthase amidotransferase subunit (EC 2.4.2.-) / Imidazole glycerol phosphate synthase cyclase subunit (EC 4.1.3.-)	0	37.722	40	12	82	9	12	1	527	56.6	5.9	3	9	2	1	1	4	9	2	0	7	4	3	2	2	2	3	3	5	7	2	3	3	2	1	2
Gamma1_G2_69208.peg.569	NODE_186_length_3769_cov_328.105_ID_2107782 Arginyl-tRNA synthetase (EC 6.1.1.19)	0	23.683	18	8	42	8	8	1	586	65	5.83	7	0	1	0	0	0	0	2	1	0	1	1	1	1	2	0	8	0	1	2	2	4	3	0	5
Gamma1_G2_69208.peg.575	NODE_188_length_3753_cov_85.9221_ID_864860 SSU ribosomal protein S17p (S11e)	0	37.47	48	3	278	3	3	1	86	9.8	9.99	15	9	12	11	9	9	7	11	12	9	10	5	19	11	8	9	14	8	11	13	13	15	10	11	13
Gamma1_G2_69208.peg.577	NODE_188_length_3753_cov_85.9221_ID_864860 LSU ribosomal protein L16p (L10e)	0	24.107	47	6	203	5	6	1	137	15.4	11.46	9	6	5	7	8	9	7	7	10	8	6	9	9	5	7	7	7	11	8	7	7	9	9	7	11
Gamma1_G2_69208.peg.578	NODE_188_length_3753_cov_85.9221_ID_864860 SSU ribosomal protein S3p (S3e)	0	61.218	45	10	177	8	10	1	239	27	10.24	9	9	4	7	4	10	9	3	6	10	8	11	4	7	3	8	6	14	10	5	6	9	5	2	4
Gamma1_G2_69208.peg.579	NODE_188_length_3753_cov_85.9221_ID_864860 LSU ribosomal protein L22p (L17e)	0	26.072	31	2	57	0	2	1	110	12.1	10.68	0	3	3	3	1	0	3	0	2	4	4	3	0	5	0	0	5	2	4	4	1	3	6	0	1
Gamma1_G2_69208.peg.580	NODE_188_length_3753_cov_85.9221_ID_864860 SSU ribosomal protein S19p (S15e)	0.003	4.467	28	2	68	0	2	1	81	9.2	10.49	2	2	2	3	2	3	2	2	3	3	2	3	4	2	3	4	2	4	2	2	2	2	2	3	4
Gamma1_G2_69208.peg.581	NODE_188_length_3753_cov_85.9221_ID_864860 LSU ribosomal protein L2p (L8e)	0	69.162	38	11	229	6	11	1	275	30.1	11.14	11	9	5	9	10	7	9	8	13	16	7	13	13	9	7	6	11	8	6	13	8	10	7	5	8
Gamma1_G2_69208.peg.582	NODE_189_length_3752_cov_178.347_ID_2739094 SSU ribosomal protein S10p (S20e)	0	22.706	25	3	111	3	3	1	103	11.7	9.82	6	5	3	4	4	5	3	2	6	4	4	6	5	3	4	3	4	6	5	5	5	5	3	4	4
Gamma1_G2_69208.peg.583	NODE_189_length_3752_cov_178.347_ID_2739094 LSU ribosomal protein L3p (L3e)	0	45.027	40	6	382	0	6	1	222	23.6	10.3	13	18	18	20	17	10	11	15	12	16	16	17	16	19	6	13	16	16	10	18	15	18	21	8	7
Gamma1_G2_69208.peg.584	NODE_189_length_3752_cov_178.347_ID_2739094 LSU ribosomal protein L4p (L1e)	0	38.581	37	5	126	4	5	1	202	21.7	10.08	7	6	5	5	3	4	3	4	7	3	4	7	6	4	6	4	5	5	5	5	3	6	6	6	6
Gamma1_G2_69208.peg.585	NODE_189_length_3752_cov_178.347_ID_2739094 LSU ribosomal protein L23p (L23Ae)	0	17.581	42	4	129	4	4	1	98	11.2	10.59	5	3	4	5	4	5	5	5	6	5	4	4	7	6	5	3	7	5	6	5	5	5	6	6	4
Gamma1_G2_69208.peg.589	NODE_1903_length_310_cov_14922.1_ID_2708256 hypothetical protein	0	9.668	31	2	34	0	2	1	54	6.2	8.46	2	2	2	3	1	2	0	1	1	3	1	0	2	0	2	0	3	2	0	1	2	2	0	0	2
Gamma1_G2_69208.peg.59	NODE_1059_length_723_cov_456.852_ID_2915520 Mobile element protein	0.001	6.016	14	1	1	0	0	3	103	11.6	9.98	0	0	0	0	0	0	0	0	0	0	0	1	0	0	0	0	0	0	0	0	0	0	0	0	0
Gamma1_G2_69208.peg.592	NODE_190_length_3749_cov_59.2512_ID_273844 Transketolase (EC 2.2.1.1)	0	471.243	70	47	4370	46	46	1	670	72.8	5.67	220	237	121	139	143	163	158	102	228	143	194	166	210	124	149	139	212	203	180	169	183	180	169	95	184
Gamma1_G2_69208.peg.593	NODE_190_length_3749_cov_59.2512_ID_273844 NAD-dependent glyceraldehyde-3-phosphate dehydrogenase (EC 1.2.1.12)	0	705.296	89	32	16550	27	27	1	333	35.8	6.43	836	840	479	534	495	667	452	383	1119	501	552	1235	755	351	705	492	644	866	651	573	475	559	495	492	780
Gamma1_G2_69208.peg.595	NODE_191_length_3744_cov_543.624_ID_2708676 Glucose-6-phosphate isomerase (EC 5.3.1.9)	0	111.773	49	18	337	10	18	1	550	60.6	5.85	11	23	10	13	10	17	13	8	11	22	15	22	15	10	10	13	12	15	12	10	13	12	6	9	12
Gamma1_G2_69208.peg.596	NODE_191_length_3744_cov_543.624_ID_2708676 Rubredoxin	0.006	3.763	17	1	10	1	1	1	54	6.1	4.35	1	1	0	0	0	0	0	0	0	0	0	2	1	0	0	1	0	2	2	0	0	0	0	0	0
Gamma1_G2_69208.peg.6	NODE_1006_length_817_cov_69.3399_ID_2763068 Protein-L-isoaspartate O-methyltransferase (EC 2.1.1.77)	0	20.395	23	2	16	0	2	1	245	26.7	5.33	0	2	1	1	1	0	0	1	2	0	0	2	1	0	0	1	0	1	0	0	2	1	0	0	0
Gamma1_G2_69208.peg.603	NODE_193_length_3741_cov_393.316_ID_2917290 Anthranilate phosphoribosyltransferase (EC 2.4.2.18)	0	129.362	52	19	752	13	19	1	340	35.6	5.97	36	20	22	24	28	33	16	23	31	28	31	40	29	26	24	24	40	40	35	22	23	31	29	22	25
Gamma1_G2_69208.peg.605	NODE_194_length_3733_cov_160.202_ID_2958408 2,3-bisphosphoglycerate-independent phosphoglycerate mutase (EC 5.4.2.1)	0	284.595	75	30	1649	23	30	1	549	59.9	5.14	92	63	52	61	65	74	34	55	82	52	65	91	83	45	41	50	73	70	55	63	35	63	59	56	71
Gamma1_G2_69208.peg.608	NODE_195_length_3727_cov_237.578_ID_2968014 Leucyl-tRNA synthetase (EC 6.1.1.4)	0	22.48	19	9	29	9	9	1	913	102.2	5.69	2	2	0	1	1	0	0	1	1	1	0	0	4	1	0	1	3	2	0	1	4	2	1	0	1
Gamma1_G2_69208.peg.617	NODE_1977_length_294_cov_6098.05_ID_2957838 Mobile element protein	0.001	6.016	17	1	1	0	0	3	83	9.6	11.78	0	0	0	0	0	0	0	0	0	0	0	1	0	0	0	0	0	0	0	0	0	0	0	0	0
Gamma1_G2_69208.peg.618	NODE_197_length_3721_cov_68.338_ID_860990 membrane protein	0	11.063	6	3	19	3	3	1	844	95	6	0	1	2	0	1	0	0	1	1	1	0	0	3	0	0	0	2	0	0	0	2	3	1	1	0
Gamma1_G2_69208.peg.62	NODE_105_length_4728_cov_79.5542_ID_2876362 Hydroxymethylpyrimidine phosphate synthase ThiC	0	52.618	23	10	153	10	10	1	644	72.1	5.52	8	5	6	9	3	0	4	3	7	7	4	3	7	8	4	5	13	4	5	7	7	8	7	6	7
Gamma1_G2_69208.peg.620	NODE_197_length_3721_cov_68.338_ID_860990 Cytochrome c4	0	98.736	55	7	312	7	7	1	215	22.3	6.54	13	26	15	12	8	10	7	7	17	12	8	20	14	8	9	8	12	14	8	13	25	18	10	7	5
Gamma1_G2_69208.peg.629	NODE_19_length_7190_cov_93.2237_ID_2694790 hypothetical protein	0.012	3.324	16	4	5	3	4	1	332	37.9	7.5	0	0	0	0	0	0	0	0	0	2	0	0	0	0	0	1	0	1	1	0	0	0	0	0	0
Gamma1_G2_69208.peg.633	NODE_1_length_11505_cov_226.458_ID_2895174 Ferritin-like protein 2	0	30.662	25	3	115	2	3	1	174	19.7	5.01	0	6	6	8	7	0	4	4	0	9	6	10	0	5	0	8	5	2	1	7	7	6	4	2	0
Gamma1_G2_69208.peg.634	NODE_1_length_11505_cov_226.458_ID_2895174 Rubrerythrin	0	206.08	84	11	4385	0	7	1	139	15.1	4.97	242	164	132	136	129	200	109	117	257	137	134	330	208	95	200	109	149	266	151	163	148	141	157	133	185
Gamma1_G2_69208.peg.636	NODE_1_length_11505_cov_226.458_ID_2895174 Fe-S oxidoreductase-like protein in Rubrerythrin cluster	0	42.919	35	10	159	7	10	1	443	49.5	7.12	6	9	3	6	6	8	9	3	7	11	9	6	7	4	5	5	7	10	5	5	5	5	5	4	6
Gamma1_G2_69208.peg.637	NODE_1_length_11505_cov_226.458_ID_2895174 hypothetical protein	0	26.069	19	5	20	4	5	1	454	51.8	5.07	0	4	0	0	0	3	0	0	0	3	3	2	0	0	0	2	0	1	2	0	0	0	0	0	0
Gamma1_G2_69208.peg.639	NODE_1_length_11505_cov_226.458_ID_2895174 Hypothetical protein i Rubrerythrin cluster	0	30.222	33	6	66	5	6	1	193	22	5	0	9	2	1	0	2	6	1	0	11	9	1	1	0	1	5	2	3	5	1	2	2	1	0	1
Gamma1_G2_69208.peg.640	NODE_1_length_11505_cov_226.458_ID_2895174 Sulfide-quinone reductase	0	7.727	10	2	8	2	2	1	375	41.2	9.14	0	1	0	1	0	1	1	0	0	2	1	0	0	0	0	0	0	0	0	0	0	1	0	0	0
Gamma1_G2_69208.peg.641	NODE_1_length_11505_cov_226.458_ID_2895174 Ankyrin-like protein	0.013	3.269	7	1	2	1	1	1	224	23.9	5.49	0	0	0	0	0	0	0	0	0	1	0	0	0	0	0	0	0	0	0	0	0	0	1	0	0
Gamma1_G2_69208.peg.644	NODE_1_length_11505_cov_226.458_ID_2895174 hypothetical protein	0	30.686	32	7	29	0	7	1	341	37.1	6.61	0	4	0	0	0	2	3	0	0	5	3	3	0	0	0	3	0	3	3	0	0	0	0	0	0
Gamma1_G2_69208.peg.646	NODE_200_length_3705_cov_967.447_ID_2913802 Adenylylsulfate reductase beta-subunit (EC 1.8.99.2)	0	114.298	83	10	2099	5	9	1	155	17.3	6.52	96	105	43	56	54	92	69	49	100	67	73	284	83	41	75	79	69	135	93	53	43	63	52	59	80
Gamma1_G2_69208.peg.648	NODE_200_length_3705_cov_967.447_ID_2913802 Adenylylsulfate reductase alpha-subunit (EC 1.8.99.2)	0	728.141	59	43	9854	26	37	1	662	74.2	5.86	411	645	321	350	307	385	341	300	423	361	381	645	363	278	302	416	377	547	403	363	273	384	328	270	325
Gamma1_G2_69208.peg.650	NODE_201_length_3702_cov_78.0496_ID_2699414 Protein export cytoplasm protein SecA ATPase RNA helicase (TC 3.A.5.1.1)	0	51.677	11	8	75	8	8	1	938	104.9	5.36	4	5	4	2	3	3	2	2	7	4	1	3	2	4	3	1	3	2	1	4	5	2	3	2	2
Gamma1_G2_69208.peg.654	NODE_202_length_3700_cov_113.081_ID_2740654 HAD-superfamily hydrolase, subfamily IA, variant 3	0	9.651	5	2	7	2	2	1	637	69.1	5.77	0	0	1	0	0	0	0	0	2	0	0	1	0	0	0	0	1	0	0	0	0	1	0	0	1
Gamma1_G2_69208.peg.658	NODE_203_length_3698_cov_178.065_ID_165530 SSU ribosomal protein S1p	0	193.402	48	24	846	18	24	1	591	65.2	5.12	33	37	30	37	29	26	27	25	33	35	35	35	33	36	23	28	33	33	29	33	30	38	36	26	25
Gamma1_G2_69208.peg.659	NODE_203_length_3698_cov_178.065_ID_165530 Cytidylate kinase (EC 2.7.4.14)	0	24.059	21	3	24	3	3	1	222	23.6	7.99	1	0	2	2	2	0	0	1	1	1	0	2	1	2	0	0	2	0	0	1	1	2	1	1	0
Gamma1_G2_69208.peg.665	NODE_205_length_3686_cov_207.371_ID_2830374 Beta-lactamase related protein	0	12.276	30	5	26	5	5	1	326	35.6	6.28	2	4	0	0	0	0	0	0	2	1	0	3	2	1	3	0	2	1	2	0	2	0	0	0	1
Gamma1_G2_69208.peg.669	NODE_205_length_3686_cov_207.371_ID_2830374 Thioredoxin	0	89.222	53	6	475	6	6	1	123	14.2	4.6	9	50	12	11	8	37	24	7	10	36	45	28	8	9	6	35	6	38	33	13	9	7	11	4	7
Gamma1_G2_69208.peg.677	NODE_207_length_3674_cov_68.373_ID_2763068 Aspartyl-tRNA(Asn) amidotransferase subunit A (EC 6.3.5.6) @ Glutamyl-tRNA(Gln) amidotransferase subunit A (EC 6.3.5.7)	0	11.168	9	3	26	3	3	1	561	60.2	7.96	0	2	0	1	1	0	1	1	0	4	2	0	0	1	0	2	2	0	2	2	1	1	1	1	1
Gamma1_G2_69208.peg.685	NODE_20_length_7178_cov_73.624_ID_165530 5-methyltetrahydrofolate--homocysteine methyltransferase (EC 2.1.1.13)	0	9.003	6	4	16	4	4	1	1227	134.6	5.54	0	0	2	1	2	0	0	2	1	1	0	0	0	2	0	0	1	0	0	0	1	0	2	0	0
Gamma1_G2_69208.peg.699	NODE_213_length_3625_cov_156.77_ID_2141572 Glutamate synthase [NADPH] small chain (EC 1.4.1.13)	0	55.033	36	10	100	9	10	1	484	53.6	6.83	4	5	3	3	3	4	7	2	2	8	7	9	3	3	2	4	3	5	6	3	3	3	3	3	2
Gamma1_G2_69208.peg.708	NODE_216_length_3601_cov_70.8319_ID_2619916 Lipid A export ATP-binding/permease protein MsbA (EC 3.6.3.25)	0.005	4.085	2	1	3	1	1	1	590	65.4	9.45	0	0	0	0	0	0	0	0	0	1	1	0	0	0	0	0	0	0	1	0	0	0	0	0	0
Gamma1_G2_69208.peg.710	NODE_216_length_3601_cov_70.8319_ID_2619916 MotA/TolQ/ExbB proton channel family protein	0.005	4.017	16	2	6	0	2	1	207	22.1	6.58	0	1	1	0	0	0	0	0	0	1	0	1	0	1	0	0	0	1	0	0	0	0	0	0	0
Gamma1_G2_69208.peg.712	NODE_217_length_3598_cov_137.115_ID_2964580 Ribonucleotide reductase of class III (anaerobic), large subunit (EC 1.17.4.2)	0.017	3.01	3	2	3	0	2	1	996	113.1	6.62	0	1	0	0	0	0	0	0	1	0	0	0	0	0	0	1	0	0	0	0	0	0	0	0	0
Gamma1_G2_69208.peg.715	NODE_218_length_3582_cov_102.43_ID_2801734 Isoleucyl-tRNA synthetase (EC 6.1.1.5)	0	18.772	9	6	21	4	4	1	943	106.3	6.95	1	2	0	0	0	1	3	1	0	3	2	1	0	0	0	3	0	1	2	0	0	0	1	0	0
Gamma1_G2_69208.peg.718	NODE_219_length_3581_cov_67.4711_ID_2383696 TldD protein, part of proposed TldE/TldD proteolytic complex (PMID 12029038)	0	36.865	31	9	55	9	9	1	481	50.6	5.58	5	3	1	2	3	0	2	1	2	3	1	2	3	3	2	1	1	2	3	2	1	3	5	0	4
Gamma1_G2_69208.peg.719	NODE_219_length_3581_cov_67.4711_ID_2383696 FIG003879 Predicted amidohydrolase	0.001	6.782	14	3	9	1	3	1	276	30.4	6.54	1	0	1	1	1	0	0	0	0	0	0	0	0	1	0	0	0	0	0	0	0	2	1	1	0
Gamma1_G2_69208.peg.723	NODE_21_length_7138_cov_116.312_ID_2178894 Respiratory nitrate reductase beta chain (EC 1.7.99.4)	0	28.473	28	8	40	8	8	1	375	43.1	6.77	1	5	0	0	0	5	2	0	0	7	3	2	0	1	0	2	1	5	5	0	0	0	0	0	1
Gamma1_G2_69208.peg.729	NODE_221_length_3571_cov_609.469_ID_2727100 Glycyl-tRNA synthetase alpha chain (EC 6.1.1.14)	0	19.426	22	5	38	4	5	1	339	39.2	7.59	3	2	1	1	1	1	1	2	1	1	1	2	3	1	0	1	1	2	1	3	1	1	1	2	2
Gamma1_G2_69208.peg.730	NODE_221_length_3571_cov_609.469_ID_2727100 Glycyl-tRNA synthetase beta chain (EC 6.1.1.14)	0	74.351	27	14	183	14	14	1	691	76.9	5.77	6	11	5	8	9	7	7	4	5	10	9	6	6	4	6	6	12	7	9	8	8	11	8	5	5
Gamma1_G2_69208.peg.733	NODE_222_length_3571_cov_271.89_ID_2942150 DNA-directed RNA polymerase alpha subunit (EC 2.7.7.6)	0	61.293	42	11	432	9	10	1	338	37.1	5	18	26	17	17	12	18	14	14	17	27	23	21	15	12	13	16	13	14	15	16	14	16	13	10	16
Gamma1_G2_69208.peg.734	NODE_222_length_3571_cov_271.89_ID_2942150 LSU ribosomal protein L17p	0	13.488	43	5	118	3	5	1	129	14.6	10.36	6	2	5	4	5	4	5	3	6	4	6	5	4	5	4	4	6	5	3	7	3	5	6	3	4
Gamma1_G2_69208.peg.748	NODE_225_length_3540_cov_68.7793_ID_2736432 Protein YicC	0.001	5.762	11	2	2	2	2	1	288	32.9	5.95	0	0	0	0	0	0	0	0	0	0	0	1	0	0	0	0	0	0	0	0	1	0	0	0	0
Gamma1_G2_69208.peg.749	NODE_226_length_3527_cov_69.6797_ID_2725400 hypothetical protein	0	30.513	27	6	56	3	6	1	278	30.4	5.3	4	4	2	3	1	3	1	1	1	2	1	5	0	1	2	3	3	1	0	3	7	2	0	2	1
Gamma1_G2_69208.peg.750	NODE_226_length_3527_cov_69.6797_ID_2725400 hypothetical protein	0	77.402	30	13	220	11	13	1	724	79.9	6.47	10	13	8	9	7	10	5	9	8	9	7	16	10	7	6	9	10	8	6	11	6	12	8	8	5
Gamma1_G2_69208.peg.762	NODE_22_length_6967_cov_1099.35_ID_2965614 Transamidase GatB domain protein	0	13.082	37	3	7	2	3	1	147	16.5	8.07	0	2	0	0	0	0	0	0	0	0	1	4	0	0	0	0	0	0	0	0	0	0	0	0	0
Gamma1_G2_69208.peg.769	NODE_230_length_3508_cov_108.469_ID_2140572 Transcription termination protein NusB	0	12.991	23	3	24	3	3	1	166	18.4	5.39	0	3	0	0	0	3	1	0	0	3	2	2	0	0	0	2	1	4	1	1	1	0	0	0	0
Gamma1_G2_69208.peg.770	NODE_230_length_3508_cov_108.469_ID_2140572 6,7-dimethyl-8-ribityllumazine synthase (EC 2.5.1.78)	0	96.071	64	7	243	5	6	1	156	16.5	6.93	9	24	7	5	4	17	12	3	8	13	17	23	8	4	3	16	6	21	16	6	5	4	4	2	5
Gamma1_G2_69208.peg.772	NODE_231_length_3502_cov_1006.89_ID_472380 Exodeoxyribonuclease VII small subunit (EC 3.1.11.6)	0.021	2.832	31	1	1	1	1	1	80	9	4.5	0	0	0	0	0	0	0	0	1	0	0	0	0	0	0	0	0	0	0	0	0	0	0	0	0
Gamma1_G2_69208.peg.775	NODE_231_length_3502_cov_1006.89_ID_472380 GTP cyclohydrolase I (EC 3.5.4.16) type 2	0	13.627	16	2	6	1	2	1	280	31.9	6.27	0	1	0	0	0	0	0	0	0	1	0	2	0	1	0	0	0	0	0	0	1	0	0	0	0
Gamma1_G2_69208.peg.777	NODE_232_length_3493_cov_58.0183_ID_2122332 Poly(3-hydroxyalkanoate) depolymerase (EC 3.1.1.-)	0	17.221	10	4	22	0	4	1	878	94.6	6.62	0	3	0	0	0	1	2	0	0	2	5	1	0	0	0	3	0	1	4	0	0	0	0	0	0
Gamma1_G2_69208.peg.780	NODE_234_length_3485_cov_484.645_ID_2958408 hypothetical protein	0	18.591	36	4	52	4	4	1	211	22.9	6.8	0	4	3	2	2	4	1	3	0	3	4	4	0	2	0	5	1	4	1	3	1	2	2	1	0
Gamma1_G2_69208.peg.783	NODE_236_length_3480_cov_67.1892_ID_2694790 hypothetical protein	0	7.97	7	2	18	2	2	1	457	48.1	9.61	1	0	1	1	1	0	0	0	2	1	1	1	1	1	1	0	1	0	0	1	0	2	1	0	1
Gamma1_G2_69208.peg.819	NODE_246_length_3438_cov_722.66_ID_2929764 Integration host factor alpha subunit	0	7.819	26	3	136	3	3	1	99	11.5	9.98	7	4	4	6	5	5	4	5	6	4	3	3	7	3	5	4	6	4	3	6	5	7	3	6	6
Gamma1_G2_69208.peg.820	NODE_246_length_3438_cov_722.66_ID_2929764 Phenylalanyl-tRNA synthetase beta chain (EC 6.1.1.20)	0	29.43	31	12	55	10	12	1	792	86.2	5.69	1	2	2	5	2	1	1	3	2	5	1	1	1	3	0	2	2	1	1	3	5	3	5	1	2
Gamma1_G2_69208.peg.825	NODE_248_length_3413_cov_75.4666_ID_2898626 LSU ribosomal protein L25p	0	75.266	53	10	167	0	10	1	214	23.7	5.35	4	8	6	7	6	6	7	5	5	7	9	9	3	9	3	7	8	4	9	9	6	6	7	5	6
Gamma1_G2_69208.peg.826	NODE_248_length_3413_cov_75.4666_ID_2898626 Ribose-phosphate pyrophosphokinase (EC 2.7.6.1)	0	10.13	28	4	29	4	4	1	317	34.4	5.94	2	0	1	1	1	1	1	1	1	2	1	1	1	2	0	1	2	2	0	1	1	2	2	1	1
Gamma1_G2_69208.peg.832	NODE_24_length_6762_cov_715.587_ID_2916718 hypothetical protein	0	31.607	12	9	66	9	9	1	1543	165.6	6.24	2	6	5	2	4	0	3	3	3	4	3	0	2	2	0	2	5	0	1	3	3	3	4	2	1
Gamma1_G2_69208.peg.834	NODE_250_length_3374_cov_88.8828_ID_2835826 Beta-ketoadipate enol-lactone hydrolase (EC 3.1.1.24)	0	54.016	44	8	84	5	5	1	353	37.6	5.17	1	5	4	4	3	2	1	1	3	6	5	12	2	4	2	0	3	5	3	5	3	4	3	2	1
Gamma1_G2_69208.peg.836	NODE_251_length_3347_cov_128.091_ID_2944358 Prolyl-tRNA synthetase (EC 6.1.1.15)	0	39.99	21	10	139	9	10	1	577	64	6.21	4	10	5	8	6	4	5	4	4	9	8	2	4	6	3	7	6	6	5	6	7	6	9	1	3
Gamma1_G2_69208.peg.839	NODE_252_length_3343_cov_1112.43_ID_2673350 hypothetical protein	0	19.547	49	5	31	4	5	1	129	14.1	8.91	2	1	0	0	0	3	1	0	1	3	6	1	1	0	0	1	1	8	2	0	0	0	0	0	0
Gamma1_G2_69208.peg.841	NODE_252_length_3343_cov_1112.43_ID_2673350 hypothetical protein	0.001	6.122	9	2	14	2	2	1	385	42.2	4.56	0	3	1	0	1	0	2	0	0	1	0	1	0	0	0	0	1	0	0	1	0	0	0	2	1
Gamma1_G2_69208.peg.853	NODE_255_length_3339_cov_151.633_ID_2958408 Glycolate dehydrogenase (EC 1.1.99.14), iron-sulfur subunit GlcF	0.003	4.431	3	1	27	1	1	1	415	44.9	8.09	1	1	1	1	2	1	1	1	1	2	1	0	2	1	1	1	1	1	1	1	1	1	1	0	1
Gamma1_G2_69208.peg.855	NODE_256_length_3339_cov_1466.53_ID_2964266 Chaperone protein DnaK	0	195.873	50	25	1229	17	17	1	590	64.3	4.59	72	29	41	43	44	31	21	40	72	38	35	30	64	46	60	25	49	30	24	57	48	51	62	40	65
Gamma1_G2_69208.peg.858	NODE_257_length_3337_cov_181.429_ID_2227676 SSU ribosomal protein S15p (S13e)	0	43.831	51	6	148	3	5	1	89	10.3	10.32	8	5	7	5	7	3	6	3	6	5	4	2	7	5	5	3	9	7	7	7	3	9	7	5	6
Gamma1_G2_69208.peg.859	NODE_257_length_3337_cov_181.429_ID_2227676 Polyribonucleotide nucleotidyltransferase (EC 2.7.7.8)	0	286.941	58	36	1638	35	35	1	695	75.1	5.39	79	77	44	54	54	70	46	44	79	69	50	97	71	50	56	54	66	81	66	54	49	59	55	54	69
Gamma1_G2_69208.peg.864	NODE_259_length_3318_cov_69.5559_ID_2298858 2-oxoglutarate oxidoreductase, alpha subunit (EC 1.2.7.3)	0	55.267	28	10	113	3	10	1	650	70.4	5.73	6	2	8	10	6	0	0	2	10	3	1	1	6	3	4	0	5	0	1	5	9	9	5	6	9
Gamma1_G2_69208.peg.872	NODE_260_length_3309_cov_266.167_ID_2948984 Homoserine dehydrogenase (EC 1.1.1.3)	0	46.252	35	9	154	7	9	1	438	46.6	5.88	8	6	4	9	5	8	5	4	12	8	6	9	7	3	6	3	6	8	4	3	4	8	5	2	4
Gamma1_G2_69208.peg.88	NODE_109_length_4658_cov_728.045_ID_2734930 FOG HEAT repeat	0.003	4.597	3	1	1	1	1	1	418	45.5	4.91	0	0	0	0	0	0	0	0	0	0	0	1	0	0	0	0	0	0	0	0	0	0	0	0	0
Gamma1_G2_69208.peg.888	NODE_266_length_3280_cov_71.724_ID_2195116 Pyruvate,phosphate dikinase (EC 2.7.9.1)	0	577.663	73	58	4170	48	58	1	925	101.6	5.31	271	128	152	163	159	132	81	148	246	104	111	130	239	146	162	94	195	137	106	160	171	129	168	144	166
Gamma1_G2_69208.peg.891	NODE_268_length_3271_cov_79.8268_ID_2915096 hypothetical protein	0	28.088	15	7	47	7	7	1	841	93.5	5.17	2	6	0	3	2	1	1	1	2	2	3	4	2	0	2	1	2	0	3	1	1	2	2	2	2
Gamma1_G2_69208.peg.895	NODE_26_length_6733_cov_84.9365_ID_2703784 SSU ribosomal protein S13p (S18e)	0	28.844	34	4	100	4	4	1	118	13.2	11.34	5	2	4	7	5	4	3	3	2	6	2	2	4	5	2	2	2	6	4	3	3	6	4	3	6
Gamma1_G2_69208.peg.899	NODE_26_length_6733_cov_84.9365_ID_2703784 LSU ribosomal protein L15p (L27Ae)	0	36.73	43	6	101	2	6	1	145	15.3	11.11	8	5	4	4	4	0	4	6	5	3	4	5	2	5	4	2	5	6	2	4	4	5	5	2	3
Gamma1_G2_69208.peg.900	NODE_26_length_6733_cov_84.9365_ID_2703784 LSU ribosomal protein L30p (L7e)	0	12.081	22	2	6	0	2	1	68	7.5	9.99	0	1	0	0	1	0	0	1	0	0	0	0	0	0	0	0	2	0	0	0	0	0	1	0	0
Gamma1_G2_69208.peg.901	NODE_26_length_6733_cov_84.9365_ID_2703784 SSU ribosomal protein S5p (S2e)	0	34.1	40	6	228	6	6	1	168	17.4	9.74	12	11	8	11	11	11	5	9	11	5	10	12	10	6	10	7	6	11	6	8	7	11	10	4	8
Gamma1_G2_69208.peg.902	NODE_26_length_6733_cov_84.9365_ID_2703784 LSU ribosomal protein L18p (L5e)	0	30.116	37	3	40	3	3	1	118	12.9	10.96	2	1	1	1	1	2	1	2	3	2	1	3	0	1	2	0	2	2	0	2	3	2	3	0	3
Gamma1_G2_69208.peg.904	NODE_26_length_6733_cov_84.9365_ID_2703784 SSU ribosomal protein S8p (S15Ae)	0	18.962	30	2	13	2	2	1	131	14.2	10.2	2	0	0	0	0	1	0	0	1	0	0	5	1	0	0	0	1	1	0	0	0	1	0	0	0
Gamma1_G2_69208.peg.911	NODE_272_length_3249_cov_264.352_ID_2948030 Preprotein translocase subunit YajC (TC 3.A.5.1.1)	0	21.967	45	6	70	6	6	1	108	11.7	9.09	2	1	4	2	1	4	3	1	0	4	4	3	2	1	3	4	4	4	4	1	1	2	2	2	4
Gamma1_G2_69208.peg.918	NODE_274_length_3243_cov_60.558_ID_2897464 Glucose-1-phosphate adenylyltransferase (EC 2.7.7.27)	0	218.952	65	21	830	16	21	1	425	47.8	6.06	31	61	25	18	18	29	30	19	48	34	36	59	26	23	26	30	32	53	26	33	35	23	25	13	24
Gamma1_G2_69208.peg.919	NODE_274_length_3243_cov_60.558_ID_2897464 Alpha-amylase (EC 3.2.1.1)	0	144.339	49	14	436	14	14	1	423	48.2	5.57	29	19	12	13	13	23	16	12	32	19	16	12	27	9	14	15	19	21	18	14	12	16	15	11	19
Gamma1_G2_69208.peg.921	NODE_275_length_3242_cov_100.919_ID_2112752 Protein export cytoplasm chaperone protein (SecB, maintains protein to be exported in unfolded state)	0	13.19	18	3	14	3	3	1	158	17.8	5.29	1	1	0	0	1	0	0	0	1	0	1	1	1	0	0	1	1	2	0	0	2	0	0	1	0
Gamma1_G2_69208.peg.93	NODE_10_length_8230_cov_153.557_ID_509064 YciL protein	0	18.93	53	3	55	2	3	1	100	10.7	5.41	1	4	3	0	3	1	0	2	3	1	2	0	4	3	2	2	3	3	1	2	4	5	4	1	1
Gamma1_G2_69208.peg.932	NODE_27_length_6687_cov_341.255_ID_2967264 C4-type zinc finger protein, DksA/TraR family	0	16.591	39	4	12	4	4	1	144	16.7	5.1	0	1	0	0	0	0	1	0	0	2	0	0	0	1	0	0	0	0	1	0	1	1	1	0	0
Gamma1_G2_69208.peg.935	NODE_27_length_6687_cov_341.255_ID_2967264 NAD(P) transhydrogenase subunit beta (EC 1.6.1.2)	0	39.138	19	7	50	6	7	1	462	48.3	5.1	3	3	3	2	0	2	1	2	2	2	2	8	1	2	0	2	1	2	2	1	1	3	1	0	2
Gamma1_G2_69208.peg.940	NODE_281_length_3206_cov_58.807_ID_2915280 DNA polymerase III subunits gamma and tau (EC 2.7.7.7)	0	17.585	14	5	19	4	5	1	581	62.5	5.43	0	2	0	1	2	2	1	2	0	2	1	1	1	1	0	0	1	0	0	1	0	1	0	0	0
Gamma1_G2_69208.peg.941	NODE_281_length_3206_cov_58.807_ID_2915280 FIG000557 hypothetical protein co-occurring with RecR	0	42.989	74	4	43	4	4	1	107	11.7	4.7	0	4	0	0	0	5	3	0	0	6	3	13	0	0	0	0	0	5	4	0	0	0	0	0	0
Gamma1_G2_69208.peg.942	NODE_281_length_3206_cov_58.807_ID_2915280 Recombination protein RecR	0.026	2.679	20	1	1	1	1	1	200	21.7	7.42	0	0	0	0	0	0	0	0	0	0	0	1	0	0	0	0	0	0	0	0	0	0	0	0	0
Gamma1_G2_69208.peg.946	NODE_283_length_3193_cov_556.872_ID_1957072 Conserved hypothetical protein 2001	0	86.411	57	10	1044	10	10	1	221	24.6	4.78	44	56	57	38	32	44	37	28	79	17	47	42	49	28	52	37	56	45	44	24	25	54	49	25	5
Gamma1_G2_69208.peg.947	NODE_283_length_3193_cov_556.872_ID_1957072 Nitrogen regulatory protein P-II	0	12.432	29	3	243	2	2	1	112	12.1	6.13	10	9	7	12	8	6	6	6	10	7	6	12	13	7	8	5	8	15	7	5	12	17	11	5	10
Gamma1_G2_69208.peg.948	NODE_283_length_3193_cov_556.872_ID_1957072 Ammonium transporter	0	8.23	6	1	48	1	1	1	425	44.4	4.88	1	1	3	2	2	1	0	3	3	2	3	0	2	2	0	2	3	0	0	4	1	3	1	2	1
Gamma1_G2_69208.peg.953	NODE_285_length_3167_cov_725.381_ID_2958416 Methylmalonyl-CoA decarboxylase, delta-subunit (EC 4.1.1.41)	0	32.603	57	6	51	6	6	1	137	14.6	8.47	1	4	0	1	0	5	3	1	2	4	5	4	1	1	0	4	4	4	3	1	1	0	0	0	1
Gamma1_G2_69208.peg.954	NODE_285_length_3167_cov_725.381_ID_2958416 Acetyl-coenzyme A carboxyl transferase alpha chain (EC 6.4.1.2) / Acetyl-coenzyme A carboxyl transferase beta chain (EC 6.4.1.2); Propionyl-CoA carboxylase beta chain (EC 6.4.1.3)	0	279.227	54	23	1998	21	21	1	515	55.6	6.19	79	93	74	67	58	77	66	63	107	85	83	109	77	70	66	59	85	91	64	80	76	79	84	40	68
Gamma1_G2_69208.peg.957	NODE_286_length_3165_cov_185.017_ID_2703120 Threonyl-tRNA synthetase (EC 6.1.1.3)	0	24.06	16	8	43	7	8	1	638	73.1	6.29	3	1	2	4	2	0	0	3	0	3	1	0	1	4	0	1	4	0	0	2	3	2	3	2	2
Gamma1_G2_69208.peg.96	NODE_10_length_8230_cov_153.557_ID_509064 Transcription elongation factor GreA	0	66.625	67	9	111	3	9	1	162	17.9	5.03	10	3	4	2	4	4	4	2	5	3	3	1	4	5	5	1	5	1	1	4	7	6	6	5	8
Gamma1_G2_69208.peg.969	NODE_28_length_6654_cov_74.7431_ID_2964512 Sucrose phosphate synthase	0	201.867	53	28	572	28	28	1	709	78.7	5.55	42	8	29	28	27	8	7	22	38	6	8	11	31	30	23	2	33	5	6	24	33	35	27	26	30
Gamma1_G2_69208.peg.97	NODE_10_length_8230_cov_153.557_ID_509064 Carbamoyl-phosphate synthase large chain (EC 6.3.5.5)	0.001	7.035	4	3	6	2	2	1	1068	117.2	5.43	0	0	0	0	0	0	0	0	0	0	1	1	0	1	0	0	1	0	0	1	1	0	0	0	0
Gamma1_G2_69208.peg.978	NODE_290_length_3149_cov_69.3597_ID_256588 Ribosomal large subunit pseudouridine synthase D (EC 4.2.1.70)	0.005	4.057	13	2	112	2	2	1	325	36.2	10.17	6	3	6	7	1	5	6	6	0	0	3	0	8	3	0	5	5	4	5	7	9	6	7	4	5
Gamma1_G2_69208.peg.980	NODE_290_length_3149_cov_69.3597_ID_256588 Probable component of the lipoprotein assembly complex (forms a complex with YaeT, YfgL, and NlpB)	0	26.496	27	5	36	3	5	1	277	31.9	9.03	1	2	3	3	1	1	1	1	0	2	2	0	2	0	1	1	3	1	2	2	2	2	1	1	1
Gamma1_G2_69208.peg.984	NODE_292_length_3137_cov_2771.53_ID_2943264 Alcohol dehydrogenase (EC 1.1.1.1)	0	68.97	42	9	230	4	9	1	331	35.1	6.13	13	9	7	5	6	11	6	5	19	5	9	15	15	7	13	6	11	11	4	4	8	8	7	6	8
Gamma1_G2_69208.peg.989	NODE_293_length_3136_cov_326.942_ID_2967664 Cob(I)alamin adenosyltransferase PduO (EC 2.5.1.17)	0	69.712	73	10	257	10	10	1	182	20.2	5.96	11	12	12	13	11	7	5	13	8	14	12	6	9	9	7	9	14	7	13	10	12	10	11	9	6
Gamma1_G2_69208.peg.991	NODE_295_length_3126_cov_155.735_ID_2958408 DNA polymerase I (EC 2.7.7.7)	0	12.479	7	4	14	3	3	1	916	101.3	5.57	1	0	1	2	0	0	0	1	0	1	0	0	1	1	0	0	3	0	0	1	1	0	0	1	0
Gamma1_G2_69208.peg.993	NODE_296_length_3122_cov_76.8073_ID_2915014 Citrate synthase (si) (EC 2.3.3.1)	0	258.125	74	23	1237	23	23	1	433	49	6.21	50	91	32	51	38	46	41	24	69	32	61	78	52	28	40	36	48	70	41	42	43	55	36	36	39
Gamma1_G2_69208.peg.994	NODE_296_length_3122_cov_76.8073_ID_2915014 3-oxoacyl-[acyl-carrier-protein] synthase, KASII (EC 2.3.1.41)	0	239.076	67	16	2577	16	16	1	406	43.2	5.55	136	108	129	108	109	76	37	77	145	81	73	138	104	86	92	43	138	84	46	97	106	151	108	71	90
Gamma1_G2_69208.peg.996	NODE_297_length_3117_cov_400.131_ID_2958408 hypothetical protein	0	62.811	67	9	150	9	9	1	211	22.6	5.19	5	9	2	2	2	18	8	2	8	11	11	14	3	1	3	9	1	19	10	0	0	3	3	1	1
Gamma1_G3_69209.peg.1135	NODE_341_length_2959_cov_67.9969_ID_1331512 LSU ribosomal protein L19p	0	17.438	28	4	53	3	4	1	127	14.4	10.17	3	1	2	3	0	0	2	2	2	1	2	2	2	2	2	1	3	2	3	2	3	3	2	4	4
Gamma1_G3_69209.peg.1197	NODE_364_length_2864_cov_460.869_ID_121732 hypothetical protein	0	10.242	11	4	38	4	4	1	327	35.5	5.2	1	4	1	1	0	1	2	1	2	2	1	2	0	2	1	2	3	1	3	1	2	3	2	0	0
Gamma1_G3_69209.peg.1316	NODE_404_length_2662_cov_41.3636_ID_163158 COG2110, Macro domain, possibly ADP-ribose binding module	0.002	4.847	6	1	14	1	1	1	173	18.1	5.34	1	1	1	0	1	0	0	0	1	0	1	0	1	1	1	0	0	0	0	1	1	1	1	0	1
Gamma1_G3_69209.peg.1386	NODE_430_length_2541_cov_90.6275_ID_1317056 Aspartyl-tRNA(Asn) amidotransferase subunit B (EC 6.3.5.6) @ Glutamyl-tRNA(Gln) amidotransferase subunit B (EC 6.3.5.7)	0	25.482	23	7	26	3	7	1	480	52.5	5.4	0	3	0	0	0	2	1	0	1	5	1	4	0	1	0	0	0	1	4	1	0	1	0	0	1
Gamma1_G3_69209.peg.172	NODE_121_length_4534_cov_70.8138_ID_300080 DNA polymerase III beta subunit (EC 2.7.7.7)	0	26.427	22	8	97	8	8	1	379	42.7	5.12	2	5	4	6	5	3	2	2	5	4	2	3	5	4	2	1	7	5	3	6	4	4	6	4	2
Gamma1_G3_69209.peg.1748	NODE_57_length_5729_cov_118.552_ID_1321554 HflK protein	0	187.113	55	24	886	15	24	1	418	45.4	5.97	51	41	32	18	20	37	30	26	36	44	36	39	25	25	26	31	41	38	37	40	30	43	35	17	38
Gamma1_G3_69209.peg.198	NODE_125_length_4492_cov_111.622_ID_1342020 Cell division protein FtsH (EC 3.4.24.-)	0	113.114	39	16	277	6	9	1	644	70.3	5.34	16	15	12	14	8	7	5	12	16	5	11	9	8	16	6	13	11	12	3	14	14	13	11	8	7
Gamma1_G3_69209.peg.1990	NODE_6_length_9122_cov_39.1312_ID_1326384 Translation elongation factor G	0	91.185	38	18	276	17	18	1	710	78.1	5.08	11	10	18	18	9	5	8	7	15	15	7	7	16	11	6	7	12	6	11	14	10	14	11	7	13
Gamma1_G3_69209.peg.2061	NODE_73_length_5485_cov_89.177_ID_1342020 Pyridoxine biosynthesis glutamine amidotransferase, synthase subunit (EC 2.4.2.-)	0	34.479	35	6	91	4	6	1	293	31.3	5.16	3	4	1	3	3	2	3	5	6	5	3	4	5	5	4	4	4	5	3	4	2	3	4	1	4
Gamma1_G3_69209.peg.2218	NODE_82_length_5359_cov_55.0822_ID_1206500 TRAP transporter solute receptor, unknown substrate 6	0	46.252	23	9	91	4	9	1	382	41.7	9.01	0	14	0	0	0	7	9	0	0	10	17	9	0	0	0	5	0	9	11	0	0	0	0	0	0
Gamma1_G3_69209.peg.2331	NODE_911_length_977_cov_2453.57_ID_996602 Conserved hypothetical protein 1784	0.002	5.241	25	2	6	0	2	1	130	15.1	7.34	1	1	0	0	0	0	0	0	0	0	1	0	0	0	0	1	1	0	0	0	0	0	1	0	0
Gamma1_G3_69209.peg.2347	NODE_928_length_933_cov_1780.53_ID_186440 Phospholipid-binding protein	0	24.938	32	5	55	1	5	1	225	25.1	5.11	0	6	0	0	0	4	5	0	0	6	6	12	0	0	0	3	0	4	9	0	0	0	0	0	0
Gamma1_G3_69209.peg.2368	NODE_941_length_912_cov_40.4901_ID_1287834 hypothetical protein	0.014	3.149	29	1	2	1	1	1	38	4.1	5.01	0	0	0	0	0	1	0	0	0	0	0	1	0	0	0	0	0	0	0	0	0	0	0	0	0
Gamma1_G3_69209.peg.289	NODE_138_length_4260_cov_182.452_ID_1333444 Peptide chain release factor 2; programmed frameshift-containing	0	14.617	23	4	38	0	4	1	392	43.7	5.9	1	1	1	1	1	2	2	2	0	2	1	2	4	3	1	1	2	0	1	1	2	2	2	1	2
Gamma1_G3_69209.peg.376	NODE_151_length_4096_cov_578.119_ID_1351340 Survival protein SurA precursor (Peptidyl-prolyl cis-trans isomerase SurA) (EC 5.2.1.8)	0	8.518	10	3	18	3	3	1	514	56.7	9.5	1	0	1	1	1	0	0	1	1	0	0	0	1	1	0	0	1	0	0	1	1	1	1	1	1
Gamma1_G3_69209.peg.386	NODE_153_length_4093_cov_78.4891_ID_1308814 5'-methylthioadenosine phosphorylase (EC 2.4.2.28)	0.013	3.259	5	1	2	1	1	1	255	26.7	5.74	0	0	0	0	0	0	0	0	0	1	0	0	1	0	0	0	0	0	0	0	0	0	0	0	0
Gamma1_G3_69209.peg.424	NODE_161_length_4030_cov_31.1575_ID_1308814 3-isopropylmalate dehydrogenase (EC 1.1.1.85)	0	74.32	49	13	250	10	11	1	384	40.8	5.3	9	11	5	8	6	20	14	7	6	18	19	15	6	6	3	12	10	19	14	7	7	11	4	2	8
Gamma1_G3_69209.peg.454	NODE_166_length_3996_cov_367.152_ID_1248062 Glutamine synthetase type I (EC 6.3.1.2)	0	312.264	72	26	3187	19	25	1	483	53.7	4.91	153	139	119	128	115	126	77	84	158	97	105	119	146	107	135	63	128	137	87	125	152	135	132	64	138
Gamma1_G3_69209.peg.53	NODE_105_length_4788_cov_34.1111_ID_1348790 1,4-alpha-glucan (glycogen) branching enzyme, GH-13-type (EC 2.4.1.18)	0	240.501	47	32	1535	32	32	1	941	102.5	6.83	73	76	40	42	45	87	67	41	67	71	79	104	53	39	42	64	54	89	72	51	43	47	47	37	53
Gamma1_G3_69209.peg.70	NODE_1082_length_639_cov_5335.03_ID_1331792 Mobile element protein	0	10.254	24	3	12	0	0	3	148	16.6	9.98	1	1	0	0	0	0	0	0	1	0	1	3	0	1	0	1	1	1	0	0	0	0	1	0	0
Gamma1_G3_69209.peg.833	NODE_2532_length_195_cov_2033.17_ID_1308566 hypothetical protein	0.009	3.508	23	2	66	0	1	1	40	4.6	11.47	4	3	2	3	3	1	3	3	4	3	2	2	4	2	2	0	3	3	2	4	4	4	2	0	3
Gamma1_G3_69209.peg.844	NODE_257_length_3331_cov_220.908_ID_1351792 Glycine oxidase ThiO (EC 1.4.3.19)	0	8.073	9	2	13	2	2	1	383	41.7	9.23	1	0	0	0	0	1	1	1	0	0	0	0	0	1	0	1	1	0	2	1	0	1	1	0	1
Gamma1_G3_69209.peg.981	NODE_298_length_3137_cov_256.491_ID_246378 Rubisco activation protein CbbQ	0	196.634	66	16	1978	12	12	1	282	31.3	5.41	101	91	92	79	79	57	43	65	101	65	77	55	95	64	68	41	87	72	52	81	88	100	92	59	68
Gamma3_2004223723	orf16_0001_14 IMP dehydrogenase/GMP reductase [O.algarvensis Gamma3] # COG none # pI 6.04 MW 87332	0	133.136	35	19	206	18	19	1	794	87.3	6.49	3	4	21	7	1	6	5	10	12	12	8	8	0	6	17	11	12	8	6	4	17	8	9	5	1
Gamma3_2004223759	orf54_0001_14 iron-sulfur cluster-binding protein [O.algarvensis Gamma3] # COG COG1142(C) # pI 7.89 MW 23060	0.011	3.355	9	1	3	1	1	1	211	23	7.64	0	0	0	0	0	0	0	0	0	0	0	1	0	0	0	0	0	0	1	0	1	0	0	0	0
Gamma3_2004223761	orf56_0001_14 Aldehyde ferredoxin oxidoreductase [O.algarvensis Gamma3] # COG COG2414(C) # pI 4.92 MW 65822	0	65.54	25	10	122	10	10	1	616	65.8	5.05	5	5	4	5	1	7	6	6	4	5	4	3	0	6	5	4	10	1	6	8	5	6	7	3	4
Gamma3_2004223762	orf57_0001_14 FAD-dependent pyridine nucleotide-disulphide oxi doreductase [O.algarvensis Gamma3] # COG COG1251(C) # pI 4.64 MW 44344	0	9.186	5	1	21	1	1	1	416	44.3	4.83	1	1	1	1	0	1	1	1	1	2	1	0	0	1	1	0	1	1	1	1	2	1	1	0	0
Gamma3_2004223784	orf81_0001_14 protein containing formate dehydrogenase major s ubunit [O.algarvensis Gamma3] # COG COG0243(C) # pI 7.15 MW 107041	0.001	6.063	3	2	2	2	2	1	963	107	7.5	0	0	0	0	0	0	0	0	1	0	0	0	0	0	0	1	0	0	0	0	0	0	0	0	0
Gamma3_2004223795	orf93_0001_14 soxW [O.algarvensis Gamma3] # COG COG2143(O) # pI 5.38 MW 38767	0.008	3.516	6	2	2	2	2	1	343	38.7	5.6	0	0	0	0	0	1	0	0	0	0	0	0	0	0	0	0	0	0	0	0	0	0	0	0	0
Gamma3_2004223819	orf119_0001_14 Transposase IS3/IS911 [O.algarvensis Gamma3] # COG none # pI 10.01 MW 7554	0	10.991	26	2	11	0	2	1	66	7.5	9.99	0	1	0	0	0	0	1	0	0	1	0	0	0	1	0	1	2	0	1	1	0	0	1	0	1
Gamma3_2004223821	orf121_0001_14 Transposase IS3/IS911 [O.algarvensis Gamma3] # COG COG2963(L) # pI 9.11 MW 30920	0	16.425	12	3	12	0	3	1	268	30.9	8.88	0	1	0	0	0	1	1	0	0	1	0	0	0	1	0	1	2	0	1	1	0	0	1	0	1
Gamma3_2004223835	orf137_0001_14 low molecular weight heat shock protein [O.algarvensis Gamma3] # COG COG0071(O) # pI 5.02 MW 16648	0	36.634	62	6	74	6	6	1	148	16.6	5.14	1	2	3	0	1	8	3	7	4	4	4	6	0	0	6	5	3	5	3	0	0	1	2	3	3
Gamma3_2004223868	orf173_0001_14 ABC transporter, ATP-binding protein [O.algarvensis Gamma3] # COG COG1123(R) # pI 5.73 MW 41903	0.007	3.745	3	1	2	0	1	1	387	41.9	6.11	0	0	1	0	0	0	0	0	0	0	0	0	0	0	0	0	1	0	0	0	0	0	0	0	0
Gamma3_2004224034	orf345_0001_14 Succinyl-CoA synthetase, alpha chain [O.algarvensis Gamma3] # COG COG0074(C) # pI 5.43 MW 30789	0	21.883	8	3	111	1	1	1	293	30.8	5.69	9	6	5	5	3	2	4	1	7	1	3	2	2	4	3	6	7	7	2	6	2	6	6	6	2
Gamma3_2004224073	orf386_0001_14 lipoprotein transmembrane [O.algarvensis Gamma3] # COG none # pI 5.94 MW 21131	0.005	4.239	7	1	1	1	1	1	187	21.1	6.23	0	0	0	0	0	0	0	0	0	0	0	0	0	0	0	0	1	0	0	0	0	0	0	0	0
Gamma3_2004224114	orf429_0001_14 Nitrogen regulatory protein P-II [O.algarvensis Gamma3] # COG COG0347(E) # pI 5.14 MW 12144	0.001	6.877	10	1	169	0	0	2	112	12.1	5.26	7	5	5	5	5	6	5	5	10	7	6	7	7	4	8	5	7	6	6	5	5	5	5	5	7
Gamma3_2004224127	orf445_0001_14 Cold-shock protein, DNA-binding [O.algarvensis Gamma3] # COG COG1278(K) # pI 5.19 MW 7537	0	14.615	77	3	34	3	3	1	69	7.5	5.29	1	0	1	1	0	0	1	0	3	2	2	0	0	1	2	2	2	6	2	0	3	2	2	0	1
Gamma3_2004224243	orf571_0001_14 taurine ABC transporter, periplasmic taurine-bin ding protein tauA [O.algarvensis Gamma3] # COG COG4521(P) # pI 4.67 MW 32859	0	29.263	23	3	19	0	3	1	311	32.8	4.87	0	0	1	0	0	0	0	1	1	1	1	2	0	2	0	1	3	1	1	0	1	0	1	1	0
Gamma3_2004224249	orf578_0001_14 Protein of unknown function DUF336 [O.algarvensis Gamma3] # COG COG3193(R) # pI 9.14 MW 17375	0	18.553	37	6	89	6	6	1	168	17.4	8.97	2	4	5	2	1	2	3	4	5	4	4	1	0	4	3	4	5	3	4	5	5	4	5	4	3
Gamma3_2004224279	orf610_0001_14 PHOSPHATE-BINDING PROTEIN OF PHOSPHONATE ABC TRA NSPORTER [O.algarvensis Gamma3] # COG COG3221(P) # pI 8.57 MW 39016	0.003	4.437	11	2	4	2	2	1	351	39	8.37	0	0	1	0	0	0	0	0	0	0	0	1	0	0	0	0	0	1	1	0	0	0	0	0	0
Gamma3_2004224299	orf630_0001_14 Transposase IS3/IS911 [O.algarvensis Gamma3] # COG COG2963(L) # pI 9.72 MW 10228	0	16.425	34	3	12	0	3	1	90	10.2	9.7	0	1	0	0	0	1	1	0	0	1	0	0	0	1	0	1	2	0	1	1	0	0	1	0	1
Gamma3_2004224311	orf642_0001_14 Acetoacetyl-CoA reductase [O.algarvensis Gamma3] # COG COG1028(I,Q,R) # pI 5.86 MW 25496	0	19.705	41	5	38	5	5	1	240	25.5	6.29	2	0	3	2	0	1	1	0	4	0	3	0	0	2	2	1	2	1	0	2	3	4	3	0	0
Gamma3_2004224333	orf664_0001_14 Translation elongation factor Tu Small GTP-bindi ng protein domain [O.algarvensis Gamma3] # COG COG0050(J) # pI 4.81 MW 43239	0	177.001	56	17	885	11	11	1	396	43.2	4.89	43	38	34	36	24	32	32	27	44	39	33	41	30	29	41	26	42	32	35	32	27	40	33	36	36
Gamma3_2004224337	orf667_0001_14 Ribosomal protein L11, bacterial [O.algarvensis Gamma3] # COG COG0080(J) # pI 6.58 MW 14953	0.006	3.759	7	1	38	0	1	1	143	14.9	7.18	2	2	2	1	2	2	2	1	1	2	0	1	2	0	2	2	3	0	3	2	2	1	1	0	2
Gamma3_2004224340	orf670_0001_14 Ribosomal protein L7/L12 [O.algarvensis Gamma3] # COG COG0222(J) # pI 4.50 MW 12924	0.001	6.627	16	2	34	1	1	1	127	12.9	4.55	2	1	0	0	1	1	1	2	1	3	2	2	2	1	3	2	2	1	1	1	0	0	1	2	2
Gamma3_2004224341	orf671_0001_14 DNA-directed RNA polymerase beta subunit [O.algarvensis Gamma3] # COG COG0085(K) # pI 5.53 MW 151386	0	29.928	6	5	58	0	5	1	1355	151.3	5.72	1	1	3	3	3	3	1	3	4	2	1	5	2	1	2	1	3	2	1	3	2	2	3	1	3
Gamma3_2004224342	orf673_0001_14 RNA polymerase, alpha subunit [O.algarvensis Gamma3] # COG COG0086(K) # pI 6.28 MW 155946	0	25.502	5	7	144	0	1	1	1405	155.8	6.71	8	6	6	6	4	3	3	5	7	8	7	6	5	5	6	4	8	5	7	5	6	5	5	6	6
Gamma3_2004224344	orf675_0001_14 Ribosomal protein S7 [O.algarvensis Gamma3] # COG COG0049(J) # pI 10.17 MW 17924	0	11.512	9	2	92	0	2	1	156	17.9	10.17	4	3	3	3	3	3	3	3	4	3	3	3	4	3	4	3	3	3	3	4	4	3	3	3	4
Gamma3_2004224345	orf676_0001_14 Translation elongation factors (GTPases) [O.algarvensis Gamma3] # COG COG0480(J) # pI 4.86 MW 76680	0.001	6.657	2	1	28	0	1	1	698	76.6	4.97	2	1	1	2	1	1	0	0	1	2	1	1	1	1	0	1	2	1	1	1	0	2	1	2	1
Gamma3_2004224357	orf688_0001_14 Ribosomal protein L16 [O.algarvensis Gamma3] # COG COG0197(J) # pI 11.19 MW 15641	0.005	4.049	7	1	55	0	1	1	137	15.6	11.19	3	2	2	2	2	2	2	2	3	2	2	3	3	2	2	2	2	2	2	2	2	2	1	2	3
Gamma3_2004224371	orf702_0001_14 Ribosomal protein S13 [O.algarvensis Gamma3] # COG COG0099(J) # pI 11.45 MW 13198	0.002	4.843	13	1	4	1	1	1	118	13.2	11.46	0	0	0	0	0	0	1	0	1	0	0	0	0	0	1	0	1	0	0	0	0	0	0	0	0
Gamma3_2004224374	orf705_0001_14 DNA-directed RNA polymerase, alpha subunit [O.algarvensis Gamma3] # COG COG0202(K) # pI 4.87 MW 36576	0	7.172	7	2	20	1	1	1	332	36.6	4.98	1	1	1	1	1	0	1	0	0	1	1	2	0	1	0	0	1	1	1	1	0	1	1	1	2
Gamma3_2004224375	orf706_0001_14 Ribosomal protein L17 [O.algarvensis Gamma3] # COG COG0203(J) # pI 10.11 MW 14559	0.001	6.91	9	2	64	0	2	1	126	14.5	10.1	3	1	3	2	3	2	3	2	3	2	3	2	2	3	2	2	3	2	2	3	2	3	3	2	2
Gamma3_2004224402	orf735_0001_14 HpcH/HpaI aldolase [O.algarvensis Gamma3] # COG COG3836(G) # pI 5.03 MW 27835	0	11.293	8	2	16	2	2	1	249	27.8	5.16	1	1	1	0	0	1	1	0	2	1	0	1	0	0	1	1	1	0	1	0	1	1	1	0	0
Gamma3_2004224403	orf736_0001_14 Acylneuraminate cytidylyltransferase [O.algarvensis Gamma3] # COG COG1212(M) # pI 4.83 MW 28673	0.002	5.425	17	2	3	2	2	1	255	28.7	4.94	0	0	0	0	0	0	0	0	1	0	0	0	0	0	0	0	0	0	1	0	1	0	0	0	0
Gamma3_2004224404	orf738_0001_14 NAD-dependent epimerase/dehydratase [O.algarvensis Gamma3] # COG COG0451(G,M) # pI 4.91 MW 34208	0.007	3.669	4	1	1	1	1	1	312	34.2	5.12	0	0	0	0	0	0	0	0	0	1	0	0	0	0	0	0	0	0	0	0	0	0	0	0	0
Gamma3_2004224446	orf782_0001_14 DnaK suppressor protein [O.algarvensis Gamma3] # COG COG1734(T) # pI 4.78 MW 12546	0.005	4.072	18	1	3	1	1	1	110	12.5	4.84	0	0	0	0	0	1	0	1	0	0	0	0	0	0	0	0	1	0	0	0	0	0	0	0	0
Gamma3_2004224464	orf800_0001_14 Isocitrate/isopropylmalate dehydrogenase [O.algarvensis Gamma3] # COG COG0473(C,E) # pI 4.69 MW 38578	0.002	5.565	3	1	22	0	1	1	360	38.6	4.79	1	2	1	1	0	3	1	0	0	2	1	0	1	1	0	0	0	2	2	1	0	3	0	0	0
Gamma3_2004224491	orf825_0001_14 Histone-like bacterial DNA-binding protein [O.algarvensis Gamma3] # COG COG0776(L) # pI 9.99 MW 9296	0	38.756	62	5	223	5	5	1	90	9.3	9.99	7	8	10	7	4	7	6	6	9	7	10	20	0	9	10	6	8	16	7	9	9	10	8	7	8
Gamma3_2004224562	orf899_0001_14 cell division protein FtsH [O.algarvensis Gamma3] # COG COG0465(O) # pI 5.32 MW 69783	0	22.427	5	2	95	0	0	2	639	69.7	5.52	5	6	4	4	3	3	3	3	5	2	3	3	3	4	2	3	3	7	3	3	5	4	2	3	3
Gamma3_2004224565	orf902_0001_14 Triosephosphate isomerase [O.algarvensis Gamma3] # COG COG0149(G) # pI 4.65 MW 25866	0.001	5.957	9	2	4	2	2	1	247	25.8	4.75	0	0	1	0	0	0	0	0	0	0	2	0	0	1	0	0	0	0	0	0	0	0	0	0	0
Gamma3_2004224570	orf906_0001_14 NADH (or F420H2) dehydrogenase, subunit C [O.algarvensis Gamma3] # COG COG0852(C) # pI 4.78 MW 27880	0.002	5.268	4	1	29	0	1	1	245	27.9	4.94	2	1	1	1	2	0	1	0	1	1	2	1	1	2	1	0	2	2	1	1	1	2	1	1	1
Gamma3_2004224576	orf912_0001_14 NADH-quinone oxidoreductase, chain I [O.algarvensis Gamma3] # COG COG1143(C) # pI 7.53 MW 19001	0.006	3.855	15	3	55	1	1	1	163	19	7.59	3	2	4	4	2	1	3	1	3	2	2	2	2	1	2	2	2	3	2	1	3	2	2	2	2
Gamma3_2004224595	orf931_0001_14 Adenylate kinase [O.algarvensis Gamma3] # COG COG0563(F) # pI 4.55 MW 22990	0	8.111	15	2	8	2	2	1	211	23	4.63	0	0	0	0	0	0	0	0	0	2	1	0	0	1	0	1	2	0	0	0	1	0	0	0	0
Gamma3_2004224617	orf955_0001_14 Nitrogen regulatory protein P-II [O.algarvensis Gamma3] # COG COG0347(E) # pI 6.78 MW 12020	0.026	2.687	10	1	17	0	1	1	112	12	7.24	0	1	1	1	0	2	1	1	0	0	1	2	0	0	1	2	0	1	0	0	1	0	0	1	1
Gamma3_2004224666	orf1004_0001_14 branched-chain amino acid ABC transporter, perip lasmic substrate-binding protein [O.algarvensis Gamma3] # COG COG0683(E) # pI 4.73 MW 39439	0	66.111	32	8	163	8	8	1	392	39.4	4.92	4	7	11	8	1	4	6	7	10	6	4	8	0	6	9	8	7	7	7	5	9	7	4	4	6
Gamma3_2004224697	orf1036_0001_14 Membrane protease subunits, stomatin/prohibitin homologs [O.algarvensis Gamma3] # COG COG0330(O) # pI 4.84 MW 42401	0	8.516	13	3	8	3	3	1	382	42.4	4.94	0	0	1	0	0	0	1	0	0	1	1	1	0	0	0	0	1	0	0	0	1	0	1	0	0
Gamma3_2004224711	orf1050_0001_14 Ribosomal protein L9 [O.algarvensis Gamma3] # COG COG0359(J) # pI 4.67 MW 16042	0.009	3.433	8	1	1	1	1	1	150	16	4.68	0	0	0	0	0	0	0	0	0	0	0	1	0	0	0	0	0	0	0	0	0	0	0	0	0
Gamma3_2004224734	orf1075_0001_14 rhodanese- [O.algarvensis Gamma3] # COG none # pI 8.98 MW 24358	0	17.857	34	5	39	4	5	1	220	24.3	8.75	1	1	2	2	1	1	3	1	1	4	2	1	0	2	1	0	2	2	5	0	1	2	3	0	1
Gamma3_2004224789	orf1133_0001_14 Pyruvate/2-oxoglutarate dehydrogenase complex, d ehydrogenase (E1) component, eukaryotic type, beta subunit [O.algarvensis Gamma3] # COG COG0022(C) # pI 4.65 MW 35611	0	7.847	21	3	4	2	3	1	335	35.6	4.78	0	0	0	0	0	0	0	3	0	0	0	0	0	1	0	0	0	0	0	0	0	0	0	0	0
Gamma3_2004224811	orf1156_0001_14 secreted protein [O.algarvensis Gamma3] # COG COG2113(E) # pI 8.53 MW 16874	0.001	6.295	20	2	20	0	2	1	155	16.9	8.41	1	3	2	1	0	1	2	0	0	2	0	0	0	0	0	2	2	0	0	1	1	0	1	0	1
Gamma3_2004224880	orf1229_0001_14 CTP synthetase [O.algarvensis Gamma3] # COG COG0504(F) # pI 5.29 MW 59835	0.003	4.553	2	1	7	0	1	1	544	59.8	5.53	0	0	0	0	1	1	0	1	1	0	1	0	1	0	0	0	0	1	0	0	0	0	0	0	0
Gamma3_2004224899	orf1249_0001_14 Molecular chaperone [O.algarvensis Gamma3] # COG COG0443(O) # pI 4.68 MW 68953	0	37.346	19	7	47	6	7	1	641	68.9	4.83	1	1	4	0	0	3	3	3	3	5	6	1	0	1	1	3	2	1	1	1	3	1	2	0	1
Gamma3_2004224930	orf1281_0001_14 Transposase IS3/IS911 [O.algarvensis Gamma3] # COG COG2963(L) # pI 10.07 MW 10474	0	16.425	33	3	12	0	3	1	94	10.5	10.07	0	1	0	0	0	1	1	0	0	1	0	0	0	1	0	1	2	0	1	1	0	0	1	0	1
Gamma3_2004224942	orf1294_0001_14 Band 7 protein [O.algarvensis Gamma3] # COG COG0330(O) # pI 5.38 MW 28580	0.005	4.066	5	1	3	1	1	1	251	28.6	5.52	0	0	0	0	0	0	0	0	0	0	1	0	0	0	0	1	1	0	0	0	0	0	0	0	0
Gamma3_2004224976	orf1330_0001_14 serine hydroxymethyltransferase [O.algarvensis Gamma3] # COG COG0112(E) # pI 5.27 MW 47250	0.033	2.491	4	1	4	1	1	1	434	47.2	5.5	0	0	0	0	0	1	0	0	0	1	0	0	0	0	1	1	0	0	0	0	0	0	0	0	0
Gamma3_2004224980	orf1334_0001_14 riboflavin synthase, alpha subunit [O.algarvensis Gamma3] # COG COG0307(H) # pI 5.01 MW 23927	0.006	3.915	5	1	7	0	1	1	221	23.9	5.16	0	0	0	0	0	0	0	0	0	1	1	0	0	0	0	0	0	4	1	0	0	0	0	0	0
Gamma3_2004225002	orf1359_0001_14 small HspC2 heat shock protein [O.algarvensis Gamma3] # COG COG0071(O) # pI 5.23 MW 21502	0	14.349	18	4	28	4	4	1	187	21.5	5.4	0	1	2	0	0	0	0	1	1	2	2	0	0	3	3	1	2	0	1	2	2	3	2	0	0
Gamma3_2004225011	orf1369_0001_14 universal stress family protein [O.algarvensis Gamma3] # COG COG0589(T) # pI 6.06 MW 21272	0	16.524	27	4	20	4	4	1	197	21.3	6.52	0	0	1	1	0	1	1	0	0	4	2	1	0	1	1	1	4	0	0	0	1	0	0	1	0
Gamma3_2004225019	orf1377_0001_14 protein containing Periplasmic nitrate reductase [Precursor] [O.algarvensis Gamma3] # COG COG0243(C) # pI 9.07 MW 102961	0	95.736	25	17	258	17	17	1	911	102.9	8.95	3	12	11	3	4	12	9	15	16	15	12	7	0	12	10	16	18	14	9	9	11	10	10	4	8
Gamma3_2004225022	orf1380_0001_14 Nitrate reductase, diheme cytochrome c napB [Pre cursor] [O.algarvensis Gamma3] # COG COG3043(C) # pI 4.80 MW 16475	0	10.569	13	2	30	2	2	1	156	16.5	4.87	0	2	4	0	0	0	1	1	0	3	3	0	0	1	0	1	3	1	1	1	3	3	1	0	0
Gamma3_2004225025	orf1383_0001_14 Cytochrome subunit of sulfide dehydrogenase [O.algarvensis Gamma3] # COG COG2863(C) # pI 5.00 MW 11197	0.005	4.147	10	1	6	1	1	1	105	11.2	5.08	0	0	0	0	0	1	0	0	1	0	1	0	0	0	1	0	0	0	0	0	0	1	1	0	0
Gamma3_2004225026	orf1384_0001_14 Sulfide dehydrogenase [O.algarvensis Gamma3] # COG COG0446(R) # pI 8.61 MW 45549	0	73.651	45	12	269	12	12	1	427	45.5	8.4	7	8	11	9	5	18	10	11	11	8	14	9	0	8	16	17	15	14	14	9	9	8	15	9	12
Gamma3_2004225100	orf1463_0001_14 phosphate ABC transporter, periplasmic binding p rotein [O.algarvensis Gamma3] # COG COG0226(P) # pI 9.13 MW 37298	0	130.668	58	17	396	17	17	1	345	37.3	9.06	13	19	19	12	6	15	15	7	24	15	17	14	0	12	23	23	21	17	26	15	19	17	19	11	7
Gamma3_2004225112	orf1476_0001_14 Protein of unknown function DUF344 [O.algarvensis Gamma3] # COG COG2326(S) # pI 8.94 MW 31846	0.012	3.324	11	2	7	2	2	1	275	31.8	8.78	0	1	2	0	0	0	0	0	2	0	0	0	0	0	0	1	0	0	0	0	0	0	1	0	0
Gamma3_2004225119	orf1483_0001_14 protein containing DUF47 [O.algarvensis Gamma3] # COG COG1392(P) # pI 4.97 MW 25219	0.001	6.788	21	3	21	3	3	1	226	25.2	5.11	0	1	1	1	0	0	1	2	2	1	2	0	0	0	0	1	2	0	0	1	1	2	2	1	0
Gamma3_2004225135	orf1500_0001_14 conserved hypothetical protein, secreted [O.algarvensis Gamma3] # COG none # pI 5.16 MW 15437	0.048	2.279	9	1	1	1	1	1	141	15.4	5.26	0	0	0	0	0	0	0	0	0	0	0	0	0	0	0	0	0	0	0	0	0	1	0	0	0
Gamma3_2004225153	orf1519_0001_14 Isocitrate/isopropylmalate dehydrogenase [O.algarvensis Gamma3] # COG COG0538(C) # pI 4.76 MW 47348	0.001	5.619	8	2	22	1	1	1	435	47.3	4.88	1	1	1	1	1	0	0	1	1	1	1	1	1	1	2	1	1	1	1	1	0	1	1	0	1
Gamma3_2004225174	orf1545_0001_14 Rubrerythrin [O.algarvensis Gamma3] # COG COG1592(C) # pI 4.64 MW 15208	0	56.965	73	6	115	5	5	1	139	15.2	4.75	1	2	9	1	2	0	2	8	6	3	1	5	0	9	3	3	5	3	4	4	8	10	8	2	4
Gamma3_2004225188	orf1559_0001_14 Succinate dehydrogenase or fumarate reductase, f lavoprotein subunit Succinate dehydrogenase, flavoprotein subunit [O.algarvensis Gamma3] # COG COG1053(C) # pI 5.34 MW 64724	0	30.821	5	2	227	0	2	1	595	64.7	5.6	14	10	10	7	6	4	1	10	9	6	2	4	16	8	12	9	12	1	2	11	12	14	9	9	13
Gamma3_2004225206	orf1580_0001_14 DsrC-like protein [O.algarvensis Gamma3] # COG COG2920(P) # pI 6.90 MW 14166	0.003	4.416	9	1	171	0	0	2	127	14.2	7.28	6	4	7	6	6	6	6	6	7	6	6	5	6	5	6	5	5	7	4	5	8	8	6	6	5
Gamma3_2004225211	orf1586_0001_14 Protein of unknown function DUF302 [O.algarvensis Gamma3] # COG COG3439(S) # pI 9.55 MW 16312	0.004	4.27	9	1	2	1	1	1	151	16.3	9.51	1	0	0	0	0	0	0	0	0	0	0	1	0	0	0	0	0	0	0	0	0	0	0	0	0
Gamma3_2004225277	orf1653_0001_14 Fructose-bisphosphate aldolase, class-I [O.algarvensis Gamma3] # COG COG3588(G) # pI 4.80 MW 32089	0.017	2.971	13	2	3	2	2	1	296	32.1	4.93	0	0	1	0	0	0	0	0	0	0	0	0	0	0	0	1	0	1	0	0	0	0	0	0	0
Gamma3_2004225316	orf1691_0001_14 sodium/solute symporter family protein [O.algarvensis Gamma3] # COG COG4147(R) # pI 7.65 MW 62534	0	11.564	8	3	22	1	1	1	586	62.5	7.81	0	1	3	1	1	1	1	2	1	1	1	0	0	0	0	0	2	2	0	0	0	1	1	2	0
Gamma3_2004225358	orf1736_0001_14 long-chain fatty acid transport protein [O.algarvensis Gamma3] # COG COG2067(I) # pI 4.47 MW 48873	0	8.595	7	3	13	3	3	1	461	48.8	4.68	0	3	1	1	0	0	1	0	0	2	1	0	0	1	0	0	1	0	2	0	0	0	0	0	0
Gamma3_2004225369	orf1749_0001_14 DsrC-like protein [O.algarvensis Gamma3] # COG COG2920(P) # pI 5.13 MW 12599	0.025	2.714	19	1	2	1	1	1	113	12.6	5.27	0	0	0	0	0	1	0	0	0	0	0	0	0	0	0	0	0	0	0	0	1	0	0	0	0
Gamma3_2004225373	orf1753_0001_14 Sulfite reductase, dissimilatory-type beta subun it [O.algarvensis Gamma3] # COG COG2221(C) # pI 7.93 MW 39905	0	45.868	26	9	523	3	3	1	356	39.9	7.8	25	21	16	20	19	19	18	11	26	15	17	31	20	16	22	16	21	22	17	21	19	23	20	23	28
Gamma3_2004225374	orf1754_0001_14 intracellular sulfur oxidation protein dsrE [O.algarvensis Gamma3] # COG COG1553(P) # pI 5.07 MW 14047	0	7.84	10	1	44	0	1	1	130	14	5.25	3	0	2	1	2	0	0	2	4	2	0	3	2	0	3	1	4	2	2	2	2	3	1	2	1
Gamma3_2004225377	orf1757_0001_14 Dissimilatory sulfite reductase, gamma subunit [O.algarvensis Gamma3] # COG COG2920(P) # pI 4.86 MW 12317	0	30.421	62	4	227	3	3	1	110	12.3	4.94	8	8	11	7	7	8	8	6	9	10	9	7	6	7	7	9	9	9	5	9	9	10	9	8	8
Gamma3_2004225380	orf1760_0001_14 Iron-sulfur-binding protein, glutamate synthase (dsrL/gltD) [O.algarvensis Gamma3] # COG COG0493(E,R) # pI 5.00 MW 71367	0	24.446	8	4	111	1	1	1	650	71.3	5.14	7	6	2	3	5	4	3	3	4	2	3	6	4	1	5	3	1	7	6	6	5	3	4	6	8
Gamma3_2004225400	orf1780_0001_14 sulfur oxidation protein soxB [O.algarvensis Gamma3] # COG none # pI 6.37 MW 50130	0.028	2.571	2	1	9	0	1	1	447	50.1	6.8	1	0	0	0	0	0	0	0	1	0	1	1	0	1	0	1	0	0	0	1	1	0	0	1	0
Gamma3_2004225401	orf1781_0001_14 CbbQ protein [O.algarvensis Gamma3] # COG COG0714(R) # pI 5.20 MW 30749	0	51.047	19	5	237	1	1	1	277	30.7	5.39	9	13	11	11	7	7	8	4	15	6	10	11	5	7	8	7	7	13	6	13	10	13	10	7	8
Gamma3_2004225403	orf1783_0001_14 ribulose 1,5-bisphosphate carboxylase/oxygenase large subunit [O.algarvensis Gamma3] # COG COG1850(G) # pI 5.76 MW 52656	0	354.898	36	20	2488	3	3	1	474	52.6	6.16	144	124	85	85	81	79	59	68	137	47	80	142	133	68	120	61	105	115	93	95	89	107	85	80	135
Gamma3_2004225404	orf1784_0001_14 Fructose-bisphosphate aldolase, class II, Calvin cycle subtype [O.algarvensis Gamma3] # COG COG0191(G) # pI 5.29 MW 39076	0	7.982	8	2	26	2	2	1	360	39.1	5.48	0	2	1	0	0	2	2	2	0	2	2	1	0	0	1	2	2	1	1	1	1	1	1	0	1
Gamma3_2004225405	orf1785_0001_14 transketolase [O.algarvensis Gamma3] # COG COG0021(G) # pI 5.67 MW 72361	0.041	2.365	2	1	2	1	1	1	669	72.3	6.04	0	1	0	0	0	0	0	0	0	0	0	0	0	0	0	1	0	0	0	0	0	0	0	0	0
Gamma3_2004225406	orf1786_0001_14 Phosphoribulokinase/uridine kinase [O.algarvensis Gamma3] # COG COG3954(C) # pI 5.41 MW 32991	0	14.569	13	3	15	3	3	1	291	33	5.66	0	1	1	0	0	2	1	0	1	2	1	1	0	0	1	1	2	0	0	0	0	0	0	0	1
Gamma3_2004225645	orf232_0002_13 GTPase, probable translation factor [O.algarvensis Gamma3] # COG COG0012(J) # pI 4.97 MW 39467	0.016	3.076	3	1	2	1	1	1	363	39.4	5.07	0	0	0	0	0	0	0	0	0	0	0	1	0	0	0	0	0	0	1	0	0	0	0	0	0
Gamma3_2004225724	orf314_0002_13 conserved hypothetical protein [O.algarvensis Gamma3] # COG none # pI 9.48 MW 27715	0	9.325	20	2	6	2	2	1	262	27.7	9.39	0	0	0	0	0	0	2	0	0	1	1	0	0	0	0	0	0	1	1	0	0	0	0	0	0
Gamma3_2004225726	orf316_0002_13 TRAP transporter solute receptor, TAXI family [O.algarvensis Gamma3] # COG COG2358(R) # pI 9.49 MW 34732	0	22.52	19	4	59	4	4	1	320	34.7	9.5	0	2	2	2	1	3	3	4	3	2	3	1	0	3	3	3	4	2	2	3	3	2	2	2	2
Gamma3_2004225828	orf425_0002_13 Glycine cleavage T protein (aminomethyl transfer ase) [O.algarvensis Gamma3] # COG COG0404(E) # pI 5.37 MW 40271	0.016	3.036	4	1	5	1	1	1	367	40.2	5.6	0	1	0	0	0	0	1	0	0	0	0	0	0	1	0	0	1	0	1	0	0	0	0	0	0
Gamma3_2004225866	orf466_0002_13 Glyceraldehyde 3-phosphate dehydrogenase [O.algarvensis Gamma3] # COG COG0057(G) # pI 4.91 MW 35556	0	42.629	19	6	2042	2	2	1	331	35.5	5.08	98	95	70	77	72	65	68	70	114	59	77	109	72	60	85	75	80	104	62	85	81	76	81	68	65
Gamma3_2004225867	orf467_0002_13 Transketolase 1 [O.algarvensis Gamma3] # COG COG0021(G) # pI 4.92 MW 72610	0	14.786	7	2	10	2	2	1	666	72.6	5.05	0	1	1	0	0	0	0	0	2	1	0	1	0	0	0	1	1	0	0	1	1	0	0	0	0
Gamma3_2004225868	orf468_0002_13 S-adenosylmethionine synthetase [O.algarvensis Gamma3] # COG COG0192(H) # pI 4.92 MW 42383	0	8.787	9	2	13	1	2	1	392	42.4	5.08	0	2	0	0	0	1	0	2	0	1	2	0	0	0	0	2	2	0	0	0	0	1	0	0	0
Gamma3_2004225869	orf469_0002_13 S-adenosyl-L-homocysteine hydrolase [O.algarvensis Gamma3] # COG COG0499(H) # pI 4.87 MW 51844	0	13.405	9	5	257	1	1	1	472	51.8	5	8	9	14	7	9	15	8	11	14	8	9	13	9	4	10	8	7	11	8	10	7	12	14	11	11
Gamma3_2004225927	orf532_0002_13 putrescine ABC transporter, periplasmic putresci ne-binding protein [O.algarvensis Gamma3] # COG COG0687(E) # pI 5.59 MW 40457	0	9.304	26	4	9	4	4	1	367	40.4	5.9	0	1	1	0	0	0	1	0	1	1	0	2	0	0	0	0	1	0	0	0	0	1	0	0	0
Gamma3_2004226031	orf644_0002_13 Actin-like ATPase involved in cell morphogenesis [O.algarvensis Gamma3] # COG COG1077(D) # pI 5.07 MW 37342	0.005	4.081	13	2	3	2	2	1	348	37.3	5.15	0	0	0	0	0	0	0	0	0	1	0	0	0	1	0	0	1	0	0	0	0	0	0	0	0
Gamma3_2004226046	orf659_0002_13 ATP-dependent protease HslVU (ClpYQ), ATPase sub unit [O.algarvensis Gamma3] # COG COG1220(O) # pI 4.93 MW 50032	0.005	4.053	2	1	25	0	1	1	448	50	5.05	2	0	0	0	1	0	0	1	2	1	1	1	2	1	2	0	1	1	1	1	0	2	1	2	2
Gamma3_2004226192	orf814_0002_13 Citrate synthase I [O.algarvensis Gamma3] # COG COG0372(C) # pI 5.64 MW 48827	0.007	3.658	3	1	1	1	1	1	434	48.8	6.01	0	0	0	0	0	0	0	0	0	0	1	0	0	0	0	0	0	0	0	0	0	0	0	0	0
Gamma3_2004226217	orf839_0002_13 alanine-glyoxylate aminotransferase (oxalosis I; hyperoxaluria I; glycolicaciduria; serine-pyruvate aminot ransferase) [O.algarvensis Gamma3] # COG COG0075(E) # pI 5.55 MW 45735	0	18.64	25	5	16	5	5	1	423	45.7	5.91	0	0	0	0	0	1	0	1	0	2	2	1	0	2	1	1	3	0	0	1	0	0	1	0	0
Gamma3_2004226220	orf843_0002_13 Malate synthase [O.algarvensis Gamma3] # COG COG2225(C) # pI 5.22 MW 80698	0	13.454	9	5	79	2	2	1	725	80.6	5.41	4	5	3	5	3	0	3	1	3	1	3	3	0	4	2	3	3	4	0	4	6	4	4	2	0
Gamma3_2004226285	orf911_0002_13 Bacterial extracellular solute-binding protein, family 3 [O.algarvensis Gamma3] # COG COG0834(E,T) # pI 8.52 MW 28520	0	9.446	21	3	15	3	3	1	259	28.5	8.34	1	3	3	0	0	0	0	1	1	1	0	0	0	0	1	0	1	1	1	0	0	1	0	0	0
Gamma3_2004226317	orf944_0002_13 Glutamine synthetase type I [O.algarvensis Gamma3] # COG COG0174(E) # pI 4.76 MW 51579	0	75.737	33	11	195	10	10	1	469	51.5	4.89	7	16	9	10	1	4	3	7	8	4	12	14	2	8	5	12	8	5	5	10	12	10	6	3	6
Gamma3_2004226356	orf987_0002_13 Transposase IS3/IS911 [O.algarvensis Gamma3] # COG COG2963(L) # pI 9.45 MW 15081	0	16.425	23	3	12	0	3	1	133	15.1	9.41	0	1	0	0	0	1	1	0	0	1	0	0	0	1	0	1	2	0	1	1	0	0	1	0	1
Gamma3_2004226366	orf999_0002_13 UspA [O.algarvensis Gamma3] # COG COG0589(T) # pI 6.31 MW 37234	0.003	4.692	11	2	4	2	2	1	343	37.2	6.8	0	0	0	0	0	1	0	0	0	1	0	0	0	0	0	0	0	1	0	0	0	1	0	0	0
Gamma3_2004226398	orf1033_0002_13 urea/short-chain amide ABC transporter, periplas mic urea/short-chain amide-binding proteinr [O.algarvensis Gamma3] # COG COG0683(E) # pI 4.93 MW 50394	0	41.147	22	6	86	6	6	1	459	50.4	5.05	2	7	4	5	5	0	2	4	4	2	8	4	0	4	2	4	3	2	2	6	4	3	2	2	3
Gamma3_2004226422	orf1060_0002_13 YbaK/prolyl-tRNA synthetase associated region [O.algarvensis Gamma3] # COG COG2606(S) # pI 5.37 MW 19113	0.002	5.449	19	3	16	3	3	1	173	19.1	5.67	0	1	1	0	0	0	1	0	2	1	2	0	0	2	0	1	0	2	0	1	0	1	1	0	0
Gamma3_2004226449	orf1089_0002_13 RNA polymerase sigma-70 factor [O.algarvensis Gamma3] # COG COG0568(K) # pI 5.16 MW 68656	0.033	2.469	7	1	1	1	1	1	599	68.6	5.26	0	0	0	0	0	0	0	0	0	0	0	0	0	0	0	0	0	0	0	0	1	0	0	0	0
Gamma3_2004226453	orf1093_0002_13 glutamate synthase (large subunit) [O.algarvensis Gamma3] # COG COG0069(E) # pI 5.23 MW 169865	0	8.099	4	2	2	1	1	1	1550	169.8	5.41	0	0	0	0	0	0	0	0	0	0	0	1	0	0	0	1	0	0	0	0	0	0	0	0	0
Gamma3_2004226507	orf1153_0002_13 Cytochrome c, class II [O.algarvensis Gamma3] # COG COG3909(C) # pI 9.49 MW 16624	0.001	5.596	9	1	1	1	1	1	155	16.6	9.47	0	0	0	0	0	0	0	0	0	0	0	0	0	0	0	0	0	0	1	0	0	0	0	0	0
Gamma3_2004226521	orf1168_0002_13 electron transfer flavoprotein beta subunit [O.algarvensis Gamma3] # COG COG2086(C) # pI 5.24 MW 26805	0	8.188	13	2	2	2	2	1	249	26.8	5.33	0	0	0	0	0	0	0	0	0	0	0	0	0	0	0	0	0	0	0	0	2	0	0	0	0
Gamma3_2004226522	orf1169_0002_13 Electron transfer flavoprotein, alpha subunit [O.algarvensis Gamma3] # COG COG2025(C) # pI 4.53 MW 31401	0	10.409	14	2	18	2	2	1	309	31.4	4.7	0	2	1	0	0	1	1	1	1	1	1	1	0	0	1	1	1	0	1	1	1	0	1	0	1
Gamma3_2004226534	orf1188_0002_13 Bacterial extracellular solute-binding protein, family 5 [O.algarvensis Gamma3] # COG COG0747(E) # pI 7.36 MW 58407	0.005	4.161	4	2	2	2	2	1	531	58.4	7.8	0	0	0	0	0	0	0	0	0	0	0	1	0	0	0	0	1	0	0	0	0	0	0	0	0
Gamma3_2004226565	orf1220_0002_13 Nitrous-oxide reductase [O.algarvensis Gamma3] # COG COG4263(C) # pI 6.08 MW 85537	0	10.399	7	4	14	4	4	1	773	85.5	6.54	0	0	0	0	0	0	1	2	0	2	3	0	0	1	0	1	2	1	0	1	0	0	0	0	0
Gamma3_2004226576	orf1231_0002_13 hypothetical protein [O.algarvensis Gamma3] # COG COG1357(S) # pI 11.97 MW 44635	0.018	2.946	3	1	3	0	1	1	412	44.6	11.97	0	0	0	0	0	0	1	0	0	1	0	0	0	0	0	0	1	0	0	0	0	0	0	0	0
Gamma3_2004226578	orf1233_0002_13 Short-chain dehydrogenase/reductase SDR [O.algarvensis Gamma3] # COG COG1028(I,Q,R) # pI 4.83 MW 27080	0.035	2.448	8	1	1	1	1	1	254	27.1	4.98	0	0	0	0	0	0	0	0	0	0	0	0	0	0	0	0	0	0	0	0	1	0	0	0	0
Gamma3_2004226765	orf117_0003_4 adenylyl-sulfate reductase beta subunit [O.algarvensis Gamma3] # COG COG1146(C) # pI 5.69 MW 18104	0.005	4.165	8	1	4	1	1	1	160	18.1	6.09	0	1	0	0	0	0	0	0	0	0	0	0	0	0	0	1	1	0	1	0	0	0	0	0	0
Gamma3_2004226766	orf118_0003_4 adenylylsulfate reductase, alpha subunit [O.algarvensis Gamma3] # COG COG1053(C) # pI 5.83 MW 71905	0	18.211	14	5	161	4	4	1	645	71.9	6.24	7	10	7	4	4	6	7	3	9	7	9	9	4	6	6	8	7	9	8	6	2	4	7	6	4
Gamma3_2004226790	orf146_0003_4 Maleate cis-trans isomerase [O.algarvensis Gamma3] # COG COG3473(Q) # pI 4.63 MW 25004	0.002	5.495	12	2	11	2	2	1	234	25	4.74	1	0	1	1	0	2	0	0	1	0	0	2	0	0	0	1	0	0	0	0	0	0	1	1	0
Gamma3_2004226824	orf183_0003_4 oxidoreductase, short-chain dehydrogenase/reduct ase family [O.algarvensis Gamma3] # COG COG1028(I,Q,R) # pI 4.85 MW 27216	0.01	3.379	26	3	14	2	2	1	258	27.2	5	1	0	1	0	0	0	0	0	1	0	1	0	0	1	1	0	0	1	0	1	1	2	1	0	0
Gamma3_2004226879	orf242_0003_4 Bacterial extracellular solute-binding protein, family 5 [O.algarvensis Gamma3] # COG COG0747(E) # pI 6.32 MW 59328	0	66.018	37	12	205	12	12	1	536	59.3	6.81	6	12	17	10	5	13	11	4	9	7	17	8	0	4	3	13	8	6	7	5	7	7	9	5	5
Gamma3_2004226882	orf245_0003_4 ATPase components of various ABC-type transport systems, contain duplicated ATPase [O.algarvensis Gamma3] # COG COG1123(R) # pI 4.96 MW 61397	0	19.005	12	4	13	3	4	1	553	61.4	5.1	0	0	4	0	0	0	1	0	1	0	1	0	0	1	0	0	2	0	0	0	1	1	1	0	0
Gamma3_2004226973	orf335_0003_4 Tyrosyl-tRNA synthetase, class Ib [O.algarvensis Gamma3] # COG COG0162(J) # pI 5.82 MW 45233	0.002	5.09	8	2	3	1	1	1	399	45.2	6.18	0	2	1	0	0	0	0	0	0	0	0	0	0	0	0	0	0	0	0	0	0	0	0	0	0
Gamma3_2004227061	orf425_0003_4 RecA bacterial DNA recombination protein [O.algarvensis Gamma3] # COG COG0468(L) # pI 5.15 MW 38404	0	16.744	11	3	48	1	2	1	357	38.4	5.29	0	4	3	1	3	0	1	2	1	4	4	2	0	2	0	2	2	1	2	3	4	5	2	0	0
Gamma3_2004227099	orf462_0003_4 6-phosphofructokinase [O.algarvensis Gamma3] # COG COG0205(G) # pI 5.71 MW 45334	0.003	4.724	3	1	7	0	1	1	419	45.3	6.05	0	0	0	1	0	0	0	0	0	0	0	0	0	0	0	0	0	0	1	0	2	2	0	1	0
Gamma3_2004227232	orf606_0003_4 carbon monoxide dehydrogenase, medium subunit [O.algarvensis Gamma3] # COG COG1319(C) # pI 4.94 MW 30330	0.004	4.261	13	2	5	2	2	1	289	30.3	5.08	0	0	0	0	0	0	0	0	1	0	0	0	0	1	0	0	1	0	0	0	1	0	0	0	0
Gamma3_2004227324	orf96_0025_3 YajC [O.algarvensis Gamma3] # COG COG1862(U) # pI 7.88 MW 11899	0.005	4.199	11	1	1	1	1	1	109	11.9	8.16	0	0	0	0	0	1	0	0	0	0	0	0	0	0	0	0	0	0	0	0	0	0	0	0	0
Gamma3_2004227332	orf104_0025_3 Transposase IS3/IS911 [O.algarvensis Gamma3] # COG COG2963(L) # pI 8.62 MW 16060	0.002	5.435	10	1	1	0	1	1	141	16.1	8.46	0	0	0	0	0	1	0	0	0	0	0	0	0	0	0	0	0	0	0	0	0	0	0	0	0
Gamma3_2004227368	orf141_0025_3 2,3,4,5-tetrahydropyridine-2-carboxylate N-succi nyltransferase [O.algarvensis Gamma3] # COG COG2171(E) # pI 5.00 MW 29264	0.029	2.562	3	2	15	0	2	1	273	29.2	5.11	0	0	0	1	0	0	0	0	1	1	2	1	0	0	0	0	2	0	2	0	1	2	1	0	1
Gamma3_2004227384	orf158_0025_3 hypothetical protein [O.algarvensis Gamma3] # COG none # pI 5.05 MW 11921	0.001	6.105	18	2	14	1	1	1	100	11.9	5.17	1	0	0	0	0	1	0	0	0	1	1	2	1	0	1	0	1	1	1	0	0	1	1	0	1
Gamma3_2004227385	orf159_0025_3 aminomethyl transferase family protein [O.algarvensis Gamma3] # COG COG0404(E) # pI 5.46 MW 88533	0.012	3.332	7	2	2	2	2	1	805	88.5	5.73	0	0	0	0	0	0	1	0	0	0	0	0	0	0	0	0	0	0	0	0	0	0	0	0	1
Gamma3_2004227447	orf33_0030_11 Thiolase [O.algarvensis Gamma3] # COG COG0183(I) # pI 5.18 MW 40928	0.001	7.076	10	2	7	2	2	1	393	40.9	5.34	0	1	0	0	0	0	0	1	0	1	0	0	0	0	0	1	1	0	1	0	1	0	0	0	0
Gamma3_2004227460	orf47_0030_11 heat shock protein 90 [O.algarvensis Gamma3] # COG COG0326(O) # pI 5.05 MW 71595	0	11.052	9	3	9	3	3	1	632	71.6	5.17	0	0	2	0	0	0	0	1	1	1	1	0	0	0	0	1	1	0	1	0	0	0	0	0	0
Gamma3_2004227462	orf49_0030_11 Ribosomal protein L19 [O.algarvensis Gamma3] # COG COG0335(J) # pI 10.97 MW 12813	0.017	2.968	8	1	11	0	1	1	114	12.8	10.96	1	0	1	1	0	0	1	1	1	0	0	0	1	0	0	0	0	0	0	0	1	1	0	1	1
Gamma3_2004227537	orf131_0030_11 cytosol aminopeptidase [O.algarvensis Gamma3] # COG COG0260(E) # pI 9.12 MW 52975	0.005	4.061	5	2	49	1	1	1	495	52.9	8.94	2	2	2	2	2	3	1	2	3	0	3	1	3	2	2	1	2	2	1	2	2	3	2	2	2
Gamma3_2004227540	orf135_0030_11 Cell division protein FtsA [O.algarvensis Gamma3] # COG COG0849(D) # pI 5.02 MW 43809	0	11.518	17	4	39	2	2	1	411	43.8	5.15	2	2	2	1	1	2	0	2	2	2	1	4	2	1	2	2	1	3	0	1	1	1	1	1	2
Gamma3_2004227557	orf152_0030_11 Aldehyde ferredoxin oxidoreductase [O.algarvensis Gamma3] # COG COG2414(C) # pI 5.15 MW 64799	0.006	3.786	7	2	3	2	2	1	606	64.8	5.27	0	0	0	0	0	1	0	1	0	0	0	1	0	0	0	0	0	0	0	0	0	0	0	0	0
Gamma3_2004227562	orf157_0030_11 PrkA serine kinase [O.algarvensis Gamma3] # COG COG2766(T) # pI 4.96 MW 73375	0.005	3.959	5	1	2	1	1	1	640	73.3	5.03	0	1	0	0	0	0	0	0	1	0	0	0	0	0	0	0	0	0	0	0	0	0	0	0	0
Gamma3_2004227650	orf88_0069_25 IMP dehydrogenase/GMP reductase [O.algarvensis Gamma3] # COG COG0516(F) # pI 5.42 MW 51507	0.01	3.382	2	1	7	0	1	1	484	51.5	5.64	1	1	0	1	0	1	0	0	0	0	0	1	1	0	0	0	1	0	0	0	0	0	0	0	0
Gamma3_2004227679	orf28_0098_30 Nitrogen regulatory protein P-II [O.algarvensis Gamma3] # COG COG0347(E) # pI 5.40 MW 12202	0	12.839	35	3	63	2	3	1	112	12.2	5.57	2	2	4	3	1	5	2	4	1	0	3	3	0	2	3	6	2	2	5	1	3	3	1	3	2
Gamma3_2004227681	orf30_0098_30 immunogenic protein [O.algarvensis Gamma3] # COG COG2358(R) # pI 8.98 MW 34807	0	40.534	39	9	125	9	9	1	325	34.8	8.87	4	4	7	5	3	7	3	4	6	4	6	5	0	4	4	8	9	5	2	3	8	6	6	5	6
Gamma3_2004227725	orf31_0105_19 transcription termination factor Rho [O.algarvensis Gamma3] # COG COG1158(K) # pI 6.35 MW 47278	0.002	4.835	8	2	6	2	2	1	418	47.2	6.83	0	0	0	0	0	2	0	0	0	2	0	0	0	0	0	0	2	0	0	0	0	0	0	0	0
Gamma3_2004227759	orf7_0107_0 Aminotransferase, class I and II [O.algarvensis Gamma3] # COG COG0436(E) # pI 4.83 MW 48167	0.007	3.739	4	1	3	1	1	1	442	48.1	5.01	0	0	0	0	0	0	0	0	0	1	1	0	0	0	0	1	0	0	0	0	0	0	0	0	0
Gamma3_2004227777	orf26_0107_0 Ribose/xylose/arabinose/galactoside ABC-type tra nsport systems, permease components [O.algarvensis Gamma3] # COG COG1286(R) # pI 6.64 MW 38098	0.042	2.346	9	2	6	2	2	1	360	38.1	7.2	2	0	0	0	0	0	0	0	1	0	0	0	0	0	0	0	0	1	0	1	0	0	1	0	0
Gamma3_2004227806	orf57_0107_0 Universal stress protein UspA [O.algarvensis Gamma3] # COG COG0589(T) # pI 5.94 MW 17220	0.033	2.481	7	1	4	1	1	1	158	17.2	6.38	0	1	1	0	0	0	0	0	1	0	0	0	0	0	0	0	0	0	0	0	0	1	0	0	0
Gamma3_A1_76579.peg.1056	NODE_17_length_48116_cov_20.3856_ID_1191924 Taurine-binding periplasmic protein TauA	0	29.263	21	3	19	0	3	1	340	36.2	4.98	0	0	1	0	0	0	0	1	1	1	1	2	0	2	0	1	3	1	1	0	1	0	1	1	0
Gamma3_A1_76579.peg.1111	NODE_186_length_3866_cov_22.4568_ID_1189964 Glycerol-3-phosphate ABC transporter, permease protein UgpA (TC 3.A.1.1.3)	0	29.299	20	7	57	4	4	1	575	64	8.18	1	3	1	0	0	4	4	6	2	4	2	3	0	2	1	4	6	6	5	1	0	1	0	0	1
Gamma3_A1_76579.peg.1171	NODE_18_length_46263_cov_20.5731_ID_972584 ABC transporter, periplasmic spermidine putrescine-binding protein PotD (TC 3.A.1.11.1)	0.005	4.107	4	1	2	1	1	1	342	38.4	5.34	0	0	1	0	0	0	0	0	0	1	0	0	0	0	0	0	0	0	0	0	0	0	0	0	0
Gamma3_A1_76579.peg.127	NODE_10_length_56072_cov_19.4943_ID_1196150 GMP reductase (EC 1.7.1.7)	0.007	3.673	3	1	11	0	1	1	370	40.9	5.52	0	0	1	0	0	1	1	0	0	1	0	0	0	0	1	0	1	0	1	0	0	1	1	1	1
Gamma3_A1_76579.peg.13	NODE_101_length_13269_cov_25.5641_ID_1173548 ABC transporter, ATP-binding protein	0	10.646	6	2	29	0	2	1	557	62.4	5.4	0	3	1	1	1	2	0	1	0	5	4	3	0	1	0	2	0	4	0	0	0	1	0	0	0
Gamma3_A1_76579.peg.1314	NODE_1_length_213227_cov_20.905_ID_1188130 Polyribonucleotide nucleotidyltransferase (EC 2.7.7.8)	0	34.952	17	7	42	5	6	1	700	74.8	4.93	0	1	4	1	0	1	1	3	1	2	3	2	0	1	1	4	3	0	1	3	3	0	2	2	3
Gamma3_A1_76579.peg.1351	NODE_1_length_213227_cov_20.905_ID_1188130 Dihydrolipoamide dehydrogenase of pyruvate dehydrogenase complex (EC 1.8.1.4)	0.008	3.533	5	1	1	1	1	1	577	61	6	0	0	1	0	0	0	0	0	0	0	0	0	0	0	0	0	0	0	0	0	0	0	0	0	0
Gamma3_A1_76579.peg.1359	NODE_1_length_213227_cov_20.905_ID_1188130 FIG00858126 hypothetical protein	0	10.04	8	1	20	1	1	1	203	22	9	1	1	1	1	0	1	1	1	1	1	1	1	0	1	1	1	1	0	1	1	1	0	1	0	1
Gamma3_A1_76579.peg.1396	NODE_1_length_213227_cov_20.905_ID_1188130 Tricarboxylate transport protein TctC	0	41.358	34	8	96	8	8	1	331	35.5	9.6	2	5	8	0	0	5	2	7	1	2	5	1	0	6	8	6	9	4	4	6	8	3	3	0	1
Gamma3_A1_76579.peg.147	NODE_10_length_56072_cov_19.4943_ID_1196150 Phosphate ABC transporter, periplasmic phosphate-binding protein PstS (TC 3.A.1.7.1)	0	12.418	12	2	20	2	2	1	299	31.7	8.94	0	1	2	2	0	0	0	1	1	1	1	0	0	1	0	2	1	1	1	1	0	2	1	1	0
Gamma3_A1_76579.peg.1532	NODE_212_length_2578_cov_29.6532_ID_1194694 Serine/threonine protein kinase	0.032	2.497	10	2	56	1	0	0	526	58.8	6.44	2	2	2	2	2	2	3	2	3	2	3	4	2	2	1	2	3	2	2	2	2	2	2	2	2
Gamma3_A1_76579.peg.1535	NODE_213_length_2392_cov_42.6607_ID_1173548 Malate dehydrogenase (EC 1.1.1.37)	0	15.184	18	4	29	4	4	1	312	31.9	4.69	0	1	3	0	0	2	1	4	1	2	3	1	0	0	0	2	3	0	0	1	2	2	0	0	1
Gamma3_A1_76579.peg.1557	NODE_21_length_44786_cov_26.9575_ID_333764 Acetyl-coenzyme A synthetase (EC 6.2.1.1)	0	8.001	8	3	17	2	2	1	648	71.7	5.21	0	1	2	0	0	1	0	1	1	1	1	1	0	0	1	1	2	1	1	0	0	2	0	0	0
Gamma3_A1_76579.peg.1580	NODE_21_length_44786_cov_26.9575_ID_333764 TRAP transporter solute receptor, unknown substrate 6	0	73.026	40	12	154	10	12	1	363	39.6	7.47	7	8	6	3	2	3	8	4	13	5	10	6	0	5	3	6	10	10	8	5	8	5	7	2	2
Gamma3_A1_76579.peg.1857	NODE_26_length_40607_cov_25.9558_ID_1142844 Ketol-acid reductoisomerase (EC 1.1.1.86)	0	10.593	15	3	11	3	3	1	338	36.7	5.07	0	1	0	0	0	0	0	1	2	1	1	0	0	0	0	1	0	2	0	0	1	1	0	0	0
Gamma3_A1_76579.peg.1940	NODE_28_length_39129_cov_35.4521_ID_1194580 ABC transporter substrate-binding protein	0.001	6.295	10	2	20	0	2	1	298	33.5	5.16	1	3	2	1	0	1	2	0	0	2	0	0	0	0	0	2	2	0	0	1	1	0	1	0	1
Gamma3_A1_76579.peg.1999	NODE_2_length_125340_cov_25.4668_ID_1194580 Cytochrome c oxidase polypeptide II (EC 1.9.3.1)	0	21.499	19	3	13	3	3	1	377	40.9	5.02	0	1	2	1	0	1	1	0	1	0	0	0	0	1	0	0	0	1	0	1	1	1	1	0	0
Gamma3_A1_76579.peg.2048	NODE_2_length_125340_cov_25.4668_ID_1194580 Ribonucleotide reductase of class Ia (aerobic), alpha subunit (EC 1.17.4.1)	0.002	5.246	6	4	17	3	3	1	950	106.5	5.19	1	1	1	2	0	0	1	0	0	2	1	0	0	0	0	1	1	0	1	1	0	1	1	1	1
Gamma3_A1_76579.peg.2287	NODE_34_length_35545_cov_19.3637_ID_1188798 quaternary amine uptake ABC transporter (QAT) family, substrate-binding protein	0	92.9	31	13	206	13	13	1	635	66.5	4.94	9	20	11	5	2	4	7	7	6	10	10	7	0	6	12	13	7	2	7	8	15	9	12	6	4
Gamma3_A1_76579.peg.2422	NODE_38_length_32559_cov_20.7285_ID_1196656 3-ketoacyl-CoA thiolase (EC 2.3.1.16) @ Acetyl-CoA acetyltransferase (EC 2.3.1.9)	0	70.756	61	14	99	14	14	1	392	40.6	5.08	2	3	5	2	2	3	1	9	8	3	5	4	0	3	7	4	8	2	1	2	9	4	3	4	4
Gamma3_A1_76579.peg.2423	NODE_38_length_32559_cov_20.7285_ID_1196656 hypothetical protein	0	20.387	31	4	16	4	4	1	129	13.8	5.31	1	1	0	0	0	1	0	0	3	0	1	4	0	0	1	0	0	0	0	0	1	1	0	0	2
Gamma3_A1_76579.peg.2441	NODE_39_length_31529_cov_52.886_ID_1142844 Single-stranded DNA-binding protein	0	7.393	9	1	23	1	1	1	149	16.1	5.31	1	1	1	0	0	1	1	1	1	1	1	2	0	1	1	2	1	0	1	1	1	1	1	1	1
Gamma3_A1_76579.peg.2488	NODE_3_length_82028_cov_25.5731_ID_1141186 Sulfate adenylyltransferase, dissimilatory-type (EC 2.7.7.4)	0.003	4.654	5	2	42	0	1	1	394	43.7	5.02	3	3	1	1	1	2	1	1	2	1	3	3	2	1	2	2	1	2	2	1	1	1	1	2	2
Gamma3_A1_76579.peg.2600	NODE_41_length_30288_cov_30.0838_ID_1142844 Rubisco activation protein CbbO	0.028	2.571	1	1	9	0	1	1	808	91.3	5.33	1	0	0	0	0	0	0	0	1	0	1	1	0	1	0	1	0	0	0	1	1	0	0	1	0
Gamma3_A1_76579.peg.2679	NODE_44_length_28140_cov_22.6922_ID_1171606 SSU ribosomal protein S1p	0.001	6.108	5	2	10	2	2	1	557	62.3	4.87	0	1	0	0	0	0	1	1	0	1	0	0	0	0	0	2	0	0	0	1	1	0	1	1	0
Gamma3_A1_76579.peg.3204	NODE_60_length_20620_cov_19.2751_ID_1195134 Leucine-, isoleucine-, valine-, threonine-, and alanine-binding protein	0	24.189	17	6	46	6	6	1	449	49.7	6.55	1	2	2	4	0	1	1	0	1	2	2	7	0	1	1	4	2	1	3	2	1	2	0	1	0
Gamma3_A1_76579.peg.3400	NODE_6_length_63527_cov_30.8585_ID_1173548 LysM domain protein	0	27.5	38	6	134	4	6	1	189	20.5	4.51	4	2	6	5	1	11	2	3	12	6	8	4	0	5	1	5	11	3	3	5	10	7	7	5	6
Gamma3_A1_76579.peg.3503	NODE_73_length_18070_cov_19.8946_ID_1196702 tRNA 5-methylaminomethyl-2-thiouridine synthase TusC	0.015	3.112	8	1	4	1	1	1	137	15.6	4.58	0	0	0	0	0	0	0	0	0	1	1	0	0	0	0	0	1	0	0	0	1	0	0	0	0
Gamma3_A1_76579.peg.3521	NODE_74_length_17998_cov_20.438_ID_282366 Spermidine/putrescine-binding periplasmic protein	0	34.673	18	3	13	3	3	1	364	40.2	5.19	0	1	1	0	0	0	1	0	2	0	1	2	0	0	0	0	1	1	0	0	0	1	1	0	0
Gamma3_A1_76579.peg.3535	NODE_75_length_17991_cov_37.0784_ID_1142844 ATP synthase beta chain (EC 3.6.3.14)	0	83.368	42	12	1178	6	6	1	453	49.3	4.84	70	45	38	38	31	40	32	30	70	46	39	74	55	29	50	32	57	48	37	35	28	53	54	31	57
Gamma3_A1_76579.peg.3537	NODE_75_length_17991_cov_37.0784_ID_1142844 ATP synthase alpha chain (EC 3.6.3.14)	0	64.6	24	12	916	6	6	1	513	55.3	5.03	54	27	31	22	24	43	29	24	64	33	32	47	57	22	39	25	40	46	28	26	25	37	41	21	39
Gamma3_A1_76579.peg.3539	NODE_75_length_17991_cov_37.0784_ID_1142844 ATP synthase B chain (EC 3.6.3.14)	0.001	6.513	8	1	1	1	1	1	156	17.2	4.92	0	0	0	0	0	0	0	0	0	0	0	1	0	0	0	0	0	0	0	0	0	0	0	0	0
Gamma3_A1_76579.peg.3540	NODE_75_length_17991_cov_37.0784_ID_1142844 ATP synthase C chain (EC 3.6.3.14)	0.006	3.904	21	2	15	0	2	1	76	7.8	4.91	0	0	2	0	0	0	0	0	1	0	0	4	0	0	0	0	0	0	0	0	0	1	0	0	0
Gamma3_A1_76579.peg.3567	NODE_76_length_17828_cov_38.6198_ID_1170268 Heat shock protein 60 family co-chaperone GroES	0.005	4.165	15	1	9	1	1	1	59	6.3	4.36	0	0	0	0	0	1	0	0	0	3	1	0	0	0	0	0	1	2	1	0	0	0	0	0	0
Gamma3_A1_76579.peg.3568	NODE_76_length_17828_cov_38.6198_ID_1170268 Heat shock protein 60 family chaperone GroEL	0	288.58	74	29	2680	23	23	1	549	57.4	4.78	122	134	107	82	62	100	73	77	143	108	100	156	77	86	88	86	133	127	94	96	81	112	120	101	92
Gamma3_A1_76579.peg.3640	NODE_7_length_62086_cov_19.797_ID_1160410 O-acetylhomoserine sulfhydrylase (EC 2.5.1.49) / O-succinylhomoserine sulfhydrylase (EC 2.5.1.48)	0	15.824	13	3	19	3	3	1	423	45.2	5.5	1	0	0	0	0	1	2	1	0	2	1	1	0	1	1	1	2	0	1	1	1	0	1	0	0
Gamma3_A1_76579.peg.3702	NODE_80_length_17014_cov_22.8237_ID_1192962 hypothetical protein	0.002	5.469	18	1	6	1	1	1	101	10.7	9.44	0	1	0	0	0	0	0	0	0	1	1	0	0	0	0	1	2	0	0	0	0	0	0	0	0
Gamma3_A1_76579.peg.3706	NODE_80_length_17014_cov_22.8237_ID_1192962 Sulfur oxidation protein SoxX	0.004	4.295	10	1	25	1	1	1	118	12.7	9.5	1	0	0	1	0	2	2	1	2	2	1	2	0	2	2	0	2	0	1	0	2	0	2	0	0
Gamma3_A1_76579.peg.3707	NODE_80_length_17014_cov_22.8237_ID_1192962 Sulfur oxidation protein SoxY	0	38.624	24	3	97	3	3	1	155	15.7	9.44	4	3	6	3	2	5	4	3	3	4	5	6	0	6	5	3	4	8	4	2	3	3	5	2	4
Gamma3_A1_76579.peg.3708	NODE_80_length_17014_cov_22.8237_ID_1192962 Sulfur oxidation protein SoxZ	0.001	6.587	18	1	12	1	1	1	102	11	9.74	0	0	2	0	0	1	2	0	0	1	0	1	0	1	0	1	1	0	0	0	1	0	0	1	0
Gamma3_A1_76579.peg.3709	NODE_80_length_17014_cov_22.8237_ID_1192962 sulfur oxidation protein SoxA	0	12.3	25	5	57	5	5	1	277	31.2	9	4	2	2	1	1	2	2	1	2	3	3	3	0	1	4	3	2	4	4	2	3	1	2	3	2
Gamma3_A1_76579.peg.371	NODE_121_length_11360_cov_20.9675_ID_365148 Glutamate Aspartate periplasmic binding protein precursor GltI (TC 3.A.1.3.4)	0	195.263	58	17	1252	17	17	1	341	36	5.08	46	51	58	36	31	62	48	38	58	46	53	72	0	40	55	47	49	57	55	39	50	49	59	36	50
Gamma3_A1_76579.peg.3710	NODE_80_length_17014_cov_22.8237_ID_1192962 Molybdopterin biosynthesis protein MoeB	0	21.098	79	4	48	4	4	1	76	8.5	6.01	0	2	2	1	1	0	2	0	3	1	3	9	0	0	2	4	3	2	2	0	2	3	2	1	3
Gamma3_A1_76579.peg.3711	NODE_80_length_17014_cov_22.8237_ID_1192962 NADH dehydrogenase (EC 1.6.99.3)	0.001	5.865	11	2	31	1	1	1	159	17.4	4.74	2	2	2	1	1	0	1	0	2	2	2	2	0	1	2	1	2	1	1	0	2	2	2	0	0
Gamma3_A1_76579.peg.3928	NODE_8_length_60891_cov_31.9853_ID_1196734 S-(hydroxymethyl)glutathione dehydrogenase (EC 1.1.1.284)	0.001	5.823	4	1	2	1	1	1	371	39.3	5	0	0	1	0	0	0	0	0	0	1	0	0	0	0	0	0	0	0	0	0	0	0	0	0	0
Gamma3_A1_76579.peg.4077	NODE_99_length_14074_cov_20.9514_ID_957168 Benzoate transport, inner-membrane translocator	0	7.604	8	2	5	0	2	1	396	42.9	8.65	0	0	0	0	0	1	0	0	0	0	0	0	0	0	0	0	0	0	2	1	0	0	0	1	0
Gamma3_A1_76579.peg.606	NODE_13_length_53905_cov_19.5905_ID_1190596 Dienelactone hydrolase family	0.001	6.738	6	1	10	1	1	1	245	26.4	4.67	0	0	0	0	0	0	1	1	0	1	1	0	0	1	1	1	1	0	1	0	0	0	1	0	0
Gamma3_A1_76579.peg.732	NODE_14_length_49264_cov_20.6795_ID_1193444 Alanyl-tRNA synthetase (EC 6.1.1.7)	0.001	6.066	2	2	3	1	1	1	875	95.9	5.43	0	0	0	0	0	0	0	0	0	1	1	1	0	0	0	0	0	0	0	0	0	0	0	0	0
Gamma3_A2_76580.peg.1928	NODE_292_length_402_cov_1934.22_ID_548320 Mobile element protein	0.002	5.435	17	1	1	0	1	1	82	9.5	9.7	0	0	0	0	0	1	0	0	0	0	0	0	0	0	0	0	0	0	0	0	0	0	0	0	0
Gamma3_A3_76581.peg.2027	NODE_26_length_34163_cov_47.7913_ID_727228 Acetate permease ActP (cation/acetate symporter)	0	19.182	10	4	46	2	2	1	617	65.9	8.09	0	3	4	2	4	2	1	3	1	2	2	1	0	2	0	3	2	2	0	2	1	1	2	4	0
Gamma3_A3_76581.peg.2185	NODE_2_length_56067_cov_53.6473_ID_728072 Phosphate transport system regulatory protein PhoU	0	17.777	18	5	39	5	5	1	379	41.9	6.42	0	1	0	1	0	0	0	4	0	4	3	0	0	2	0	2	5	2	2	1	2	4	5	0	0
Gamma3_G1_76582.peg.4077	NODE_9_length_54211_cov_30.9514_ID_765014 Adenylosuccinate lyase (EC 4.3.2.2)	0	13.108	8	3	28	1	1	1	461	51.3	6.07	0	2	2	2	0	0	0	1	2	0	2	0	0	2	0	0	2	4	0	2	1	2	3	0	0
Gamma3_G2_76583.peg.1135	NODE_18_length_46180_cov_56.0663_ID_162442 hypothetical protein	0.012	3.306	6	1	14	1	1	1	213	24.3	10.93	0	1	1	0	0	0	1	0	1	1	1	1	0	0	1	1	0	1	1	1	1	1	0	0	0
Gamma3_G2_76583.peg.1550	NODE_211_length_2234_cov_62.7467_ID_516252 Outer membrane protein	0	150.443	34	9	2809	9	9	1	306	32.8	4.49	119	92	93	64	55	152	90	82	194	83	117	265	0	67	140	98	130	147	107	83	69	90	107	58	115
Gamma3_G2_76583.peg.1902	NODE_27_length_40607_cov_71.487_ID_1838026 Long-chain fatty acid transport protein	0	19.237	10	5	82	5	5	1	468	50.2	4.25	2	4	6	2	0	4	6	1	4	5	4	4	0	2	1	6	5	4	3	3	2	3	3	3	3
Gamma3_G2_76583.peg.3246	NODE_62_length_20263_cov_50.5987_ID_621828 High-affinity choline uptake protein BetT	0	8.544	4	1	16	1	1	1	517	55.7	6.52	0	2	2	1	1	1	1	1	1	0	1	1	0	1	0	0	0	1	0	1	1	0	0	0	0
Gamma3_G3_76584.peg.2203	NODE_32_length_36939_cov_29.9248_ID_142998 Sulfite reductase alpha subunit (EC 1.8.99.1)	0	15.776	8	2	4	2	2	1	440	49.4	5.27	0	0	0	0	0	0	0	0	0	1	0	1	0	0	0	1	1	0	0	0	0	0	0	0	0
Host_1000737_c0_seq1_3	[196 - 89] (REVERSE SENSE) len=202 path=[180 0-201]	0.018	2.936	64	2	3	2	2	1	36	4.1	7.8	0	0	0	0	0	0	0	1	0	0	0	0	0	0	0	0	0	0	0	0	0	2	0	0	0
Host_1047275_c0_seq1_3	[1 - 228] len=229 path=[1 0-228]	0	7.36	39	2	3	0	2	1	76	8.9	8.78	0	0	0	0	1	0	0	0	0	0	0	0	0	0	0	0	1	0	0	0	0	0	1	0	0
Host_1102933_c0_seq1_4	[206 - 39] (REVERSE SENSE) len=208 path=[186 0-207]	0	36.612	32	2	773	0	1	1	56	6.3	4.88	25	50	30	34	24	17	7	30	39	39	24	6	36	24	32	17	58	22	11	40	16	50	51	23	42
Host_1191902_c0_seq1_2	[1 - 270] len=272 path=[250 0-271]	0.035	2.446	10	1	26	1	1	1	90	10.2	7.37	1	1	1	1	1	1	1	1	1	1	1	2	1	1	1	1	1	1	1	1	1	1	1	1	1
Host_1215823_c0_seq1_6	[216 - 1] (REVERSE SENSE) len=217 path=[195 0-216]	0	7.162	22	1	34	0	1	1	72	7.6	9.99	2	1	1	1	2	1	1	1	1	1	1	1	2	1	1	1	2	1	1	1	2	1	1	1	2
Host_122452_c0_seq1_6	[244 - 2] (REVERSE SENSE) len=245 path=[1 0-244]	0	8.063	21	1	4	0	1	1	81	8.5	10.64	0	0	0	0	0	0	0	0	0	0	2	0	0	0	0	0	0	2	0	0	0	0	0	0	0
Host_1225142_c0_seq1_2	[3 - 206] len=207 path=[185 0-206]	0.001	6.423	15	1	125	0	1	1	68	7.7	8.75	5	5	3	4	4	5	4	5	7	5	4	4	7	4	6	5	7	4	4	5	4	4	5	6	6
Host_1314134_c0_seq1_2	[2 - 229] len=230 path=[1 0-229]	0	50.007	57	5	931	0	5	1	76	8.5	8.97	39	44	29	34	36	39	30	20	40	31	37	53	31	23	28	28	36	57	47	37	30	37	36	30	38
Host_156970_c1_seq1	1 355 2 +	0	18.227	33	3	63	0	0	0	118	13	6.55	3	2	3	4	4	2	2	1	3	2	2	2	3	2	2	1	4	2	1	3	3	3	4	3	2
Host_156970_c1_seq1_5	[146 - 352] len=352 path=[421 0-235 842 236-351]	0	15.068	43	2	52	0	2	1	69	7.6	8.15	2	1	3	3	3	2	2	1	2	2	1	2	3	2	2	1	3	1	1	2	2	3	3	3	2
Host_157599_c0_seq1_7	[370 - 71] (REVERSE SENSE) len=370 path=[348 0-89 438 90-369]	0.002	5.427	21	3	17	0	3	1	100	11.2	5.38	0	0	2	0	1	0	1	0	1	1	1	2	0	1	0	0	2	1	1	0	1	0	2	0	0
Host_158298_c0_seq1_1	[1 - 366] len=368 path=[1 0-59 61 60-83 109 84-367]	0	58.828	45	5	210	0	5	1	122	14.1	4.49	7	20	8	4	4	5	8	3	15	8	10	24	3	7	7	5	8	11	6	7	10	6	7	2	6
Host_158932_c0_seq1_9	[471 - 1] (REVERSE SENSE) len=471 path=[1 0-470]	0.002	5.081	11	1	10	1	1	1	157	17.5	4.73	0	1	0	0	0	0	0	1	1	1	1	0	1	0	0	1	0	0	0	1	1	0	0	1	0
Host_160354_c0_seq1_6	[270 - 1] (REVERSE SENSE) len=372 path=[350 0-307 658 308-371]	0.007	3.63	23	1	1	1	1	1	90	10.5	9.32	0	0	0	0	0	0	0	0	0	0	0	0	0	1	0	0	0	0	0	0	0	0	0	0	0
Host_160691_c1_seq1_4	[2 - 472] len=474 path=[1 0-412 414 413-473]	0	70.047	38	6	608	0	6	1	157	17.3	9.8	16	28	23	24	27	11	18	13	15	30	22	38	14	21	10	11	27	27	23	29	28	27	22	18	11
Host_161465_c0_seq1_3	[55 - 249] len=251 path=[1 0-250]	0.001	6.305	17	1	141	0	0	4	65	7.5	8.76	6	6	5	5	6	7	6	5	6	5	6	6	5	4	6	5	5	6	5	5	4	5	5	5	6
Host_163437_c0_seq1_4	[30 - 479] len=479 path=[457 0-315 773 316-478]	0	42.61	53	7	175	0	7	1	150	16.1	9.09	11	2	10	8	10	3	2	5	11	2	3	4	8	12	9	3	11	3	2	12	8	12	11	3	6
Host_163437_c0_seq2_3	[30 - 338] len=344 path=[457 0-315 964 316-343]	0	24.936	46	4	41	0	4	1	103	11.2	9.23	1	0	4	3	2	0	0	0	3	0	0	0	0	5	2	0	2	0	0	4	3	6	4	0	0
Host_164575_c0_seq1_2	[1 - 219] len=220 path=[1 0-219]	0.009	3.439	22	1	6	1	1	1	73	7.8	5	0	0	0	0	0	0	0	0	0	0	0	0	1	0	1	0	0	1	1	0	0	1	0	1	0
Host_165458_c0_seq1_6	[343 - 2] (REVERSE SENSE) len=344 path=[328 0-343]	0	9.522	38	3	31	0	3	1	114	12.6	9.48	0	2	1	1	1	1	0	2	2	3	3	2	0	0	0	1	2	0	0	2	0	2	2	2	2
Host_165948_c0_seq2_8	[360 - 1] (REVERSE SENSE) len=360 path=[338 0-277 616 278-359]	0	15.975	27	2	24	0	2	1	120	13.6	9.73	2	2	3	1	1	0	0	0	1	0	1	2	0	2	0	1	2	1	0	1	0	1	2	1	0
Host_166507_c0_seq1_2	[2 - 271] len=463 path=[1 0-462]	0.014	3.201	12	1	7	1	1	1	90	9.9	4.54	0	1	1	1	0	0	0	0	0	1	1	0	0	0	0	0	1	0	1	0	0	0	0	0	0
Host_167721_c0_seq1_1	[1 - 204] len=205 path=[155 0-204]	0.009	3.455	24	1	1	1	1	1	68	7.7	5.83	0	0	1	0	0	0	0	0	0	0	0	0	0	0	0	0	0	0	0	0	0	0	0	0	0
Host_167821_c0_seq1_3	[1 - 531] len=532 path=[1 0-531]	0	48.68	27	7	168	2	2	1	177	20.8	5.34	5	9	7	9	5	5	7	4	7	6	7	8	6	7	5	5	8	7	4	7	6	7	7	5	4
Host_168685_c0_seq1_3	[3 - 239] len=239 path=[303 0-215 668 216-238]	0	17.535	58	3	49	0	3	1	79	8.9	5.41	0	3	2	6	2	2	0	1	1	1	1	0	1	2	1	0	3	0	0	2	7	6	1	1	0
Host_168785_c0_seq1_9	[630 - 1] (REVERSE SENSE) len=631 path=[1 0-630]	0	10.533	20	3	36	1	1	1	210	24	6.83	2	2	2	2	2	2	1	1	1	1	1	2	1	1	1	1	1	1	3	1	2	2	1	1	1
Host_168894_c0_seq1_3	[3 - 230] len=230 path=[1 0-229]	0.001	6.16	34	1	7	1	1	1	76	8.4	4.36	0	0	1	0	0	0	1	0	0	0	0	0	0	1	0	0	1	0	1	0	1	0	1	0	0
Host_170206_c0_seq1_1	[3 - 119] len=220 path=[442 0-219]	0	9.996	54	1	11	0	1	1	39	4.3	7.42	0	1	1	1	0	0	0	0	0	0	1	0	0	1	0	0	0	0	0	1	1	0	2	1	0
Host_170271_c0_seq1_4	[2 - 259] len=259 path=[233 0-231 482 232-258]	0	11.88	33	3	23	0	3	1	86	9.5	5.1	2	1	0	0	2	0	2	0	1	1	0	1	0	1	0	2	2	1	2	0	1	1	1	1	0
Host_170962_c0_seq1_4	[1 - 261] len=262 path=[1 0-261]	0	33.06	82	5	79	0	5	1	87	9.5	9.72	4	2	4	0	0	3	2	2	4	2	5	4	0	4	3	2	7	2	3	3	3	6	5	0	4
Host_171236_c0_seq1_2	[1 - 222] len=222 path=[200 0-221]	0	16.364	35	3	18	0	3	1	74	8.4	5.35	0	0	1	1	1	0	1	0	0	0	2	4	1	1	1	0	0	0	1	1	0	1	0	0	2
Host_171265_c0_seq1_6	[281 - 3] (REVERSE SENSE) len=283 path=[595 0-282]	0.017	2.966	11	1	1	0	1	1	93	10.3	6.77	0	0	0	0	0	0	0	0	0	0	0	1	0	0	0	0	0	0	0	0	0	0	0	0	0
Host_172132_c0_seq1_5	[241 - 2] (REVERSE SENSE) len=243 path=[267 0-242]	0	19.684	25	1	36	1	1	1	80	9.2	4.48	0	1	4	3	1	0	1	3	2	2	2	1	3	2	0	0	2	0	0	2	2	2	2	0	0
Host_172166_c0_seq1_1	[2 - 271] len=271 path=[817 0-270]	0	8.815	17	2	20	2	2	1	90	9.9	4.94	0	2	0	1	0	0	2	0	0	1	1	2	0	0	0	2	2	1	1	1	3	1	0	0	0
Host_17246_c0_seq1_3	[3 - 200] len=201 path=[179 0-200]	0.001	5.997	18	1	16	1	1	1	66	7.5	9.76	1	0	1	0	0	1	0	0	1	1	1	1	1	0	1	0	1	1	1	1	1	1	0	1	0
Host_172781_c0_seq1_1	[3 - 158] len=213 path=[1 0-71 73 72-212]	0	15.144	52	2	318	0	2	1	52	5.3	8.92	13	11	10	11	12	9	8	7	12	12	10	12	11	9	10	7	12	10	10	11	9	12	12	13	12
Host_175378_c0_seq1_3	[88 - 312] len=312 path=[345 0-305 651 306-311]	0.018	2.946	17	1	3	0	1	1	75	8.5	10.26	0	0	0	0	0	0	1	0	0	1	0	0	0	0	0	0	1	0	0	0	0	0	0	0	0
Host_175655_c0_seq1_3	[1 - 402] len=402 path=[614 0-401]	0	27.35	29	4	35	0	4	1	134	15.9	8.34	0	2	0	1	2	1	0	1	2	1	2	4	1	1	2	2	1	1	1	2	0	1	2	2	2
Host_1760510_c0_seq1_3	[3 - 236] len=237 path=[1 0-236]	0.006	3.91	18	1	7	1	1	1	78	8.6	8.59	0	0	0	0	0	0	0	0	0	0	0	1	0	1	0	0	0	0	1	1	0	1	1	1	0
Host_176418_c0_seq1_4	[110 - 328] len=328 path=[306 0-327]	0.004	4.383	33	1	1	0	1	1	73	8	4.56	0	0	0	0	0	0	0	0	0	0	0	0	0	0	0	0	0	0	0	0	0	0	0	0	0
Host_176776_c0_seq1_26	[1337 - 78] (REVERSE SENSE) len=1483 path=[1 0-203 205 204-1482]	0	34.312	20	4	44	3	4	1	420	43.3	5.2	1	1	2	3	1	0	2	2	4	3	3	7	0	2	0	2	2	2	2	1	0	1	2	0	1
Host_176863_c0_seq1_27	[1000 - 479] (REVERSE SENSE) len=1485 path=[1487 0-1484]	0.043	2.326	9	1	10	1	1	1	174	19	8.62	0	0	1	0	1	0	0	0	0	0	0	1	0	1	0	1	0	1	0	1	1	1	1	0	0
Host_176883_c0_seq1_2	[137 - 397] len=799 path=[1 0-798]	0	10.882	24	2	12	2	2	1	87	10	10.07	0	0	1	1	0	0	1	0	3	0	0	1	0	1	1	0	1	0	0	0	1	0	1	0	0
Host_176891_c0_seq1	65 868 2 +	0	33.43	20	7	122	0	6	1	267	30.9	5.01	6	3	5	7	4	5	3	3	6	3	4	8	4	7	4	4	3	5	4	3	6	4	7	3	4
Host_176891_c0_seq1_28	[2336 - 1254] (REVERSE SENSE) len=2391 path=[1 0-1483 1488 1484-2390]	0	33.43	15	7	122	0	6	1	361	40	7.59	6	3	5	7	4	5	3	3	6	3	4	8	4	7	4	4	3	5	4	3	6	4	7	3	4
Host_176901_c0_seq1_21	[849 - 1] (REVERSE SENSE) len=968 path=[1 0-894 896 895-922 924 923-967]	0	78.014	51	11	270	11	11	1	283	29.7	7.44	9	12	11	14	11	10	8	10	8	10	13	12	10	13	10	9	13	11	10	11	10	10	15	9	9
Host_176904_c0_seq1_15	[895 - 500] (REVERSE SENSE) len=976 path=[1 0-975]	0	56.893	70	11	728	3	11	1	132	14.6	8.09	31	26	23	29	24	29	21	30	36	24	29	31	24	24	30	25	23	31	27	26	26	27	28	30	29
Host_176978_c0_seq1_9	[158 - 760] len=1334 path=[1312 0-1333]	0	273.162	70	22	10808	11	17	1	201	22.6	4.78	398	528	505	409	309	382	364	386	571	325	376	804	364	335	381	396	335	455	324	421	350	353	340	310	373
Host_177005_c0_seq1_2	[133 - 309] len=310 path=[1 0-309]	0.015	3.123	36	1	69	1	1	1	59	6.9	6.24	4	1	2	3	3	3	1	2	2	1	1	1	2	3	2	2	2	2	4	2	2	2	2	1	9
Host_177147_c0_seq1_3	[108 - 347] len=1412 path=[893 0-443 1337 444-467 1361 468-693 198 694-943 448 944-967 472 968-1411]	0	26.637	43	3	99	3	3	1	80	8.9	8.79	7	3	2	2	3	6	3	3	7	2	3	8	6	2	5	3	2	6	3	3	3	3	3	3	3
Host_177158_c0_seq1_34	[2023 - 956] (REVERSE SENSE) len=2346 path=[1 0-2345]	0	95.234	50	15	630	13	13	1	356	41.7	5.55	23	30	23	25	24	20	25	25	30	18	23	31	17	25	21	26	20	25	20	30	29	26	26	14	22
Host_177191_c0_seq1_8	[291 - 1] (REVERSE SENSE) len=383 path=[1 0-289 291 290-313 315 314-382]	0	12.661	45	2	22	0	2	1	97	10.9	5.91	1	1	1	2	2	1	1	1	0	1	1	0	0	1	1	1	1	1	1	0	0	1	1	1	1
Host_177192_c0_seq1_9	[113 - 1420] len=1892 path=[1870 0-1891]	0	395.075	72	33	4115	23	27	1	436	48.2	6.6	116	175	197	132	133	116	104	146	277	111	161	444	104	102	116	95	120	198	109	177	155	186	171	110	125
Host_177230_c0_seq1_5	[74 - 625] len=625 path=[755 0-624]	0.002	5.434	13	1	2	1	1	1	184	20.3	4.26	0	0	1	0	0	0	0	1	0	0	0	0	0	0	0	0	0	0	0	0	0	0	0	0	0
Host_177743_c0_seq1_13	[481 - 2] (REVERSE SENSE) len=572 path=[550 0-571]	0.033	2.493	16	1	3	1	1	1	160	18	8.43	0	0	0	1	0	0	0	0	0	0	0	0	0	0	0	1	0	0	1	0	0	0	0	0	0
Host_178516_c0_seq2_2	[2 - 553] len=1361 path=[1 0-38 40 39-63 65 64-1360]	0	32.596	39	9	200	7	9	1	184	20.4	10.04	7	8	11	7	9	8	6	9	6	8	7	13	7	9	6	7	5	6	8	9	7	8	8	9	6
Host_178810_c0_seq1_3	[31 - 369] len=657 path=[1 0-656]	0	12.022	21	2	74	1	1	1	113	12.9	11.02	2	3	4	4	3	4	4	2	4	2	2	5	2	4	2	2	3	3	4	4	2	2	3	1	1
Host_1791335_c0_seq1_4	[226 - 17] (REVERSE SENSE) len=226 path=[1 0-225]	0	23.601	56	2	38	0	2	1	70	8.1	8.75	3	2	1	1	1	1	1	1	1	1	1	2	1	1	2	1	2	1	1	2	3	1	2	2	1
Host_180352_c0_seq1_3	[60 - 251] len=251 path=[199 0-250]	0.004	4.36	22	1	5	1	1	1	64	7.2	4.88	0	1	1	1	0	0	0	0	0	0	0	0	0	0	0	0	0	0	0	1	0	0	1	0	0
Host_182326_c0_seq1_3	[23 - 349] len=349 path=[327 0-348]	0.019	2.897	9	1	11	1	1	1	109	11.5	10.29	0	0	2	1	0	0	1	0	0	0	1	0	0	1	0	0	1	0	1	0	2	0	1	0	0
Host_182455_c0_seq1_2	[2 - 145] len=230 path=[1 0-229]	0.001	6.734	31	1	3	0	1	1	48	5.4	9.88	0	0	0	0	0	0	1	0	0	1	0	1	0	0	0	0	0	0	0	0	0	0	0	0	0
Host_1832546_c0_seq1_1	[3 - 206] len=208 path=[186 0-207]	0	12.606	49	1	19	1	1	1	68	6.7	7.25	1	0	2	1	1	0	0	0	1	0	0	0	2	1	1	0	1	0	0	0	2	2	1	1	2
Host_184967_c0_seq1_2	[93 - 401] len=401 path=[379 0-400]	0	10.877	21	2	302	0	0	4	103	11.5	7.4	13	11	11	9	12	13	12	10	13	11	12	15	12	9	12	12	12	10	11	11	8	10	10	10	13
Host_185634_c0_seq1_27	[1698 - 328] (REVERSE SENSE) len=1882 path=[1860 0-1881]	0	30.76	14	4	9	4	4	1	457	52.3	5.92	1	0	2	0	0	0	1	1	0	0	1	2	0	0	0	0	0	0	1	0	0	0	0	0	0
Host_186953_c0_seq1_2	[100 - 207] len=209 path=[187 0-208]	0.001	6.305	31	1	141	0	0	4	36	4	7.24	6	6	5	5	6	7	6	5	6	5	6	6	5	4	6	5	5	6	5	5	4	5	5	5	6
Host_187375_c0_seq1_2	[92 - 232] len=234 path=[1 0-233]	0.045	2.302	34	1	1	1	1	1	47	5	11.53	0	0	0	0	0	0	0	0	0	0	0	0	0	0	0	0	0	0	0	0	0	0	1	0	0
Host_188480_c1_seq1_2	[1 - 222] len=224 path=[202 0-223]	0	9.141	35	2	6	2	2	1	74	7.8	6.9	0	0	0	0	0	0	0	0	0	0	1	2	0	0	1	0	2	0	0	0	0	0	0	0	0
Host_188906_c0_seq1_3	[2 - 256] len=257 path=[235 0-256]	0.001	6.451	13	1	1	0	1	1	85	10.2	9.13	0	0	1	0	0	0	0	0	0	0	0	0	0	0	0	0	0	0	0	0	0	0	0	0	0
Host_188906_c0_seq1_6	[174 - 1] (REVERSE SENSE) len=257 path=[235 0-256]	0.041	2.362	24	1	26	1	1	1	58	6.1	8.63	0	0	0	0	0	0	0	0	3	0	2	0	2	0	1	0	3	3	3	0	0	2	5	0	2
Host_189133_c0_seq1_4	[108 - 314] len=315 path=[99 0-97 423 98-314]	0.001	7.01	38	1	35	0	1	1	69	7.5	8.18	8	1	0	0	0	0	0	0	17	0	0	8	0	0	0	0	0	0	0	0	0	0	0	0	1
Host_189349_c0_seq1_6	[340 - 2] (REVERSE SENSE) len=342 path=[320 0-341]	0.001	6.875	12	1	50	1	1	1	113	12.3	10.08	2	2	1	2	2	2	2	2	2	2	2	2	2	1	2	3	2	1	2	3	2	2	2	2	2
Host_190660_c0_seq1_7	[272 - 24] (REVERSE SENSE) len=273 path=[349 0-230 580 231-272]	0.002	5.184	40	2	14	0	2	1	83	9.2	6.76	0	2	0	0	0	1	0	1	0	1	1	0	0	0	0	0	2	0	1	0	1	0	1	1	2
Host_193935_c0_seq1_1	[3 - 341] len=343 path=[772 0-34 452 35-342]	0	42.986	54	5	134	0	5	1	113	12	8.12	6	4	7	6	5	3	3	6	3	7	7	3	7	7	2	2	8	4	4	7	4	6	7	6	6
Host_193935_c0_seq2_1	[3 - 389] len=391 path=[369 0-82 452 83-390]	0	42.986	47	5	134	0	5	1	129	13.7	9.8	6	4	7	6	5	3	3	6	3	7	7	3	7	7	2	2	8	4	4	7	4	6	7	6	6
Host_195802_c0_seq1_1	[2 - 211] len=213 path=[1 0-212]	0.004	4.332	17	1	6	0	1	1	70	7.5	11.21	0	1	0	1	0	0	0	0	2	0	0	0	0	0	0	0	0	0	0	0	0	1	1	0	0
Host_196738_c0_seq1_5	[120 - 383] len=383 path=[361 0-89 451 90-96 458 97-382]	0.001	6.233	18	1	2	1	1	1	88	9.6	10.35	0	0	0	0	0	0	1	0	0	0	0	0	0	0	0	0	0	0	0	0	0	0	1	0	0
Host_1978877_c0_seq1	1 209 3 +	0.001	6.506	57	2	6	0	2	1	69	7.1	5.91	1	0	0	0	0	0	1	0	0	0	0	1	0	0	0	1	0	1	1	0	0	0	0	0	0
Host_200080_c0_seq1_3	[2 - 220] len=222 path=[1 0-221]	0	7.338	25	1	8	1	1	1	73	8.2	5.45	0	0	0	1	0	0	1	0	0	1	1	0	0	0	0	1	1	0	0	0	0	1	1	0	0
Host_200143_c0_seq1_3	[2 - 217] len=217 path=[1 0-216]	0.001	5.636	29	1	3	0	1	1	72	8.2	8.28	0	1	0	0	0	0	0	0	0	0	0	0	0	0	0	0	0	0	0	0	0	1	0	1	0
Host_201288_c0_seq1_1	[3 - 242] len=243 path=[221 0-242]	0.001	5.774	14	1	3	0	1	1	80	8.4	4.7	0	0	0	0	0	0	0	1	1	0	0	1	0	0	0	0	0	0	0	0	0	0	0	0	0
Host_202192_c0_seq1_5	[34 - 522] len=523 path=[711 0-522]	0.003	4.771	9	1	4	1	1	1	163	18.2	7.09	0	0	1	1	0	0	0	0	0	0	0	0	0	0	0	0	0	0	0	0	0	0	1	1	0
Host_203858_c0_seq1_8	[300 - 1] (REVERSE SENSE) len=302 path=[328 0-186 515 187-301]	0	61.775	57	7	296	0	7	1	100	11.1	9.74	12	12	13	11	13	8	7	10	14	8	11	14	9	12	8	8	13	10	7	13	16	10	11	12	8
Host_209868_c0_seq1_3	[3 - 278] len=279 path=[257 0-278]	0	7.226	21	1	13	0	1	1	92	10.3	5.05	0	0	2	0	0	1	1	1	0	0	1	0	0	0	1	1	0	1	0	2	0	1	1	0	0
Host_213812_c0_seq1_4	[3 - 269] len=269 path=[247 0-268]	0	35.142	55	6	98	0	6	1	89	9.6	10.29	6	5	4	3	3	3	3	3	4	5	4	5	3	4	4	3	6	3	3	4	4	4	4	2	4
Host_215918_c0_seq1_2	[1 - 219] len=219 path=[361 0-218]	0.005	3.946	14	1	5	1	1	1	73	8.7	4.6	1	1	0	0	0	1	0	0	0	0	0	0	1	0	0	1	0	0	0	0	0	0	0	0	0
Host_217112_c0_seq1_4	[329 - 3] (REVERSE SENSE) len=331 path=[309 0-330]	0	34.198	61	4	134	4	4	1	109	12.1	7.24	1	4	8	13	7	1	7	7	4	3	4	2	1	7	1	8	4	7	7	8	7	5	7	7	1
Host_218589_c0_seq1_4	[1 - 297] len=298 path=[276 0-297]	0.001	6.017	12	1	22	0	1	1	99	11.7	9.86	1	1	1	1	1	0	1	1	0	1	1	0	1	1	0	1	1	0	1	1	1	1	1	1	1
Host_218813_c0_seq1_4	[147 - 1] (REVERSE SENSE) len=216 path=[194 0-192 437 193-215]	0	40.931	76	5	653	0	5	1	49	5.6	5.26	23	27	30	25	25	20	25	23	32	26	27	33	27	29	24	23	24	29	22	28	22	24	29	7	19
Host_223585_c0_seq1_2	[2 - 268] len=269 path=[82 0-268]	0.001	6.914	17	1	30	0	1	1	89	10.2	8.59	3	2	0	2	1	1	1	0	2	0	1	1	2	0	2	1	0	1	2	1	1	2	0	1	2
Host_223632_c0_seq1_2	[2 - 322] len=324 path=[302 0-323]	0	10.188	21	2	18	2	2	1	107	12.6	9.2	0	0	1	0	0	0	1	1	0	1	1	1	1	1	0	0	1	0	1	0	0	1	2	1	0
Host_224893_c0_seq1	42 237 3 +	0	10.087	35	2	19	0	2	1	65	7.2	8.54	1	0	1	0	1	0	0	1	1	1	1	0	1	2	0	0	0	0	0	0	3	2	2	0	1
Host_225182_c0_seq1_4	[1 - 291] len=291 path=[481 0-290]	0	12.415	16	1	44	0	1	1	97	10.3	9.36	2	2	3	1	2	3	0	2	4	1	1	2	1	2	0	2	2	1	0	3	2	2	2	1	1
Host_226462_c1_seq1_7	[241 - 2] (REVERSE SENSE) len=241 path=[709 0-240]	0	7.415	26	1	1	1	1	1	80	8.6	7.3	0	0	0	0	0	0	0	0	0	0	0	1	0	0	0	0	0	0	0	0	0	0	0	0	0
Host_227038_c0_seq1_18	[1315 - 488] (REVERSE SENSE) len=1316 path=[1294 0-1315]	0.005	4.091	6	1	1	1	1	1	276	31.6	7.12	0	0	0	0	0	0	0	0	0	0	0	0	0	0	0	0	1	0	0	0	0	0	0	0	0
Host_228637_c0_seq1_3	[79 - 252] len=252 path=[1 0-251]	0.007	3.668	19	1	9	0	1	1	58	6.3	8.92	1	0	0	1	0	0	0	0	0	0	0	2	0	0	0	0	1	0	0	1	0	0	0	1	0
Host_230706_c0_seq1_8	[339 - 1] (REVERSE SENSE) len=442 path=[1 0-441]	0	8.541	33	2	37	2	2	1	113	12.1	4.6	1	1	1	3	1	1	1	4	1	2	1	1	1	1	1	3	1	0	0	1	2	2	1	4	1
Host_230882_c0_seq1_2	[1 - 300] len=300 path=[1 0-299]	0	51.054	48	3	75	0	3	1	100	12	4.21	6	0	0	0	0	6	0	0	12	0	2	6	4	0	3	2	6	8	0	0	0	1	7	0	4
Host_236036_c0_seq1_10	[375 - 1] (REVERSE SENSE) len=377 path=[355 0-376]	0.001	5.755	12	1	6	1	1	1	125	14.1	9.88	0	0	0	1	0	0	0	0	1	0	0	0	0	0	0	0	1	0	0	1	0	1	0	0	1
Host_237253_c0_seq1_3	[3 - 206] len=206 path=[299 0-205]	0.005	4.166	19	1	9	1	1	1	68	7.6	6.51	1	1	1	0	1	0	0	1	1	0	1	0	0	0	0	0	0	0	0	0	1	1	0	0	0
Host_238516_c0_seq1_1	[3 - 263] len=264 path=[502 0-263]	0	18.545	53	3	8	3	3	1	87	9.6	9.44	0	0	0	0	0	0	0	0	0	0	0	6	0	0	0	0	0	0	0	0	2	0	0	0	0
Host_238613_c0_seq1_6	[367 - 2] (REVERSE SENSE) len=368 path=[1 0-367]	0	35.54	46	5	117	5	5	1	122	13.9	6.01	12	5	5	5	6	10	4	4	2	4	2	7	4	7	2	4	3	9	3	4	2	4	4	3	2
Host_239011_c0_seq1_7	[237 - 1] (REVERSE SENSE) len=239 path=[217 0-238]	0.003	4.485	13	1	17	0	1	1	79	8.8	10.52	1	1	0	1	1	1	0	0	1	1	1	1	1	0	0	0	1	1	1	1	1	1	1	0	0
Host_239400_c0_seq1_8	[488 - 730] len=730 path=[708 0-729]	0.003	4.751	15	1	8	1	1	1	81	9.1	4.46	0	0	1	0	0	0	1	0	1	0	2	0	0	1	0	0	0	0	1	0	0	0	1	0	0
Host_239853_c0_seq1_8	[269 - 3] (REVERSE SENSE) len=293 path=[1 0-52 54 53-269 759 270-292]	0	22.297	25	1	23	0	1	1	89	9.3	6.35	1	0	0	2	1	0	0	0	2	2	0	3	1	1	2	0	1	0	0	3	3	1	0	0	0
Host_239853_c0_seq2_9	[240 - 1] (REVERSE SENSE) len=264 path=[721 0-23 54 24-240 759 241-263]	0	22.297	28	1	23	0	1	1	80	8.3	9.45	1	0	0	2	1	0	0	0	2	2	0	3	1	1	2	0	1	0	0	3	3	1	0	0	0
Host_240656_c0_seq1_3	[3 - 350] len=351 path=[1 0-179 794 180-191 193 192-350]	0	16.582	19	1	8	0	1	1	116	13.3	5.17	0	0	0	0	0	0	0	0	0	0	0	8	0	0	0	0	0	0	0	0	0	0	0	0	0
Host_240885_c0_seq1_6	[676 - 470] (REVERSE SENSE) len=677 path=[1 0-676]	0	24.044	59	3	156	3	3	1	69	8	6	5	6	6	9	6	5	6	5	5	6	7	9	6	7	5	9	6	6	5	5	7	6	6	4	4
Host_241380_c0_seq1_5	[222 - 1] (REVERSE SENSE) len=222 path=[693 0-22 268 23-221]	0	20.007	24	1	168	0	1	1	74	8.3	11.4	12	2	1	4	7	4	0	3	4	1	1	2	13	2	12	0	1	9	11	5	24	8	10	9	18
Host_241380_c0_seq2_5	[270 - 4] (REVERSE SENSE) len=270 path=[197 0-70 268 71-269]	0	71.868	44	5	799	0	5	1	89	10	9.89	50	25	27	38	30	22	9	28	54	12	20	23	52	28	38	11	28	32	26	34	45	36	37	24	42
Host_241696_c0_seq1_2	[3 - 362] len=363 path=[341 0-362]	0	19.475	41	3	63	3	3	1	120	13.6	9.74	3	2	4	4	3	3	3	1	3	3	2	2	2	2	1	1	2	2	2	3	3	2	3	4	3
Host_242273_c0_seq1_2	[3 - 218] len=237 path=[1 0-236]	0	12.421	51	2	48	0	2	1	72	7.7	8.03	2	0	2	4	2	0	0	1	5	1	0	0	3	2	1	0	3	0	1	2	3	4	4	3	4
Host_242414_c0_seq1_12	[678 - 469] (REVERSE SENSE) len=974 path=[952 0-288 1241 289-973]	0.027	2.627	53	1	1	1	1	1	70	7.5	9.66	0	0	0	0	0	0	0	0	1	0	0	0	0	0	0	0	0	0	0	0	0	0	0	0	0
Host_242601_c0_seq1_2	[1 - 210] len=211 path=[189 0-61 251 62-80 270 81-210]	0	7.188	14	2	64	0	2	1	70	7.4	4.42	0	9	0	0	0	8	3	0	0	8	4	9	1	0	0	5	1	8	5	0	0	1	0	0	0
Host_242702_c0_seq1_6	[174 - 1] (REVERSE SENSE) len=263 path=[171 0-262]	0.002	5.496	28	1	15	1	1	1	58	6.3	8.68	0	0	1	2	1	0	0	2	0	0	0	0	0	2	0	0	0	0	0	2	1	2	2	0	0
Host_243000_c0_seq1_2	[37 - 270] len=271 path=[1 0-88 90 89-270]	0.041	2.372	9	1	4	0	1	1	78	9	4.16	0	0	0	0	0	1	0	0	0	0	0	0	0	0	1	0	0	0	0	0	0	0	1	0	1
Host_243978_c0_seq1	1 853 2 +	0	12.723	15	2	48	0	2	1	283	31.2	4.82	8	1	3	3	0	9	0	0	9	0	1	3	0	1	0	0	0	6	0	0	0	3	1	0	0
Host_243978_c0_seq1_12	[1048 - 86] (REVERSE SENSE) len=1049 path=[1 0-110 112 111-131 133 132-1048]	0	12.723	13	2	48	0	2	1	321	32.3	8.6	8	1	3	3	0	9	0	0	9	0	1	3	0	1	0	0	0	6	0	0	0	3	1	0	0
Host_244575_c0_seq1_3	[3 - 398] len=398 path=[376 0-397]	0	17.1	39	2	4	2	2	1	132	14.6	5.57	0	0	1	0	0	0	0	0	0	0	0	3	0	0	0	0	0	0	0	0	0	0	0	0	0
Host_244712_c0_seq1_4	[3 - 533] len=2188 path=[1 0-1292 1294 1293-1314 1316 1315-2187]	0	31.237	38	4	14	4	4	1	177	20.3	9.11	0	1	0	1	1	0	0	1	0	0	0	4	0	2	0	1	0	0	0	1	1	1	0	0	0
Host_244739_c0_seq1_12	[591 - 244] (REVERSE SENSE) len=653 path=[1 0-337 933 338-652]	0	20.214	49	2	19	0	2	1	116	12.4	5.71	0	1	1	0	0	1	1	0	2	0	0	1	2	0	1	0	1	2	0	1	2	1	1	0	1
Host_244739_c0_seq2_21	[1185 - 244] (REVERSE SENSE) len=1247 path=[1 0-337 339 338-931 933 932-1246]	0	25.625	22	3	53	1	3	1	314	34.8	6.9	1	3	3	1	2	2	2	1	3	1	1	2	3	1	2	2	2	4	1	2	4	2	2	1	2
Host_244811_c0_seq1_5	[408 - 316] (REVERSE SENSE) len=409 path=[1 0-408]	0.003	4.715	39	1	10	1	1	1	31	3.5	9.98	0	1	0	1	0	0	0	0	0	0	0	1	0	0	0	0	1	0	1	1	1	1	1	1	0
Host_245846_c0_seq1_2	[3 - 209] len=209 path=[349 0-208]	0	56.651	32	2	799	0	2	1	69	7.4	9.58	38	22	17	17	22	36	21	20	44	18	26	93	38	19	45	19	22	50	19	18	16	21	33	16	36
Host_246301_c0_seq1_12	[987 - 646] (REVERSE SENSE) len=1013 path=[995 0-1012]	0	10.08	25	2	12	2	2	1	114	13.3	9.86	1	0	0	0	0	1	1	1	0	0	0	1	0	2	1	1	1	0	0	0	0	0	1	1	0
Host_246463_c0_seq1_3	[6 - 434] len=979 path=[957 0-978]	0.006	3.867	8	1	4	1	1	1	143	15.8	9.28	0	0	0	0	0	0	0	0	1	0	0	0	0	0	0	0	0	0	0	0	1	0	1	1	0
Host_246773_c0_seq1_16	[933 - 529] (REVERSE SENSE) len=972 path=[950 0-971]	0	10.145	21	3	66	3	3	1	135	15	10.33	3	3	1	2	2	4	2	3	3	1	2	4	3	2	3	3	2	3	2	3	2	3	3	3	3
Host_246841_c0_seq1_29	[2159 - 903] (REVERSE SENSE) len=2163 path=[1 0-2162]	0	33.621	17	8	33	8	8	1	419	48.2	10.4	0	1	2	2	0	4	0	0	1	1	2	5	0	1	0	0	0	3	2	1	0	1	4	1	2
Host_247299_c0_seq1_3	[3 - 218] len=220 path=[366 0-219]	0	43.784	58	3	117	0	3	1	72	8	9.82	4	3	4	5	9	4	3	6	4	4	4	6	6	2	4	3	6	4	4	5	4	4	2	7	4
Host_247422_c0_seq1_7	[401 - 3] (REVERSE SENSE) len=401 path=[379 0-400]	0.006	3.902	7	1	50	0	1	1	133	14.4	4.92	3	1	1	2	2	3	2	2	1	2	2	2	2	1	3	1	3	2	2	2	1	2	2	3	3
Host_247463_c0_seq2_13	[646 - 143] (REVERSE SENSE) len=746 path=[660 0-585 1392 586-649 1246 650-667 1264 668-745]	0	38.519	32	6	205	6	6	1	168	18.7	9.99	9	7	9	8	7	5	7	9	11	8	7	11	4	6	8	8	12	5	8	8	7	9	8	10	5
Host_247518_c0_seq1_4	[64 - 408] len=2708 path=[5521 0-109 131 110-2707]	0	46.992	38	3	40	0	3	1	115	12.8	6.95	1	0	0	1	0	2	0	2	5	0	2	8	0	1	1	9	0	5	0	0	2	0	1	0	0
Host_247518_c0_seq2_4	[60 - 428] len=2728 path=[1 0-129 131 130-2727]	0	46.992	36	3	40	0	3	1	123	13.7	7.43	1	0	0	1	0	2	0	2	5	0	2	8	0	1	1	9	0	5	0	0	2	0	1	0	0
Host_247534_c0_seq1_8	[142 - 858] len=1385 path=[1 0-1384]	0	84.926	59	12	457	12	12	1	239	26.1	7.74	20	11	18	12	9	28	12	12	37	13	17	48	10	8	12	26	17	25	13	13	14	15	12	12	15
Host_247585_c0_seq1_1	[104 - 292] len=294 path=[272 0-293]	0.001	6.596	17	1	19	1	1	1	63	7.1	4.31	1	0	2	1	0	1	1	1	0	1	1	1	1	0	1	0	1	1	1	1	0	2	1	0	0
Host_247648_c0_seq1_4	[34 - 423] len=787 path=[17 0-56 77 57-570 591 571-786]	0	266.339	76	17	9853	16	17	1	130	14.5	6.01	361	459	325	378	329	336	328	351	489	301	323	378	355	374	326	340	331	419	353	363	390	414	401	364	291
Host_247749_c0_seq2_23	[1387 - 875] (REVERSE SENSE) len=1557 path=[1501 0-1329 3156 1330-1331 3024 1332-1363 2831 1364-1382 2850 1383-1556]	0	111.131	46	8	1646	8	8	1	171	18.5	5.39	69	80	50	48	58	40	54	60	109	51	69	57	73	63	34	70	65	81	45	74	77	64	78	45	27
Host_247756_c0_seq1_6	[314 - 3] (REVERSE SENSE) len=315 path=[293 0-314]	0.017	2.964	8	1	1	0	1	1	104	11.6	9.25	0	0	0	0	0	0	0	0	0	0	0	1	0	0	0	0	0	0	0	0	0	0	0	0	0
Host_248042_c0_seq1_3	[94 - 594] len=1190 path=[1168 0-1189]	0.035	2.438	5	1	48	1	1	1	167	19.3	4.65	0	1	3	3	2	2	0	4	3	0	3	3	1	3	1	1	4	3	2	1	2	3	3	0	0
Host_248053_c0_seq1_33	[1886 - 813] (REVERSE SENSE) len=1887 path=[1 0-497 499 498-504 506 505-1886]	0	550.645	72	43	5013	28	29	1	358	40.4	4.69	140	218	234	196	205	152	153	216	197	137	195	429	157	186	156	201	119	185	130	216	220	166	151	118	148
Host_248066_c0_seq1_5	[1 - 462] len=1135 path=[1113 0-1134]	0	16.282	18	2	146	2	2	1	154	16.6	11.21	5	5	7	4	7	6	4	7	7	5	7	13	5	4	3	7	6	7	4	5	5	7	7	4	5
Host_248349_c0_seq1_5	[159 - 506] len=719 path=[697 0-718]	0	31.792	55	8	477	0	8	1	116	12.6	8.09	21	18	15	19	15	21	12	21	26	15	20	23	17	15	21	19	15	21	17	17	15	17	17	20	18
Host_248889_c0_seq1	77 422 2 +	0.001	6.592	9	2	145	0	1	1	115	12.9	4.31	5	5	7	6	5	5	6	6	6	6	6	7	5	6	4	6	6	5	6	7	4	7	8	6	5
Host_248889_c0_seq1_2	[71 - 418] len=420 path=[1 0-65 67 66-419]	0.001	6.592	9	2	145	0	1	1	116	12.3	6.79	5	5	7	6	5	5	6	6	6	6	6	7	5	6	4	6	6	5	6	7	4	7	8	6	5
Host_248929_c0_seq1_1	[2 - 184] len=1059 path=[1037 0-1058]	0	13.918	77	2	29	2	2	1	61	6.5	4.89	0	2	3	3	0	0	0	2	3	0	1	1	1	4	0	0	0	1	0	0	2	1	3	0	0
Host_249083_c1_seq1_3	[36 - 290] len=291 path=[445 0-151 597 152-290]	0	42.279	54	4	228	0	4	1	85	8.9	4.42	13	9	9	8	9	8	7	9	12	8	9	11	9	8	7	6	10	7	6	9	5	9	10	9	6
Host_249138_c0_seq1_8	[440 - 54] (REVERSE SENSE) len=490 path=[97 0-433 531 434-489]	0.002	5.176	19	2	2	1	2	1	129	14.7	9.16	0	0	1	0	0	0	0	0	0	0	0	1	0	0	0	0	0	0	0	0	0	0	0	0	0
Host_249192_c0_seq1_19	[1286 - 795] (REVERSE SENSE) len=1423 path=[1401 0-1422]	0	16.785	31	2	22	2	2	1	164	18.3	4.86	1	1	1	1	0	0	1	1	1	1	1	2	0	1	1	1	1	1	1	1	0	1	1	1	1
Host_249266_c0_seq1_4	[107 - 556] len=1077 path=[1055 0-1076]	0.01	3.397	16	1	3	1	1	1	150	16.6	7.05	0	0	0	0	0	0	0	1	1	0	0	0	0	0	0	0	0	0	0	0	1	0	0	0	0
Host_249276_c0_seq1_4	[60 - 392] len=394 path=[372 0-280 653 281-393]	0	34.433	23	4	284	2	2	1	111	12.9	5.71	12	10	9	10	10	13	10	10	11	10	11	17	10	8	10	11	10	10	8	10	11	10	10	9	10
Host_249276_c1_seq1_4	[1 - 225] len=226 path=[743 0-225]	0	36.325	63	7	127	5	5	1	75	8.4	6.28	6	4	5	5	6	6	3	6	5	4	3	10	4	4	7	6	4	5	3	5	6	5	5	5	5
Host_249291_c0_seq1_12	[750 - 280] (REVERSE SENSE) len=769 path=[747 0-558 1306 559-575 1323 576-768]	0.007	3.798	17	2	8	2	2	1	157	17.6	8.54	1	0	0	0	0	0	0	0	0	0	0	3	1	0	0	0	1	0	0	0	0	0	0	0	2
Host_249329_c0_seq1_7	[310 - 1455] len=2263 path=[2222 0-282 4506 283-301 2505 302-2262]	0	9.184	18	3	17	3	3	1	382	43.8	6.32	1	1	1	1	1	1	0	0	0	1	1	1	0	1	0	1	0	1	1	1	0	1	1	0	1
Host_249381_c0_seq1_6	[301 - 26] (REVERSE SENSE) len=303 path=[132 0-60 193 61-302]	0	21.718	49	3	80	0	3	1	92	11.2	9.33	6	1	3	3	3	4	1	4	4	2	2	2	4	1	4	2	5	2	1	3	1	5	3	4	5
Host_249381_c0_seq2_5	[310 - 38] (REVERSE SENSE) len=312 path=[893 0-69 193 70-311]	0	21.718	49	3	80	0	3	1	91	10.9	6.29	6	1	3	3	3	4	1	4	4	2	2	2	4	1	4	2	5	2	1	3	1	5	3	4	5
Host_250229_c0_seq1_15	[812 - 210] (REVERSE SENSE) len=887 path=[871 0-709 1581 710-886]	0	23.156	23	3	16	0	3	1	201	22.4	9.99	4	0	0	0	0	3	0	0	1	0	1	1	2	0	1	0	2	0	0	0	0	0	0	0	1
Host_250229_c0_seq2_17	[770 - 210] (REVERSE SENSE) len=907 path=[871 0-709 1758 710-787 1836 788-906]	0	23.156	25	3	16	0	3	1	187	20.9	9.83	4	0	0	0	0	3	0	0	1	0	1	1	2	0	1	0	2	0	0	0	0	0	0	0	1
Host_250418_c0_seq1_23	[1653 - 742] (REVERSE SENSE) len=1714 path=[1 0-1659 3530 1660-1666 1669 1667-1671 1674 1672-1713]	0.006	3.762	4	1	28	1	1	1	304	34.6	5.99	2	1	2	1	0	2	1	2	1	1	1	0	2	2	1	0	2	0	1	1	1	2	0	2	0
Host_250910_c0_seq1	1 276 1 +	0.014	3.196	13	1	14	0	1	1	91	9.8	5.01	0	0	1	1	1	0	1	0	1	1	1	1	0	1	0	0	1	1	0	1	0	1	1	0	0
Host_250910_c0_seq1_8	[273 - 43] (REVERSE SENSE) len=314 path=[292 0-313]	0.014	3.196	16	1	14	0	1	1	77	8.2	5.01	0	0	1	1	1	0	1	0	1	1	1	1	0	1	0	0	1	1	0	1	0	1	1	0	0
Host_251136_c0_seq1_3	[1 - 285] len=287 path=[583 0-209 793 210-286]	0.009	3.417	9	1	34	0	1	1	95	10.3	7.58	2	2	0	1	2	2	0	2	2	0	0	3	2	1	2	2	1	1	0	2	1	0	2	2	2
Host_251371_c0_seq1_5	[291 - 1] (REVERSE SENSE) len=291 path=[269 0-290]	0	58.575	71	5	36	0	5	1	97	11.3	6.62	2	2	3	0	1	1	1	1	3	0	3	6	1	1	0	1	1	4	1	0	0	0	3	0	1
Host_251371_c1_seq1	1 267 2 +	0.025	2.72	13	1	7	0	1	1	88	9.4	9.7	0	2	0	0	0	0	0	0	0	0	1	0	0	0	0	0	0	2	0	1	0	0	1	0	0
Host_251371_c1_seq1_5	[263 - 3] (REVERSE SENSE) len=265 path=[921 0-16 938 17-40 986 41-264]	0	7.419	25	2	9	0	2	1	87	10	9.38	0	3	0	0	0	0	0	0	0	0	1	0	0	0	0	0	0	2	0	1	0	0	1	0	0
Host_251440_c1_seq1_7	[359 - 3] (REVERSE SENSE) len=360 path=[491 0-359]	0	7.175	12	1	4	1	1	1	119	13.2	4.11	0	0	0	0	0	0	0	0	0	1	0	1	0	0	0	0	0	0	0	1	1	0	0	0	0
Host_251800_c0_seq1_23	[81 - 2579] len=3179 path=[3157 0-3178]	0	7.457	3	2	2	2	2	1	833	92.5	5.08	0	0	1	0	0	0	0	0	0	0	0	1	0	0	0	0	0	0	0	0	0	0	0	0	0
Host_251807_c0_seq1_4	[244 - 2] (REVERSE SENSE) len=246 path=[224 0-245]	0.001	5.804	16	1	4	1	1	1	81	9.3	8.32	1	0	1	0	0	1	0	0	0	0	0	1	0	0	0	0	0	0	0	0	0	0	0	0	0
Host_252149_c1_seq1_4	[2 - 313] len=315 path=[293 0-239 533 240-257 551 258-314]	0.002	5.106	11	1	17	0	1	1	104	12.1	5.21	0	0	1	1	0	1	1	1	0	0	1	1	1	1	0	1	0	1	1	1	0	1	1	1	1
Host_252168_c0_seq1_7	[562 - 281] (REVERSE SENSE) len=563 path=[541 0-562]	0	42.198	48	7	215	0	7	1	94	10.7	10.26	12	9	5	8	6	8	6	9	12	6	8	9	9	10	7	6	12	7	14	11	7	11	10	4	6
Host_252168_c0_seq1_9	[311 - 3] (REVERSE SENSE) len=563 path=[541 0-562]	0	24.384	29	3	271	0	3	1	103	11.8	8.32	13	12	10	10	12	10	10	12	12	10	9	11	10	12	11	12	13	11	8	11	11	11	8	4	7
Host_252168_c1_seq2_3	[3 - 230] len=230 path=[1081 0-155 1660 156-229]	0	18.587	42	2	99	0	2	1	76	8.7	5.07	2	5	6	3	4	1	2	7	2	2	6	9	4	4	3	3	2	3	3	4	2	4	4	3	3
Host_252589_c0_seq1	1 243 1 +	0	17.18	30	2	16	0	2	1	81	9.2	8.59	0	0	2	0	0	1	2	1	1	2	1	0	1	1	0	1	0	0	0	1	0	0	1	1	0
Host_252736_c0_seq1_2	[222 - 1] (REVERSE SENSE) len=223 path=[155 0-18 174 19-222]	0.001	5.939	12	1	56	0	1	1	74	8.5	8.47	3	4	1	2	3	3	2	4	1	2	3	4	4	3	1	1	0	3	1	0	0	4	3	0	3
Host_253123_c0_seq1_3	[2 - 205] len=206 path=[1 0-205]	0	9.287	26	2	116	0	2	1	68	7.4	9.47	5	3	3	4	4	5	4	3	6	5	5	5	5	3	5	4	4	5	5	4	4	4	5	3	4
Host_253649_c0_seq1	1 395 3 +	0	46.687	29	6	713	0	0	0	131	15.1	5.68	25	30	30	27	22	35	23	27	20	23	20	31	27	18	26	26	25	35	30	35	18	29	25	26	33
Host_253649_c1_seq1_1	[2 - 121] len=942 path=[1 0-333 335 334-941]	0	48.704	75	5	3040	0	4	1	40	4.5	4.59	98	232	215	119	62	84	75	113	225	69	107	366	88	85	87	106	68	126	66	131	61	80	90	63	82
Host_253810_c0_seq1_10	[88 - 1176] len=1724 path=[1 0-20 22 21-1723]	0	27.422	23	4	66	4	4	1	363	38.9	9.26	0	4	5	5	2	1	4	3	3	2	4	1	1	5	1	1	2	4	3	2	2	4	5	1	1
Host_254341_c0_seq2_26	[1522 - 683] (REVERSE SENSE) len=1621 path=[1 0-1427 1429 1428-1620]	0.039	2.401	4	1	2	1	1	1	280	32.4	7.8	0	0	0	1	0	0	0	0	0	0	1	0	0	0	0	0	0	0	0	0	0	0	0	0	0
Host_254390_c0_seq2_4	[83 - 472] len=473 path=[451 0-176 628 177-472]	0.001	5.913	9	1	9	1	1	1	130	14.8	9.38	0	1	1	1	0	0	0	0	1	0	1	0	0	1	0	0	0	1	0	1	0	1	0	0	0
Host_254390_c1_seq1_3	[3 - 290] len=291 path=[901 0-290]	0	12.558	25	2	31	2	2	1	96	10.5	4.56	1	2	3	2	1	1	1	2	0	2	4	1	0	1	0	4	1	1	0	1	0	0	1	1	1
Host_254456_c0_seq1_10	[98 - 1450] len=2322 path=[1 0-65 67 66-2321]	0	164.336	61	24	747	24	24	1	451	51	7.81	13	21	36	40	32	35	22	29	30	16	35	28	7	35	17	33	27	35	31	26	31	37	36	29	25
Host_254846_c0_seq1_18	[1006 - 521] (REVERSE SENSE) len=1008 path=[1 0-219 221 220-242 244 243-1007]	0.005	4.162	7	1	23	1	1	1	162	18.1	7.14	1	0	0	0	2	0	0	1	1	1	2	2	2	1	3	0	1	0	2	1	0	1	0	1	1
Host_254921_c0_seq1_7	[431 - 3] (REVERSE SENSE) len=433 path=[1 0-116 118 117-130 132 131-432]	0.003	4.633	22	2	13	2	2	1	143	15.3	7.3	1	0	1	1	0	0	1	0	0	1	1	1	0	1	0	0	2	0	0	1	0	0	1	1	0
Host_254963_c0_seq1_4	[2 - 301] len=303 path=[239 0-302]	0	7.725	37	2	3	2	2	1	100	11.2	5.24	0	0	2	0	0	0	0	0	0	0	0	0	0	0	0	0	0	0	0	0	0	0	0	0	0
Host_255023_c0_seq1_10	[462 - 160] (REVERSE SENSE) len=541 path=[1 0-423 425 424-484 486 485-540]	0	11.884	26	2	14	0	2	1	101	11.7	7.96	0	0	2	0	0	1	0	1	1	2	2	1	0	1	1	0	0	1	0	0	1	0	0	0	0
Host_255023_c0_seq2_8	[579 - 160] (REVERSE SENSE) len=579 path=[1 0-423 1060 424-522 486 523-578]	0	11.884	19	2	14	0	2	1	140	16.4	7.91	0	0	2	0	0	1	0	1	1	2	2	1	0	1	1	0	0	1	0	0	1	0	0	0	0
Host_255236_c0_seq1_1	[3 - 224] len=226 path=[1 0-225]	0	8.351	24	2	65	0	2	1	74	8.1	5.19	2	5	3	4	1	1	2	1	6	2	4	2	0	4	1	3	3	3	1	6	1	2	4	1	1
Host_255627_c1_seq1_4	[70 - 597] len=599 path=[676 0-58 736 59-598]	0	8.96	23	2	15	2	2	1	176	20.1	6	1	0	0	1	0	0	0	1	0	1	0	3	0	1	0	1	0	1	1	0	0	0	3	1	0
Host_25629_c0_seq1_6	[201 - 1] (REVERSE SENSE) len=202 path=[180 0-201]	0.001	6.519	15	1	16	0	1	1	67	7.3	5.66	1	0	1	0	0	0	1	0	1	0	1	3	1	0	0	0	0	1	0	2	2	0	1	1	0
Host_256313_c0_seq1_6	[280 - 2] (REVERSE SENSE) len=281 path=[1 0-280]	0	34.707	37	2	508	0	2	1	93	10.5	5.43	37	16	12	16	12	19	14	13	19	25	17	21	27	10	16	20	27	23	18	20	14	20	21	14	21
Host_256560_c0_seq1_3	[1 - 216] len=218 path=[309 0-181 622 182-217]	0	8.551	50	2	19	0	2	1	72	7.8	4.54	1	1	0	1	1	0	1	0	0	0	1	1	0	1	1	1	1	1	0	1	1	1	1	0	0
Host_256591_c0_seq1_2	[1 - 321] len=322 path=[300 0-321]	0	23.096	21	3	313	0	3	1	107	12.3	10.59	12	14	10	10	10	12	10	8	16	13	10	19	13	8	15	10	10	17	13	11	13	10	10	12	12
Host_257185_c0_seq2	1 317 3 +	0	139.634	42	7	3393	0	0	3	105	11.5	6.09	129	163	136	134	118	103	131	113	165	83	126	115	111	132	113	130	124	134	112	161	199	140	141	109	96
Host_257345_c0_seq1_1	[3 - 209] len=211 path=[442 0-210]	0	43.993	70	3	21	0	3	1	69	7.6	4.72	0	0	0	0	0	3	0	0	0	0	0	14	1	0	0	0	0	2	0	0	0	0	0	0	1
Host_257695_c1_seq1_6	[1 - 600] len=601 path=[1 0-322 686 323-600]	0.007	3.566	4	1	24	0	1	1	200	21.6	8.22	0	0	3	1	2	0	1	0	0	1	3	0	0	2	0	0	2	1	1	2	0	1	2	0	2
Host_257742_c0_seq1_5	[236 - 3] (REVERSE SENSE) len=236 path=[347 0-235]	0	7.753	27	1	20	1	1	1	78	8.5	5.94	0	0	4	4	1	0	0	2	0	0	0	3	0	1	0	1	0	0	0	2	2	0	0	0	0
Host_257845_c0_seq1_4	[3 - 548] len=780 path=[1 0-779]	0.002	5.462	8	1	9	0	1	1	182	20.2	4.89	0	1	1	0	0	0	1	0	0	1	0	0	0	0	0	0	1	0	1	1	0	1	0	0	0
Host_257998_c0_seq1_3	[4 - 597] len=597 path=[575 0-93 669 94-596]	0.005	3.97	21	2	4	2	2	1	198	23	7.53	0	0	0	0	0	0	1	0	1	0	0	1	0	0	0	1	0	0	0	0	0	0	0	0	0
Host_258910_c0_seq1_1	[3 - 203] len=203 path=[1 0-202]	0.024	2.749	12	1	54	0	0	2	67	7.2	6.68	2	3	1	3	2	2	1	2	2	2	2	1	2	3	3	3	1	3	2	2	3	2	3	1	3
Host_259473_c0_seq1_3	[3 - 227] len=229 path=[1 0-228]	0	10.713	17	1	20	0	1	1	75	8.4	8.24	1	2	1	0	0	0	2	2	0	0	2	0	0	1	1	0	1	1	1	0	1	1	1	1	0
Host_259491_c0_seq1_10	[555 - 1] (REVERSE SENSE) len=555 path=[533 0-554]	0.002	4.843	7	1	1	0	1	1	185	20.7	6.21	0	0	0	0	0	0	0	0	0	0	0	1	0	0	0	0	0	0	0	0	0	0	0	0	0
Host_260136_c1_seq1_1	[3 - 125] len=232 path=[711 0-231]	0.003	4.763	29	1	7	0	1	1	41	4.9	6.51	0	0	1	1	0	0	1	0	0	0	1	0	0	1	0	0	0	0	0	0	0	0	2	0	0
Host_260258_c0_seq1_3	[2 - 349] len=349 path=[1 0-348]	0	26.41	28	2	86	2	2	1	116	12.3	9.99	4	3	4	4	3	2	2	2	4	3	3	5	4	3	4	3	3	4	2	4	4	2	5	3	2
Host_260505_c0_seq1_1	[3 - 197] len=237 path=[215 0-236]	0	10.157	37	2	44	0	2	1	65	7.1	6.51	3	2	2	2	2	2	2	1	3	3	2	1	3	0	1	1	2	3	3	1	1	3	1	0	0
Host_260609_c0_seq1	1 823 2 +	0.003	4.75	8	1	23	0	1	1	273	30.6	5.33	0	1	3	2	1	0	1	0	0	1	1	0	0	3	0	4	0	0	0	1	3	0	0	2	0
Host_260609_c0_seq1_8	[2 - 1018] len=1054 path=[1 0-1053]	0.003	4.75	6	1	23	0	1	1	339	34.8	7.83	0	1	3	2	1	0	1	0	0	1	1	0	0	3	0	4	0	0	0	1	3	0	0	2	0
Host_261042_c0_seq1_2	[3 - 212] len=214 path=[135 0-46 182 47-213]	0.002	5.114	14	1	29	0	1	1	70	7.9	10.01	1	1	1	1	2	0	1	1	2	1	1	2	1	1	2	1	1	1	1	1	1	1	1	2	1
Host_261612_c0_seq1	1 319 2 +	0	11.541	30	3	36	0	3	1	106	11.9	5.33	0	3	5	5	2	0	0	2	0	0	1	0	2	5	0	0	0	0	1	2	4	2	1	0	0
Host_261688_c0_seq1_7	[547 - 927] len=927 path=[679 0-588 1268 589-677 1589 678-926]	0	17.513	45	4	21	0	4	1	127	15	6.18	1	0	0	0	0	1	0	3	1	1	2	1	2	2	1	0	2	0	0	1	0	0	1	2	0
Host_261804_c0_seq1_7	[484 - 104] (REVERSE SENSE) len=484 path=[462 0-483]	0.006	3.842	8	1	7	1	1	1	127	13.6	10.55	0	0	2	0	0	0	0	0	0	0	1	0	0	1	0	0	1	0	0	0	0	1	0	0	0
Host_262395_c0_seq1_4	[2 - 229] len=229 path=[185 0-228]	0.001	6.257	14	1	9	0	1	1	76	8.2	9.77	0	1	0	0	0	0	0	0	1	0	1	2	0	0	1	1	1	0	0	0	1	0	0	0	0
Host_262450_c0_seq1_8	[296 - 3] (REVERSE SENSE) len=296 path=[1 0-295]	0	9.148	31	1	2	1	1	1	98	11.1	5.41	0	0	0	0	0	0	0	0	0	0	0	2	0	0	0	0	0	0	0	0	0	0	0	0	0
Host_262618_c0_seq1_5	[373 - 2] (REVERSE SENSE) len=373 path=[1 0-195 197 196-372]	0	9.125	16	1	25	1	1	1	124	13.9	4.18	1	1	1	2	0	0	2	0	0	2	1	0	1	3	0	0	2	2	2	0	1	1	1	0	2
Host_262656_c0_seq1_3	[104 - 517] len=518 path=[496 0-267 764 268-517]	0.002	5.554	28	1	2	1	1	1	138	15.3	8.44	0	0	0	0	0	0	0	0	1	0	0	1	0	0	0	0	0	0	0	0	0	0	0	0	0
Host_263078_c0_seq1_2	[1 - 291] len=291 path=[269 0-290]	0	16.604	22	1	4	0	1	1	97	11.2	8.35	0	0	0	0	0	1	0	0	0	0	0	2	0	0	0	0	0	1	0	0	0	0	0	0	0
Host_263584_c0_seq1	1 333 2 +	0.005	4.065	17	2	28	0	2	1	110	12	6.29	0	0	1	2	0	2	2	1	0	1	2	2	1	1	1	1	3	1	1	0	0	2	1	1	2
Host_263809_c0_seq1_3	[2 - 382] len=383 path=[1 0-345 955 346-382]	0	18.105	19	2	39	0	2	1	127	13.9	9.2	1	2	2	1	1	1	2	0	1	1	2	2	1	0	2	1	3	3	2	1	1	3	0	0	1
Host_263809_c0_seq2	1 471 2 +	0	22.781	41	3	40	0	3	1	156	17	9.57	1	2	2	1	1	1	2	0	1	1	2	3	1	0	2	1	3	3	2	1	1	3	0	0	1
Host_264023_c1_seq1_8	[328 - 2] (REVERSE SENSE) len=329 path=[539 0-207 747 208-328]	0	38.988	50	4	163	0	1	1	109	12.1	5	10	4	3	5	6	9	7	7	10	6	5	8	12	5	9	6	10	6	3	5	3	5	6	2	8
Host_264180_c0_seq1_6	[204 - 19] (REVERSE SENSE) len=206 path=[184 0-57 242 58-205]	0	18.834	39	2	177	0	2	1	62	7.1	8.47	14	5	8	8	5	5	4	5	15	4	4	4	6	7	4	3	8	4	4	7	6	8	8	11	4
Host_264192_c0_seq1_8	[454 - 296] (REVERSE SENSE) len=456 path=[1 0-16 18 17-455]	0.001	6.704	25	1	33	1	1	1	53	6	8.84	1	2	0	1	2	1	0	2	2	1	1	2	2	2	1	2	1	0	1	3	1	1	1	1	2
Host_264767_c0_seq1_4	[1 - 420] len=421 path=[867 0-420]	0.001	5.76	11	1	5	1	1	1	140	15.2	4.89	0	0	0	0	0	0	1	0	0	1	0	0	0	0	0	1	0	0	0	1	0	1	0	0	0
Host_265051_c0_seq1_3	[3 - 476] len=477 path=[865 0-476]	0.005	4.195	7	1	7	1	1	1	158	16.4	5.94	0	0	1	0	0	1	1	1	0	0	0	1	0	0	0	0	0	0	0	0	1	0	0	1	0
Host_265299_c1_seq1_4	[1 - 801] len=801 path=[1 0-365 367 366-800]	0	43.216	33	7	107	0	7	1	267	29.3	7.05	1	4	8	7	5	1	4	5	4	6	4	4	1	6	1	4	5	3	4	5	3	7	4	3	1
Host_265349_c0_seq1_4	[82 - 435] len=435 path=[413 0-24 438 25-176 590 177-434]	0	25.589	52	6	266	0	0	2	118	13.2	9.1	8	10	9	10	11	12	9	11	11	11	11	12	9	11	11	11	10	9	12	9	7	12	10	10	13
Host_265449_c0_seq1_5	[262 - 2] (REVERSE SENSE) len=264 path=[671 0-263]	0	8.801	17	1	20	1	1	1	87	9.7	9.19	1	0	1	0	1	1	1	1	1	1	1	2	1	1	1	1	0	1	1	0	0	0	2	1	0
Host_265887_c1_seq1_2	[2 - 289] len=291 path=[269 0-290]	0.001	6.352	20	1	20	1	1	1	96	11.4	8.18	1	1	1	1	1	1	1	1	1	1	1	1	0	1	0	1	1	0	1	1	1	0	1	1	0
Host_266092_c0_seq1_3	[3 - 290] len=291 path=[269 0-227 497 228-290]	0	14.481	26	1	85	1	1	1	96	10.6	4.51	2	3	4	2	3	2	5	1	2	3	4	7	4	4	2	3	4	1	3	3	2	3	5	3	3
Host_266120_c0_seq1_3	[2 - 244] len=245 path=[223 0-24 248 25-244]	0	9.771	20	1	32	0	1	1	81	8.9	8.73	2	2	0	2	1	0	1	2	2	1	2	1	1	1	1	2	2	0	1	2	2	0	1	0	2
Host_266407_c0_seq1_3	[1 - 591] len=915 path=[893 0-642 1536 643-667 1561 668-914]	0	17.28	21	4	55	1	4	1	197	22.4	9.94	2	2	3	2	3	2	1	1	4	1	1	4	1	1	1	2	1	1	3	5	2	4	3	1	2
Host_266561_c0_seq1_3	[2 - 202] len=202 path=[180 0-178 572 179-201]	0	14.222	25	1	59	0	1	1	67	7.1	8.15	3	2	3	4	2	1	3	2	0	3	3	1	4	2	1	0	4	0	3	2	1	3	4	2	2
Host_266891_c0_seq1_3	[66 - 356] len=356 path=[1 0-355]	0	7.149	10	2	42	0	2	1	97	11.1	9.19	2	1	1	1	1	3	1	3	2	0	2	3	2	1	2	2	1	1	1	1	1	1	5	1	2
Host_267243_c0_seq1_4	[76 - 294] len=296 path=[1 0-78 81 79-295]	0.002	5.102	16	1	14	1	1	1	73	8.4	8.82	0	0	2	1	0	0	1	0	0	1	0	0	0	2	0	0	2	1	0	0	0	2	2	0	0
Host_267670_c0_seq1_31	[1704 - 577] (REVERSE SENSE) len=1780 path=[1758 0-655 2414 656-1779]	0	14.747	18	4	13	4	4	1	376	42.4	6.48	0	1	1	0	0	1	1	1	1	0	0	3	0	0	0	0	1	1	1	0	0	1	0	0	0
Host_268264_c0_seq1_9	[2 - 1249] len=1709 path=[1377 0-1515 2911 1516-1708]	0	63.492	30	16	207	15	16	1	416	46.6	10.84	5	8	12	9	7	7	6	10	4	9	9	11	2	11	3	9	8	9	7	9	9	14	11	10	5
Host_268279_c0_seq1_5	[1 - 567] len=567 path=[545 0-246 792 247-566]	0	16.802	38	4	17	2	4	1	189	19.8	5.38	1	0	2	0	0	1	1	1	1	0	0	2	1	2	0	1	0	0	1	1	1	0	1	0	0
Host_268279_c0_seq2	1 384 1 +	0.002	5.286	26	2	4	0	2	1	128	13.2	4.88	0	0	2	0	0	0	0	0	0	0	0	0	0	1	0	0	0	0	0	0	1	0	0	0	0
Host_268998_c0_seq1_2	[3 - 596] len=597 path=[575 0-132 708 133-596]	0	8.569	28	3	5	3	3	1	198	22.1	4.87	0	0	0	0	0	0	0	0	0	1	0	0	0	3	0	0	0	0	0	0	0	0	1	0	0
Host_269336_c0_seq1_5	[289 - 2] (REVERSE SENSE) len=291 path=[269 0-134 404 135-290]	0	30.826	29	2	139	0	2	1	96	11.1	5.91	8	4	3	5	3	5	4	4	10	3	2	10	5	2	12	5	6	10	7	4	1	8	6	4	7
Host_269525_c0_seq1_2	[3 - 290] len=292 path=[474 0-291]	0.002	5.241	15	1	7	1	1	1	96	10.9	5.91	0	1	1	0	0	0	1	0	0	0	1	0	0	1	0	0	0	0	1	0	0	0	1	0	0
Host_269580_c0_seq1_12	[402 - 1] (REVERSE SENSE) len=586 path=[329 0-585]	0.048	2.278	16	1	3	1	1	1	134	14.4	6.93	0	0	0	0	0	0	0	0	0	0	0	3	0	0	0	0	0	0	0	0	0	0	0	0	0
Host_270452_c0_seq1_11	[465 - 1] (REVERSE SENSE) len=466 path=[343 0-465]	0	19.507	32	2	16	2	2	1	155	17.5	8.6	0	1	0	1	2	0	0	2	0	1	1	1	0	0	0	0	0	0	0	2	3	1	1	0	0
Host_270452_c1_seq1_5	[222 - 1] (REVERSE SENSE) len=224 path=[1679 0-223]	0.024	2.73	14	1	12	1	1	1	74	8.2	5.17	0	1	1	1	1	1	1	0	0	0	0	1	1	0	0	0	1	0	0	1	0	0	0	1	1
Host_270554_c0_seq1	141 707 3 +	0	84.348	29	6	915	0	6	1	189	20.5	10.73	52	28	22	36	39	34	21	35	49	27	28	39	55	23	34	26	48	29	20	36	31	38	26	42	43
Host_270569_c1_seq1_9	[414 - 1] (REVERSE SENSE) len=416 path=[394 0-313 708 314-415]	0	15.479	23	3	49	0	3	1	138	15.4	9.67	1	2	3	2	3	1	1	1	4	1	1	3	1	1	1	2	1	1	2	5	2	3	3	1	1
Host_270606_c3_seq1	1 460 2 +	0	74.904	45	10	584	0	10	1	152	16.5	5.31	19	20	20	22	22	31	18	21	24	17	26	47	24	19	20	25	19	25	19	18	10	19	23	20	19
Host_270606_c3_seq1_7	[2 - 457] len=458 path=[2774 0-457]	0	74.904	45	10	584	0	10	1	152	15.9	10.1	19	20	20	22	22	31	18	21	24	17	26	47	24	19	20	25	19	25	19	18	10	19	23	20	19
Host_270727_c0_seq1_6	[1 - 771] len=773 path=[751 0-772]	0.005	4.181	9	1	5	1	1	1	257	29.9	4.73	0	1	2	1	0	0	0	0	0	0	0	0	0	0	0	0	0	0	0	0	0	1	0	0	0
Host_270827_c0_seq1_3	[1 - 321] len=322 path=[300 0-321]	0	26.127	64	5	19	5	5	1	107	11.9	5.45	1	1	1	1	0	0	0	2	1	2	2	0	1	0	0	1	0	0	0	2	1	3	0	0	0
Host_270948_c0_seq1	171 370 3 +	0	12.415	39	2	32	0	2	1	66	7.4	10.24	3	0	2	1	1	0	0	0	5	0	0	0	2	3	1	0	3	0	1	1	2	3	3	0	1
Host_270948_c0_seq1_9	[312 - 34] (REVERSE SENSE) len=368 path=[1 0-367]	0	12.415	28	2	32	0	2	1	93	10.5	10.27	3	0	2	1	1	0	0	0	5	0	0	0	2	3	1	0	3	0	1	1	2	3	3	0	1
Host_271419_c1_seq1_3	[1 - 225] len=225 path=[1047 0-224]	0.002	4.976	23	1	5	1	1	1	75	8.1	4.78	0	0	0	1	0	0	0	0	1	1	0	1	0	0	0	0	0	1	0	0	0	0	0	0	0
Host_271555_c0_seq1_2	[3 - 290] len=292 path=[270 0-291]	0.01	3.393	16	1	2	1	1	1	96	10.6	9.55	0	0	0	0	0	0	0	0	0	0	0	1	0	0	0	0	0	0	0	0	0	0	0	1	0
Host_271699_c1_seq1_3	[20 - 460] len=460 path=[1246 0-459]	0	7.991	22	3	35	3	3	1	147	16.5	5.01	1	1	2	1	1	3	2	1	1	1	1	3	1	2	0	1	1	0	3	1	1	1	2	1	2
Host_271904_c0_seq1_8	[204 - 1] (REVERSE SENSE) len=408 path=[1 0-407]	0	9.709	26	1	8	1	1	1	68	7.6	4.54	1	0	1	0	0	0	0	1	1	0	0	0	0	0	0	0	0	0	0	1	1	1	1	0	0
Host_272134_c0_seq1_8	[138 - 10] (REVERSE SENSE) len=342 path=[1 0-341]	0.042	2.342	98	1	4	1	1	1	43	4.8	4.98	3	0	0	0	0	0	0	0	0	0	0	0	0	0	0	0	0	0	1	0	0	0	0	0	0
Host_272465_c0_seq1_5	[256 - 2] (REVERSE SENSE) len=257 path=[235 0-256]	0.002	5.519	19	1	3	1	1	1	85	9.4	4.84	0	0	0	0	0	0	0	0	1	0	0	1	0	0	0	1	0	0	0	0	0	0	0	0	0
Host_272842_c0_seq1_4	[266 - 3] (REVERSE SENSE) len=266 path=[427 0-265]	0	12.629	26	1	99	0	1	1	88	9.8	6.51	5	4	5	7	5	9	0	8	10	0	0	5	8	5	2	3	0	6	0	8	5	2	0	1	0
Host_272842_c1_seq1_3	[2 - 235] len=236 path=[214 0-235]	0.009	3.462	23	1	5	1	1	1	78	9	8.43	0	0	1	0	0	0	0	0	0	1	0	0	1	0	0	0	0	0	0	1	1	0	0	0	0
Host_273077_c0_seq1_5	[216 - 13] (REVERSE SENSE) len=218 path=[217 0-217]	0.005	4.225	24	1	32	0	1	1	68	7.7	6.71	2	2	1	0	1	3	2	1	0	1	1	1	1	1	1	1	1	2	2	2	2	1	1	1	1
Host_273120_c0_seq1_5	[1 - 546] len=547 path=[525 0-546]	0	12.237	20	4	22	1	4	1	182	20.2	8.02	3	0	1	1	1	0	0	1	1	0	0	0	2	3	2	0	1	0	0	1	1	0	3	1	0
Host_273262_c0_seq1_2	[1 - 291] len=292 path=[327 0-291]	0.005	4.004	11	1	5	0	1	1	97	10.8	5.71	0	0	1	0	0	0	1	0	0	0	0	1	0	0	0	0	1	0	1	0	0	0	0	0	0
Host_273293_c0_seq2	1 227 3 +	0.003	4.451	19	2	45	0	2	1	75	8.9	10.84	2	2	1	1	2	2	1	2	3	2	1	2	3	1	1	2	2	2	1	3	2	2	0	3	2
Host_273937_c0_seq1_11	[560 - 3] (REVERSE SENSE) len=561 path=[539 0-560]	0.033	2.478	10	1	1	1	1	1	186	21	10.37	0	0	0	0	0	0	0	0	0	0	0	1	0	0	0	0	0	0	0	0	0	0	0	0	0
Host_274058_c0_seq1_9	[383 - 3] (REVERSE SENSE) len=385 path=[1 0-384]	0.009	3.416	16	1	12	1	1	1	127	13.7	4.6	0	1	0	0	0	0	1	1	0	3	0	0	0	1	0	1	1	0	0	0	2	0	1	0	0
Host_274528_c0_seq1_5	[333 - 1] (REVERSE SENSE) len=334 path=[312 0-333]	0.002	5.255	11	1	4	1	1	1	111	11.8	6.28	0	0	1	0	0	0	0	0	0	0	0	0	0	0	0	0	0	0	0	0	0	1	1	0	1
Host_275162_c0_seq1_5	[207 - 1] (REVERSE SENSE) len=207 path=[1 0-96 98 97-99 101 100-206]	0	16.88	28	1	147	0	1	1	69	7.4	4.56	12	4	4	4	7	4	5	1	12	9	6	7	15	0	3	4	11	5	4	2	0	8	4	0	5
Host_275475_c0_seq1_2	[2 - 232] len=234 path=[610 0-233]	0.008	3.525	13	1	14	1	1	1	77	8.7	9.98	0	1	0	0	0	1	1	1	0	0	1	2	1	0	0	1	0	1	1	1	0	0	0	1	1
Host_275475_c1_seq1_6	[222 - 1] (REVERSE SENSE) len=222 path=[200 0-221]	0	8.019	46	2	32	2	2	1	74	8.5	8.46	1	1	1	2	1	1	1	1	1	0	1	2	1	1	1	2	2	2	1	1	3	1	2	0	1
Host_275475_c2_seq1_3	[1 - 264] len=264 path=[1062 0-263]	0	14.716	45	3	23	3	3	1	88	9.6	9.13	1	1	2	1	0	1	2	0	1	0	1	1	0	1	0	1	0	2	2	1	0	3	1	0	0
Host_275475_c3_seq1_2	[290 - 3] (REVERSE SENSE) len=292 path=[1303 0-291]	0	13.299	46	2	24	2	2	1	96	10.1	7.24	1	1	1	1	1	1	1	1	1	1	1	1	1	1	2	1	1	0	1	1	0	1	1	0	1
Host_275691_c1_seq1_11	[280 - 2] (REVERSE SENSE) len=498 path=[476 0-497]	0	15.767	44	3	59	3	3	1	93	9.9	8.59	1	4	2	3	2	1	2	3	1	2	4	1	2	5	1	3	2	1	2	2	2	3	3	3	1
Host_275845_c1_seq1_1	[2 - 169] len=216 path=[736 0-215]	0.002	4.933	21	1	25	0	1	1	56	6.3	10.29	1	0	0	1	0	2	2	1	1	1	2	1	1	1	1	1	0	2	0	1	1	1	1	2	1
Host_275875_c1_seq1_4	[1 - 555] len=557 path=[925 0-556]	0	39.022	29	5	302	1	0	0	185	20.3	8.69	9	13	11	11	11	13	12	9	11	7	13	13	7	10	15	9	10	15	15	13	12	10	13	14	10
Host_276047_c0_seq1_2	[2 - 154] len=410 path=[388 0-364 753 365-409]	0	13.106	51	2	4	2	2	1	51	5.9	8.68	0	0	0	0	0	0	3	0	1	0	0	0	0	0	0	0	0	0	0	0	0	0	0	0	0
Host_276398_c0_seq1_2	[3 - 353] len=371 path=[1 0-162 164 163-370]	0	46.157	47	3	558	0	2	1	117	12.7	8.91	30	21	16	17	15	30	14	14	37	14	18	66	34	12	18	14	13	28	10	19	14	15	17	16	24
Host_276425_c0_seq1_2	[1 - 429] len=431 path=[375 0-430]	0	22.658	35	3	54	3	3	1	143	15.8	4.84	1	3	5	4	1	2	1	3	2	2	3	3	1	1	2	2	2	1	0	2	5	3	2	0	2
Host_276784_c0_seq1_12	[412 - 2] (REVERSE SENSE) len=414 path=[1 0-413]	0	13.994	10	1	37	0	1	1	137	14.8	4.53	0	2	2	2	0	1	2	3	2	1	0	2	1	2	1	2	2	2	2	2	0	1	2	2	1
Host_277212_c0_seq1_2	[3 - 203] len=203 path=[1 0-202]	0	11.59	19	1	6	1	1	1	67	7.9	9.92	0	0	0	1	0	0	0	1	0	0	0	2	0	0	0	1	0	0	0	1	0	0	0	0	0
Host_278326_c0_seq1_2	[1 - 150] len=214 path=[1 0-213]	0	16.963	30	1	17	0	1	1	50	5.9	10.65	0	1	1	1	0	1	1	0	1	0	1	2	0	1	0	0	1	0	2	1	1	0	1	1	0
Host_278481_c0_seq1_4	[2 - 391] len=392 path=[550 0-341 892 342-391]	0.001	7.062	10	2	34	0	2	1	130	14.4	5.81	2	1	1	1	1	0	1	2	1	0	1	1	1	2	1	1	2	2	1	2	2	2	3	0	1
Host_278492_c0_seq1_6	[293 - 3] (REVERSE SENSE) len=363 path=[639 0-87 24 88-362]	0	29.978	32	3	168	0	3	1	97	11.5	6.29	8	7	7	8	6	5	4	4	12	7	7	5	9	4	6	3	10	7	5	7	7	8	7	5	6
Host_279609_c0_seq1_1	[1 - 285] len=287 path=[614 0-44 302 45-286]	0.001	6.446	29	2	9	1	1	1	95	10.9	5.01	0	0	1	1	0	0	0	0	1	1	0	0	0	0	0	0	0	0	0	2	2	1	0	0	0
Host_279790_c1_seq1_3	[28 - 441] len=441 path=[419 0-440]	0.006	3.891	14	1	27	1	1	1	138	14.9	8.4	7	2	0	0	0	3	0	0	0	0	0	3	1	0	2	3	0	0	0	3	0	0	0	0	3
Host_280021_c0_seq1_6	[204 - 1] (REVERSE SENSE) len=205 path=[402 0-38 222 39-204]	0.002	5.273	18	2	13	2	2	1	68	8.4	11.25	1	0	1	0	1	0	0	0	2	0	0	0	1	1	2	0	1	0	0	0	0	1	1	0	1
Host_280276_c1_seq1_2	[1 - 315] len=316 path=[538 0-315]	0.001	6.749	25	2	4	2	2	1	105	11.9	9.2	0	0	1	0	0	0	0	0	0	1	0	2	0	0	0	0	0	0	0	0	0	0	0	0	0
Host_280453_c0_seq1_2	[2 - 214] len=214 path=[277 0-213]	0	19.91	23	1	15	0	1	1	71	7.7	7.87	0	2	0	1	0	1	0	2	0	0	0	3	0	2	0	1	0	1	0	1	1	0	0	0	0
Host_280992_c0_seq1_7	[261 - 1] (REVERSE SENSE) len=261 path=[941 0-260]	0	24.873	30	5	90	5	5	1	87	9.4	7.02	3	4	5	3	2	3	5	3	3	4	5	6	3	3	2	2	5	3	3	4	5	4	5	3	2
Host_281742_c1_seq1_1	[2 - 109] len=233 path=[518 0-100 619 101-232]	0.016	3.036	81	1	29	1	1	1	36	4.4	5.01	0	1	5	0	0	0	0	8	7	0	0	4	3	0	0	0	0	0	1	0	0	0	0	0	0
Host_281879_c0_seq1_8	[255 - 1] (REVERSE SENSE) len=255 path=[279 0-103 383 104-254]	0.003	4.698	27	1	2	1	1	1	85	9.4	4.32	0	0	0	0	0	0	0	0	0	0	0	0	0	1	0	0	0	0	0	0	1	0	0	0	0
Host_281941_c0_seq1_7	[277 - 2] (REVERSE SENSE) len=395 path=[1 0-326 864 327-394]	0.001	6.65	15	2	81	0	0	2	92	10.3	8	2	4	4	5	4	2	4	5	4	3	3	2	3	5	2	3	2	2	4	3	3	4	3	0	3
Host_282180_c0_seq1_4	[169 - 2] (REVERSE SENSE) len=221 path=[628 0-23 676 24-220]	0	36.556	30	1	1099	0	1	1	56	6.7	9.04	62	50	25	43	37	32	20	29	76	25	29	73	58	26	58	29	55	43	35	36	40	59	46	37	53
Host_282235_c0_seq1_5	[244 - 23] (REVERSE SENSE) len=268 path=[526 0-61 588 62-267]	0.006	3.897	42	1	29	1	1	1	74	8.1	9.01	0	0	0	0	0	0	9	0	0	0	0	0	0	0	2	0	8	0	6	0	0	0	0	0	3
Host_282622_c0_seq1_4	[49 - 486] len=963 path=[2796 0-118 518 119-962]	0.03	2.537	9	1	6	0	1	1	146	16.7	6.86	0	1	1	0	0	0	0	1	0	1	0	0	0	0	0	0	1	0	0	1	0	0	0	0	0
Host_282622_c0_seq2_5	[195 - 884] len=1361 path=[1 0-54 56 55-64 66 65-516 518 517-1360]	0.03	2.537	6	1	6	0	1	1	230	26.6	8.4	0	1	1	0	0	0	0	1	0	1	0	0	0	0	0	0	1	0	0	1	0	0	0	0	0
Host_282748_c0_seq2_3	[150 - 350] len=350 path=[328 0-166 495 167-349]	0	8.324	31	2	51	0	0	2	67	7.4	10.02	2	2	2	3	2	2	2	2	2	1	2	4	2	1	2	2	1	1	2	2	2	2	3	2	2
Host_283144_c0_seq1	1 339 3 +	0.016	3.076	28	2	8	1	1	1	112	12.4	8.48	0	0	0	1	0	0	1	0	0	0	0	1	0	1	0	0	0	1	0	0	1	0	1	0	0
Host_283405_c0_seq1_1	[33 - 167] len=212 path=[573 0-211]	0.022	2.823	29	1	18	1	1	1	45	5.2	7.44	0	1	0	1	0	0	0	1	1	1	1	0	0	1	1	0	1	0	0	2	2	1	0	2	1
Host_284122_c0_seq1_3	[3 - 479] len=479 path=[457 0-478]	0	9.607	12	1	18	1	1	1	159	17.7	9.07	1	1	1	1	1	1	1	1	1	0	0	0	1	0	1	1	0	0	1	1	1	1	1	1	0
Host_284147_c1_seq1_3	[301 - 194] (REVERSE SENSE) len=302 path=[734 0-301]	0.001	6.186	31	1	22	0	1	1	36	4.3	8.03	1	1	1	1	1	1	1	1	1	1	1	1	1	1	1	1	1	1	1	1	0	1	1	0	0
Host_285428_c0_seq1_1	[41 - 193] len=305 path=[217 0-304]	0.041	2.365	14	1	43	0	1	1	51	5.9	6.51	2	2	2	2	1	2	2	2	0	2	2	3	1	2	2	1	2	2	2	2	1	2	1	1	2
Host_285658_c0_seq1_3	[2 - 229] len=231 path=[1 0-230]	0.001	6.726	24	3	10	0	3	1	76	9	4.98	0	1	1	1	0	0	0	0	0	1	0	0	0	1	0	1	0	0	0	1	1	0	0	1	0
Host_285749_c0_seq1_5	[212 - 3] (REVERSE SENSE) len=212 path=[190 0-211]	0.005	4.142	16	1	6	1	1	1	70	8.2	6.8	0	0	0	1	0	0	0	0	0	1	0	0	0	1	0	0	1	0	1	0	1	0	0	0	0
Host_285800_c1_seq1_11	[752 - 273] (REVERSE SENSE) len=752 path=[2123 0-35 10 36-751]	0	13.835	22	3	22	3	3	1	160	18.2	9.36	1	0	0	0	3	2	1	0	1	1	0	3	1	1	1	0	1	1	0	0	0	1	2	1	1
Host_286132_c0_seq1_3	[245 - 3] (REVERSE SENSE) len=245 path=[109 0-22 1518 23-23 157 24-244]	0.014	3.205	15	1	15	0	1	1	81	9.1	10.11	0	1	1	1	1	0	0	0	1	1	1	0	0	1	1	0	0	0	1	1	1	1	1	0	1
Host_286267_c0_seq1_3	[10 - 543] len=847 path=[1 0-323 325 324-347 349 348-499 501 500-846]	0	30.316	35	4	19	4	4	1	178	19.8	7.02	10	0	0	6	0	0	0	0	0	3	0	0	0	0	0	0	0	0	0	0	0	0	0	0	0
Host_286338_c0_seq1_4	[1 - 678] len=679 path=[1 0-228 230 229-678]	0	10.503	11	2	27	2	2	1	226	24.1	5.1	1	1	2	1	1	1	0	1	1	1	1	0	1	1	1	1	2	2	1	1	2	1	1	0	1
Host_286369_c0_seq1_6	[413 - 3] (REVERSE SENSE) len=414 path=[189 0-88 1216 89-89 279 90-413]	0	9.936	11	1	32	1	1	1	137	15.7	7.31	0	1	1	1	2	3	2	3	1	1	2	1	1	1	0	0	1	0	3	2	1	1	2	1	1
Host_286571_c0_seq1_6	[2 - 703] len=910 path=[1 0-909]	0	32.569	23	3	29	3	3	1	234	26	7.24	0	2	2	2	1	1	0	1	0	0	1	2	2	0	3	2	0	0	4	0	1	1	0	2	2
Host_286711_c0_seq1_12	[491 - 135] (REVERSE SENSE) len=492 path=[721 0-491]	0.005	4.062	8	1	8	0	1	1	119	14.1	10.36	0	1	0	1	0	0	0	0	1	0	1	0	0	1	0	0	0	1	0	0	0	1	1	0	0
Host_286739_c0_seq1_21	[879 - 343] (REVERSE SENSE) len=1058 path=[139 0-1057]	0	18.671	13	2	179	0	2	1	179	20.6	5.06	12	7	6	8	6	6	7	3	9	3	8	22	3	6	4	8	8	11	5	4	3	8	10	6	4
Host_286803_c0_seq1_21	[1223 - 531] (REVERSE SENSE) len=1368 path=[1 0-1367]	0	130.628	78	17	571	16	17	1	231	26.3	9.14	21	23	25	29	16	28	18	18	33	14	24	36	16	23	22	18	16	23	18	21	24	18	29	19	17
Host_286811_c0_seq1_5	[214 - 2] (REVERSE SENSE) len=223 path=[1 0-222]	0	8.175	23	2	252	0	2	1	71	7.7	9.35	13	8	9	10	10	10	6	10	11	8	7	9	11	7	11	7	10	10	7	10	9	11	8	11	11
Host_286813_c0_seq1_4	[2 - 469] len=647 path=[625 0-421 1047 422-441 1067 442-646]	0	11.433	22	2	25	2	2	1	156	17.1	9.61	1	1	1	1	2	1	1	0	1	1	2	1	1	2	1	2	0	0	1	1	1	1	0	2	0
Host_286813_c1_seq1_4	[154 - 2] (REVERSE SENSE) len=227 path=[1539 0-226]	0.001	6.528	29	1	9	1	1	1	51	5.9	10.74	0	0	0	1	0	0	2	1	0	1	1	0	0	1	0	0	0	0	0	0	1	0	0	0	0
Host_286902_c0_seq1_3	[67 - 489] len=490 path=[468 0-52 521 53-489]	0.018	2.922	11	1	2	1	1	1	141	15.3	4.46	0	0	1	0	0	0	0	0	0	0	0	0	0	1	0	0	0	0	0	0	0	0	0	0	0
Host_286982_c0_seq1	121 1206 1 +	0.033	2.482	9	2	2	0	2	1	361	40.1	6.71	0	0	0	2	0	0	0	0	0	0	0	0	0	0	0	0	0	0	0	0	0	0	0	0	0
Host_286982_c0_seq1_6	[55 - 1200] len=1360 path=[1338 0-1035 2374 1036-1053 2392 1054-1106 2698 1107-1146 2485 1147-1170 2509 1171-1192 2531 1193-1359]	0	46.239	46	11	34	9	11	1	382	37.7	9.22	0	0	4	11	3	0	0	1	0	0	0	0	0	0	0	4	0	0	10	0	0	0	1	0	0
Host_287099_c0_seq1_2	[3 - 302] len=302 path=[1 0-86 1291 87-301]	0.031	2.519	8	1	43	0	1	1	100	11	8.97	1	2	2	2	1	1	2	2	2	2	2	1	2	2	2	2	2	2	2	2	2	2	2	1	0
Host_287111_c0_seq1_10	[756 - 1136] len=1138 path=[1282 0-762 2045 763-787 2070 788-1137]	0	7.7	11	1	26	0	1	1	127	14	4.26	3	1	0	0	1	2	1	0	1	1	1	1	2	1	2	1	0	0	0	2	2	0	1	0	1
Host_287244_c0_seq3_3	[3 - 584] len=679 path=[1 0-168 1876 169-169 171 170-678]	0	14.617	20	3	46	3	3	1	194	23.1	10.26	1	2	4	3	2	3	3	1	1	2	2	2	0	3	0	2	4	0	1	2	1	3	2	1	1
Host_287386_c0_seq1	183 581 3 +	0	71.054	82	11	697	0	11	1	132	15.3	4.82	17	35	38	35	24	21	16	32	29	14	27	30	17	32	20	29	28	24	10	32	43	28	30	31	23
Host_287386_c0_seq1_3	[124 - 576] len=1512 path=[1 0-571 573 572-1216 1218 1217-1511]	0	71.054	72	11	697	0	11	1	151	17.3	5.66	17	35	38	35	24	21	16	32	29	14	27	30	17	32	20	29	28	24	10	32	43	28	30	31	23
Host_287418_c0_seq1_18	[1131 - 202] (REVERSE SENSE) len=1138 path=[1116 0-392 1509 393-405 1522 406-1137]	0	79.109	35	9	171	8	9	1	310	35.1	4.21	4	12	8	8	6	5	6	5	10	6	8	14	4	6	6	4	5	8	7	6	7	5	6	5	5
Host_287424_c0_seq1_17	[1028 - 138] (REVERSE SENSE) len=1068 path=[1 0-1067]	0	16.204	16	4	196	3	4	1	297	32.3	10.18	8	7	7	8	6	8	8	8	8	6	8	10	7	7	11	5	6	7	6	8	6	7	7	5	9
Host_287449_c0_seq1_4	[147 - 641] len=1237 path=[1 0-1236]	0	175.951	44	6	1891	4	6	1	165	18.4	5.92	41	139	109	85	59	61	63	77	61	43	71	62	72	89	54	88	60	69	40	77	78	85	69	86	47
Host_287450_c0_seq1_20	[1237 - 485] (REVERSE SENSE) len=1287 path=[97 0-1286]	0	61.271	30	10	154	7	10	1	251	29.1	10.15	5	3	10	7	7	3	7	5	7	7	7	8	3	8	3	6	7	6	6	6	6	8	10	4	1
Host_287471_c0_seq1_11	[1065 - 532] (REVERSE SENSE) len=1149 path=[1129 0-641 1771 642-1148]	0	77.688	72	11	438	11	11	1	178	21	6.4	17	17	16	16	12	17	20	12	18	12	21	28	14	15	16	14	18	22	19	15	17	14	21	11	17
Host_287481_c0_seq1_9	[481 - 2] (REVERSE SENSE) len=597 path=[1 0-596]	0.035	2.442	6	1	1	1	1	1	160	18.8	5.08	0	0	0	0	0	0	0	0	0	1	0	0	0	0	0	0	0	0	0	0	0	0	0	0	0
Host_287524_c0_seq1_19	[1321 - 764] (REVERSE SENSE) len=1323 path=[1 0-506 508 507-519 521 520-588 590 589-813 815 814-822 824 823-1322]	0.005	3.953	7	1	13	1	1	1	186	20.9	9.31	0	1	0	2	1	0	1	1	0	0	2	0	0	1	0	0	0	0	0	1	0	1	0	2	0
Host_287628_c0_seq1_29	[2052 - 739] (REVERSE SENSE) len=2142 path=[2144 0-1802 3947 1803-2141]	0	686.326	79	43	12680	29	30	1	438	47.6	6.27	523	572	434	469	415	548	408	415	687	309	510	883	485	380	491	468	379	626	444	428	340	493	459	374	466
Host_287642_c0_seq2	1 487 2 +	0.001	5.584	15	2	16	2	2	1	161	18.4	11.11	1	0	1	1	1	1	0	0	1	0	0	1	0	0	1	0	0	1	2	1	0	1	1	1	1
Host_287676_c0_seq1_19	[1558 - 1941] len=2989 path=[1 0-2150 2152 2151-2204 6130 2205-2211 2212 2212-2346 2347 2347-2348 2349 2349-2988]	0.049	2.267	12	1	23	1	1	1	128	13.5	7.9	1	1	0	2	0	1	2	0	3	1	1	2	1	0	0	0	0	1	1	1	1	1	1	0	1
Host_287691_c0_seq1_14	[1235 - 840] (REVERSE SENSE) len=1278 path=[1257 0-736 1994 737-1129 2388 1130-1277]	0.02	2.873	6	1	26	1	1	1	132	14.9	4.75	0	1	1	2	1	0	1	1	1	1	1	0	1	1	0	1	2	2	1	1	2	1	1	1	1
Host_287714_c0_seq1_10	[185 - 1198] len=1479 path=[1457 0-1478]	0	96.372	42	17	562	17	17	1	338	36.1	8.72	27	23	26	24	17	28	16	24	31	18	25	26	16	19	21	13	19	25	13	24	26	30	18	16	12
Host_287779_c0_seq1_5	[76 - 444] len=795 path=[1 0-68 70 69-130 132 131-149 151 150-794]	0	8.151	20	3	16	3	3	1	123	14.3	10.55	1	1	1	2	0	0	1	0	1	0	1	2	0	0	0	1	1	0	0	1	0	1	1	1	0
Host_287870_c0_seq1_1	[1 - 207] len=566 path=[299 0-565]	0.001	6.787	17	1	151	0	1	1	69	7.5	10.8	4	4	4	4	4	5	5	5	6	4	3	5	5	4	4	5	4	4	5	5	5	4	4	8	5
Host_287928_c0_seq1_21	[1631 - 705] (REVERSE SENSE) len=1632 path=[33 0-196 230 197-453 487 454-1631]	0	119.088	43	12	348	12	12	1	309	34.4	6.18	10	15	10	14	13	12	18	7	7	10	10	24	18	16	11	12	21	7	16	9	13	9	15	11	16
Host_287982_c0_seq1_6	[77 - 658] len=1145 path=[513 0-902 2138 903-919 2155 920-1144]	0	82.277	57	11	231	6	6	1	194	22.2	8.4	7	5	8	9	8	5	5	10	8	7	7	43	6	7	8	12	7	6	8	11	0	7	13	7	6
Host_288011_c1_seq1_3	[69 - 278] len=278 path=[782 0-277]	0	11.441	21	3	63	0	3	1	70	8.1	5.82	3	3	3	3	3	2	3	2	3	2	2	0	4	2	4	2	3	4	2	3	1	5	2	0	2
Host_288038_c0_seq1	1 777 1 +	0	115.751	52	11	447	10	11	1	258	28.6	4.3	16	18	17	14	13	19	17	14	21	14	17	30	12	14	17	16	12	18	13	22	15	14	14	15	15
Host_288104_c0_seq1_16	[162 - 2372] len=2718 path=[1 0-909 911 910-2717]	0	42.171	21	10	141	10	10	1	737	85.6	7.14	5	5	10	6	4	5	6	6	6	7	2	7	3	11	5	4	4	3	5	7	5	5	7	6	4
Host_288164_c0_seq1_7	[70 - 831] len=1037 path=[1041 0-704 2417 705-1036]	0	7.42	11	2	14	1	2	1	254	28.5	5.48	1	1	1	1	0	1	1	1	0	1	1	0	0	0	0	1	0	0	1	1	0	0	1	0	1
Host_288164_c0_seq2	16 225 1 +	0.001	6.907	20	1	13	0	1	1	69	7.6	4.64	1	1	1	1	0	1	1	1	0	1	1	0	0	0	0	1	0	0	1	0	0	0	1	0	1
Host_288179_c0_seq1_3	[83 - 475] len=475 path=[1 0-88 90 89-474]	0	11.202	40	3	28	3	3	1	131	15.1	5.64	0	1	4	5	2	0	0	2	0	0	2	0	0	5	0	0	0	1	0	1	3	0	1	0	0
Host_288179_c1_seq1_3	[2 - 253] len=255 path=[2605 0-254]	0.021	2.836	50	2	6	2	2	1	84	9.1	6	0	0	0	0	0	1	0	0	0	0	0	0	2	0	1	0	1	1	0	0	0	0	0	0	0
Host_288179_c2_seq1_3	[1 - 258] len=482 path=[1606 0-481]	0.002	5.033	16	1	3	1	1	1	86	9	9.52	1	0	0	0	0	0	0	0	0	0	0	0	0	1	0	0	0	0	0	0	0	0	0	0	0
Host_288232_c0_seq1_8	[810 - 421] (REVERSE SENSE) len=811 path=[1 0-313 315 314-810]	0	10.264	10	1	28	1	1	1	130	14.2	9.26	2	2	2	0	1	2	0	1	0	2	2	1	2	1	1	0	0	1	2	0	1	1	1	0	2
Host_288399_c0_seq1_2	[3 - 272] len=299 path=[277 0-298]	0	7.237	11	1	27	0	0	2	90	10.4	8.47	1	2	2	1	1	1	1	0	2	0	2	2	0	1	0	2	1	2	1	1	0	2	2	0	0
Host_288438_c0_seq1_4	[125 - 997] len=999 path=[1 0-913 2073 914-937 939 938-998]	0	7.224	15	3	9	3	3	1	291	33.4	6.02	0	1	0	0	0	0	0	0	1	1	0	2	0	0	0	0	0	0	0	1	2	0	0	1	0
Host_288540_c0_seq1_17	[916 - 296] (REVERSE SENSE) len=964 path=[942 0-963]	0.001	6.763	11	2	37	1	2	1	207	24.3	11.39	2	2	2	1	2	0	1	2	2	2	1	3	0	2	2	2	2	2	0	2	2	2	1	0	0
Host_288542_c0_seq1_5	[171 - 1] (REVERSE SENSE) len=250 path=[228 0-249]	0	20.069	53	4	28	4	4	1	57	6.3	4.72	1	0	1	0	0	1	1	2	1	0	0	0	0	1	1	1	2	0	2	0	4	0	1	0	2
Host_288654_c0_seq1_4	[1 - 582] len=583 path=[971 0-582]	0	149.331	48	13	1503	1	1	1	194	22.2	4.73	43	59	65	57	62	54	53	60	56	44	58	77	56	51	57	62	34	52	47	56	59	52	49	51	53
Host_288707_c0_seq1_1	[1 - 348] len=884 path=[1 0-179 181 180-848 850 849-883]	0	26.045	45	4	48	4	4	1	116	13.3	8.15	3	2	2	3	3	1	2	1	2	2	3	3	1	2	1	2	2	2	1	1	2	2	2	1	2
Host_288723_c0_seq1_12	[3 - 1418] len=1768 path=[1746 0-1442 3189 1443-1453 3200 1454-1560 3307 1561-1569 3316 1570-1767]	0	98.94	55	17	314	17	17	1	472	52.8	6.35	8	14	19	18	12	12	10	9	18	6	9	27	6	18	8	17	8	10	10	11	19	9	12	11	8
Host_288726_c0_seq1_13	[82 - 1809] len=2357 path=[2335 0-2356]	0	28.891	22	6	41	6	6	1	576	64.9	5.91	1	1	3	2	2	2	2	3	1	2	1	3	0	3	1	2	2	1	1	0	3	2	0	1	1
Host_288872_c0_seq1_6	[386 - 201] (REVERSE SENSE) len=388 path=[1 0-387]	0.034	2.465	58	2	23	1	1	1	62	6.7	7.46	3	0	0	1	1	1	1	0	1	0	0	1	1	0	2	1	0	2	1	1	1	1	0	0	1
Host_288953_c0_seq2_12	[1 - 1641] len=1901 path=[994 0-71 970 72-95 1089 96-216 1210 217-309 1324 310-1900]	0	70.264	35	11	200	11	11	1	547	57.4	7.85	6	6	9	7	6	6	9	8	8	7	9	8	10	8	5	8	8	5	6	11	6	7	11	6	6
Host_288995_c0_seq1_7	[157 - 774] len=2025 path=[1 0-135 137 136-2024]	0	62.283	57	11	551	5	5	1	206	22.9	5.73	21	21	28	22	22	22	19	22	23	21	23	26	18	21	19	23	19	18	21	21	16	20	22	15	23
Host_289011_c0_seq1_6	[71 - 844] len=1078 path=[1056 0-1077]	0.003	4.706	6	1	2	1	1	1	258	30	5.62	0	0	0	0	0	0	0	0	1	0	0	1	0	0	0	0	0	0	0	0	0	0	0	0	0
Host_289016_c0_seq1_17	[851 - 3] (REVERSE SENSE) len=852 path=[830 0-331 1932 332-356 1187 357-851]	0	51.482	34	8	105	8	8	1	283	31	5.47	2	3	7	8	4	2	3	5	3	5	5	8	3	5	1	6	3	3	3	3	3	5	6	4	1
Host_289312_c0_seq2_19	[1456 - 161] (REVERSE SENSE) len=1457 path=[2665 0-217 85 218-228 1408 229-1456]	0	89.303	54	16	123	16	16	1	432	44.1	5.72	0	0	11	26	12	0	0	5	0	0	0	3	0	0	0	23	0	2	33	0	1	0	5	0	0
Host_289376_c1_seq1_3	[2 - 463] len=574 path=[2133 0-550 3534 551-573]	0	12.185	15	1	1	1	1	1	154	17	5.12	0	0	0	0	0	0	0	0	0	0	0	1	0	0	0	0	0	0	0	0	0	0	0	0	0
Host_289398_c0_seq1_17	[1060 - 365] (REVERSE SENSE) len=1147 path=[1 0-1071 2512 1072-1075 2304 1076-1086 1088 1087-1146]	0	10.735	20	3	47	3	3	1	232	25.4	6.54	0	2	4	3	2	1	1	4	0	2	3	1	0	3	0	4	1	3	1	2	2	2	4	1	0
Host_289467_c0_seq1_15	[783 - 187] (REVERSE SENSE) len=783 path=[1 0-89 91 90-113 115 114-782]	0	42.728	36	8	215	8	8	1	199	23	11.52	8	6	10	9	7	8	6	7	6	9	9	13	6	7	7	8	9	6	10	10	9	8	9	12	8
Host_289552_c0_seq1_9	[31 - 1419] len=2104 path=[1 0-2103]	0	13.827	6	2	12	2	2	1	463	53.8	5.45	0	0	1	2	0	0	1	0	0	0	2	1	0	1	0	0	0	0	0	0	0	1	2	1	0
Host_289632_c0_seq1_5	[242 - 3] (REVERSE SENSE) len=355 path=[333 0-228 562 229-285 619 286-354]	0	53.095	68	5	159	0	0	2	80	8.9	4.77	5	9	10	10	6	5	7	5	9	3	10	5	4	9	1	1	6	5	4	5	7	6	9	4	4
Host_289664_c0_seq1_6	[70 - 864] len=888 path=[1 0-164 166 165-887]	0	29.593	30	6	101	6	6	1	265	29.2	5.12	4	3	6	5	3	3	4	5	5	3	5	8	2	4	3	2	3	4	3	2	5	5	5	5	4
Host_289680_c0_seq1_4	[3 - 584] len=584 path=[1101 0-70 1172 71-163 215 164-583]	0	10.594	22	2	9	2	2	1	194	22.7	5.31	0	0	0	0	0	1	0	1	1	0	0	0	2	0	0	0	0	0	3	0	0	0	1	0	0
Host_289688_c0_seq1_7	[306 - 1] (REVERSE SENSE) len=306 path=[237 0-305]	0	21.058	53	4	67	4	4	1	102	11.8	8.5	3	3	2	2	2	4	3	2	2	6	3	3	3	2	2	2	2	2	2	2	2	3	4	3	2
Host_289699_c0_seq1_36	[1903 - 194] (REVERSE SENSE) len=1989 path=[1967 0-1988]	0	60.156	31	11	113	10	11	1	570	65.7	5.43	2	2	7	6	3	5	5	4	2	6	5	5	1	9	4	4	6	0	4	6	4	6	8	5	4
Host_289711_c0_seq1_17	[1055 - 285] (REVERSE SENSE) len=1134 path=[1112 0-1133]	0	13.507	9	2	20	2	2	1	257	27.6	4.75	0	0	2	1	0	0	0	0	0	2	2	1	0	1	0	0	0	1	1	0	0	3	1	0	0
Host_289754_c0_seq1_11	[3 - 1649] len=1886 path=[1 0-1885]	0	29.122	15	7	262	3	5	1	549	61.5	8.19	11	8	14	9	11	10	8	10	15	9	10	16	10	9	12	8	10	11	8	9	8	9	9	9	8
Host_289821_c0_seq1_9	[606 - 343] (REVERSE SENSE) len=668 path=[646 0-540 1187 541-544 1191 545-667]	0.005	3.969	16	1	1	0	1	1	88	10	9.69	0	0	0	0	0	0	0	0	0	0	0	1	0	0	0	0	0	0	0	0	0	0	0	0	0
Host_289821_c0_seq2_10	[585 - 343] (REVERSE SENSE) len=708 path=[646 0-540 1314 541-584 1191 585-707]	0.005	3.969	17	1	1	0	1	1	81	9.2	9.01	0	0	0	0	0	0	0	0	0	0	0	1	0	0	0	0	0	0	0	0	0	0	0	0	0
Host_289889_c0_seq1_4	[1 - 528] len=530 path=[1 0-487 1766 488-529]	0	16.814	18	4	405	0	1	1	176	19.4	8.15	14	16	16	14	16	18	16	17	18	11	15	23	15	14	17	16	11	16	13	15	11	13	13	16	15
Host_289889_c0_seq2_7	[1 - 756] len=756 path=[1 0-487 489 488-755]	0	29.61	19	6	603	0	1	1	252	27.8	8.1	19	26	27	24	24	24	23	26	27	17	25	25	22	22	24	22	17	24	20	24	17	23	23	21	21
Host_289948_c0_seq1_1	[2 - 418] len=418 path=[678 0-417]	0	17.993	17	2	26	0	0	1	139	14.8	4.7	0	1	3	2	0	3	0	1	1	0	2	5	1	1	0	0	0	1	0	1	0	1	2	1	0
Host_290109_c0_seq1_5	[217 - 2] (REVERSE SENSE) len=217 path=[1665 0-216]	0	14.698	19	1	385	0	1	1	72	7.8	5.26	22	19	2	16	8	23	12	11	16	16	18	28	25	4	14	17	18	23	21	18	4	10	8	11	15
Host_290420_c0_seq1_15	[830 - 3] (REVERSE SENSE) len=848 path=[1 0-776 778 777-847]	0	51.18	24	6	52	0	6	1	276	29.4	4.78	4	1	1	2	1	1	2	3	2	1	2	3	1	3	3	3	1	3	1	4	3	1	3	0	3
Host_290420_c0_seq2_23	[1232 - 3] (REVERSE SENSE) len=1233 path=[1 0-776 2130 777-1232]	0	60.716	25	9	88	3	9	1	410	44.6	5.02	5	2	3	3	2	2	4	4	3	2	4	5	2	4	4	5	2	5	3	5	4	2	4	1	4
Host_290674_c0_seq1_3	[3 - 176] len=209 path=[155 0-117 273 118-153 505 154-208]	0.002	4.978	26	1	3	0	1	1	58	6.4	8.16	0	0	0	0	0	0	0	0	0	0	0	0	0	1	0	0	0	0	0	1	1	0	0	0	0
Host_290814_c0_seq1_3	[3 - 287] len=288 path=[849 0-153 176 154-287]	0	10.789	28	2	29	2	2	1	95	10.4	8.72	2	1	2	1	0	2	1	0	1	1	1	1	0	1	2	0	0	2	2	2	2	2	1	1	1
Host_290861_c1_seq1	1 394 2 +	0.001	6.766	15	2	71	0	2	1	131	14.6	9.41	4	2	3	3	3	1	2	3	3	1	1	2	3	3	3	1	4	2	1	3	4	3	3	3	3
Host_290861_c1_seq2	1 492 1 +	0	9.751	19	3	73	0	3	1	164	17.9	8.53	4	2	3	3	3	1	2	3	3	1	1	2	3	3	3	1	4	2	1	3	5	4	3	3	3
Host_290876_c0_seq1_1	[1 - 276] len=277 path=[259 0-276]	0	11.499	38	4	32	4	4	1	92	9.8	6.79	1	1	3	0	1	2	1	2	0	1	2	4	1	0	1	1	2	1	1	0	2	2	3	0	0
Host_291129_c0_seq1_6	[400 - 2] (REVERSE SENSE) len=402 path=[660 0-401]	0	9.051	17	2	11	2	2	1	133	15	12.48	1	0	1	0	0	1	0	0	0	0	2	2	0	0	0	0	0	1	0	0	0	1	2	0	0
Host_291163_c0_seq1_6	[3 - 749] len=750 path=[1 0-749]	0.001	7.034	6	1	7	1	1	1	249	27.7	5.12	0	1	0	1	1	0	1	0	0	0	1	0	0	1	0	0	1	0	0	0	0	0	0	0	0
Host_291338_c0_seq1_2	[1 - 243] len=245 path=[497 0-244]	0.002	4.879	11	2	28	0	2	1	81	9.4	6.81	2	1	3	2	0	2	3	1	1	0	1	1	1	1	2	1	0	1	1	1	0	1	1	0	1
Host_291467_c1_seq1_2	[2 - 226] len=227 path=[227 0-203 1130 204-226]	0	24.515	52	3	291	0	3	1	75	8.6	8.68	22	9	11	10	9	6	6	12	19	8	9	12	14	10	10	7	13	7	8	10	11	9	9	12	12
Host_291508_c0_seq1_3	[2 - 418] len=420 path=[398 0-419]	0	11.372	12	1	15	1	1	1	139	15.5	4.56	1	1	0	1	0	1	1	1	0	1	1	1	1	1	1	1	0	0	1	0	0	0	0	0	1
Host_291567_c0_seq1_1	[1 - 126] len=345 path=[329 0-126 456 127-235 871 236-240 570 241-344]	0.035	2.445	50	1	16	1	1	1	42	4.5	10.02	0	1	0	0	1	0	0	1	1	0	1	4	0	0	1	0	0	0	0	2	1	0	1	1	1
Host_291631_c0_seq1_6	[329 - 72] (REVERSE SENSE) len=329 path=[307 0-131 439 132-328]	0.002	5.126	14	1	18	0	1	1	86	9.8	5.34	1	1	1	0	1	1	0	1	1	1	1	1	2	1	1	0	1	0	0	1	1	0	0	0	1
Host_291721_c2_seq1_2	[65 - 439] len=441 path=[419 0-440]	0	8.654	11	1	44	0	1	1	125	14.3	8.12	2	2	2	1	2	1	2	2	2	2	2	2	2	2	2	2	2	2	2	2	1	1	2	0	2
Host_292726_c0_seq1_4	[1 - 411] len=413 path=[391 0-89 481 90-412]	0.001	7.106	31	2	5	2	2	1	137	14.2	10.14	0	1	1	0	0	0	0	0	1	0	0	2	0	0	0	0	0	0	0	0	0	0	0	0	0
Host_292916_c2_seq1_4	[3 - 602] len=602 path=[1281 0-601]	0.002	5.567	9	1	8	0	1	1	200	22.6	5.9	0	1	1	1	0	0	0	1	0	1	1	0	0	0	0	0	0	0	0	0	1	0	0	1	0
Host_292950_c1_seq1_2	[47 - 211] len=213 path=[727 0-43 495 44-212]	0.002	5.035	27	1	3	1	1	1	55	6.1	4.34	0	0	0	1	0	0	0	0	0	0	1	0	0	0	0	0	0	0	0	0	0	0	1	0	0
Host_293265_c0_seq1_5	[284 - 108] (REVERSE SENSE) len=284 path=[351 0-283]	0.009	3.419	17	1	4	1	1	1	59	6.6	5.1	0	0	1	1	0	0	0	0	0	0	0	0	0	0	0	0	1	0	0	0	1	0	0	0	0
Host_293643_c0_seq1_4	[1 - 264] len=264 path=[1 0-263]	0.003	4.515	18	1	6	1	1	1	88	10	5.34	0	0	0	0	0	0	0	0	0	1	0	0	0	1	0	0	1	0	1	1	0	0	1	0	0
Host_293771_c0_seq1_2	[70 - 210] len=212 path=[654 0-211]	0.035	2.444	38	1	72	1	1	1	47	5.5	9.63	2	4	2	2	2	3	2	2	3	1	4	7	4	2	4	2	3	3	1	3	2	3	4	3	1
Host_293802_c1_seq1_4	[2 - 322] len=323 path=[977 0-322]	0.005	4.202	17	1	2	1	1	1	107	12.3	8.27	0	0	1	0	0	0	0	0	0	0	0	1	0	0	0	0	0	0	0	0	0	0	0	0	0
Host_293822_c0_seq1_6	[32 - 607] len=607 path=[1 0-15 17 16-606]	0.007	3.695	5	1	1	0	1	1	192	22.4	5.1	0	0	0	0	0	0	0	0	0	0	0	0	0	0	0	0	0	0	1	0	0	0	0	0	0
Host_293826_c0_seq1_5	[237 - 1] (REVERSE SENSE) len=239 path=[193 0-57 251 58-188 408 189-238]	0	33.997	35	2	67	0	2	1	79	9	4.3	5	3	0	0	6	0	0	1	7	2	0	4	6	0	6	0	7	1	0	4	0	4	2	0	5
Host_293901_c0_seq1_4	[2 - 499] len=501 path=[793 0-341 1135 342-360 1154 361-500]	0.018	2.928	5	1	22	0	1	1	166	18.9	6.86	0	0	2	2	1	0	1	0	1	1	2	0	0	1	0	0	2	2	2	1	0	2	2	0	0
Host_293908_c0_seq1_6	[228 - 1] (REVERSE SENSE) len=229 path=[1325 0-228]	0	17.689	37	2	48	2	2	1	76	8.3	9.31	1	1	4	4	1	1	1	3	1	2	3	0	1	2	1	2	2	1	2	2	3	1	3	3	2
Host_293964_c0_seq1_5	[3 - 281] len=281 path=[1 0-280]	0	9.002	23	3	49	0	3	1	93	10.5	11.24	3	2	2	3	1	1	1	1	4	2	3	2	2	3	0	0	2	3	2	4	2	2	2	1	1
Host_294062_c0_seq1_2	[3 - 488] len=488 path=[466 0-487]	0	66.614	37	6	158	0	0	2	162	17.2	4.77	5	4	8	6	5	5	7	8	7	7	8	8	5	6	5	3	5	10	5	5	4	4	6	7	5
Host_294062_c1_seq1_6	[258 - 1] (REVERSE SENSE) len=258 path=[931 0-257]	0	13.292	33	2	29	1	1	1	86	9.1	5.39	1	2	2	1	1	1	1	0	1	1	2	2	0	2	1	0	1	1	1	2	1	2	3	0	0
Host_294182_c0_seq1_8	[446 - 3] (REVERSE SENSE) len=446 path=[79 0-383 463 384-445]	0	10.615	21	2	3	0	2	1	148	16.8	10.3	1	0	0	0	0	0	0	1	0	0	0	1	0	0	0	0	0	0	0	0	0	0	0	0	0
Host_294258_c0_seq1_7	[336 - 1] (REVERSE SENSE) len=336 path=[1 0-335]	0	31.17	29	4	80	0	4	1	112	12.2	10.45	3	3	2	4	4	1	4	3	4	5	2	4	4	5	3	3	3	2	2	4	3	5	3	2	2
Host_294457_c0_seq1_6	[235 - 2] (REVERSE SENSE) len=237 path=[989 0-21 605 22-236]	0	13.671	18	1	12	0	1	1	78	8.5	8.78	0	0	2	0	0	0	0	3	0	0	0	3	0	0	0	1	2	0	0	1	0	0	0	0	0
Host_294457_c0_seq2_10	[340 - 2] (REVERSE SENSE) len=342 path=[478 0-126 605 127-341]	0	13.671	12	1	12	0	1	1	113	12	6.25	0	0	2	0	0	0	0	3	0	0	0	3	0	0	0	1	2	0	0	1	0	0	0	0	0
Host_294775_c0_seq1_7	[409 - 2] (REVERSE SENSE) len=410 path=[1 0-409]	0	31.471	42	3	102	1	1	1	136	14.8	4.64	5	7	5	6	5	3	5	5	4	2	3	4	1	6	4	4	5	3	2	4	8	4	4	1	1
Host_294870_c1_seq1_5	[328 - 2] (REVERSE SENSE) len=329 path=[447 0-328]	0	9.248	18	2	22	2	2	1	109	12.5	6.54	1	1	2	2	0	0	1	0	2	0	2	2	0	2	0	0	2	0	0	2	0	1	2	0	0
Host_294870_c2_seq1_1	[3 - 245] len=246 path=[224 0-245]	0.002	5.338	16	1	18	1	1	1	81	9.2	4.67	0	1	0	1	2	0	1	1	1	1	1	0	1	1	1	0	1	0	0	1	1	1	1	0	1
Host_295111_c1_seq1_3	[3 - 227] len=229 path=[901 0-228]	0.013	3.288	36	2	6	1	1	1	75	8.5	9.55	0	0	0	0	0	0	0	1	2	0	0	0	0	0	1	1	1	0	0	0	0	0	0	0	0
Host_295194_c0_seq1_12	[597 - 1] (REVERSE SENSE) len=597 path=[1117 0-596]	0	21.962	23	4	51	4	4	1	199	21.7	6.57	2	2	3	1	1	2	4	1	2	2	2	3	2	2	2	2	1	3	3	1	1	3	4	0	2
Host_295194_c1_seq1_5	[3 - 581] len=581 path=[1 0-22 24 23-392 394 393-580]	0.001	6.003	17	3	60	3	3	1	193	21.8	8.95	1	2	4	2	3	4	1	2	3	1	2	3	2	2	1	2	0	4	3	0	2	2	5	2	2
Host_295225_c0_seq1_2	[202 - 77] (REVERSE SENSE) len=202 path=[1 0-201]	0	34.507	79	2	73	2	2	1	42	4.4	4.91	3	1	4	3	2	1	6	1	1	3	4	3	4	4	1	3	4	2	3	2	3	1	5	5	4
Host_295304_c0_seq1_4	[187 - 83] (REVERSE SENSE) len=214 path=[482 0-213]	0.028	2.578	37	1	20	1	1	1	35	4	9.86	2	1	1	0	0	2	2	0	2	1	0	1	1	0	0	1	1	1	0	1	0	2	0	1	0
Host_295361_c0_seq1_1	[1 - 360] len=362 path=[632 0-361]	0	11.608	33	3	40	3	3	1	120	13	5.73	1	2	2	3	1	1	2	2	2	2	2	3	1	1	1	1	2	1	1	2	0	2	1	2	1
Host_295524_c0_seq1_2	[2 - 232] len=234 path=[191 0-163 355 164-189 455 190-233]	0.001	6.87	45	2	27	2	2	1	77	8.8	6.57	2	1	2	2	2	0	1	2	1	1	1	0	0	1	1	1	1	1	1	1	1	1	1	1	1
Host_295558_c0_seq1_3	[3 - 200] len=202 path=[180 0-201]	0	7.616	23	1	1	1	1	1	66	7.6	9.39	0	0	0	0	0	0	0	0	0	0	0	1	0	0	0	0	0	0	0	0	0	0	0	0	0
Host_295580_c1_seq1_2	[3 - 170] len=237 path=[298 0-126 611 127-236]	0	14.405	23	2	12	0	2	1	56	6.6	10.36	0	1	1	0	0	0	0	0	2	0	0	0	0	3	0	0	0	0	0	1	1	2	1	0	0
Host_295593_c0_seq1_2	[35 - 292] len=327 path=[145 0-150 1285 151-228 1478 229-326]	0	9.097	20	1	34	0	1	1	86	9.5	8.73	0	0	3	4	2	0	0	0	0	0	0	0	7	1	3	0	6	0	0	0	0	2	3	2	0
Host_295654_c1_seq1_1	[97 - 261] len=263 path=[241 0-262]	0	19.078	47	2	82	0	0	2	55	6.3	10.29	3	4	4	4	0	2	2	0	4	5	4	4	2	2	3	2	6	3	5	2	3	6	5	2	2
Host_295714_c0_seq1_4	[3 - 335] len=335 path=[815 0-58 874 59-334]	0	31.355	65	4	157	0	4	1	111	12.8	8.32	8	4	11	10	6	2	4	5	8	4	3	6	7	9	7	2	6	3	4	8	7	6	6	5	8
Host_295868_c1_seq1_9	[438 - 1] (REVERSE SENSE) len=438 path=[672 0-437]	0.003	4.579	14	2	22	0	2	1	146	16.3	9.52	1	1	1	0	1	0	1	2	2	2	2	0	1	0	0	0	0	1	1	2	2	0	0	1	1
Host_296410_c0_seq1_6	[205 - 2] (REVERSE SENSE) len=205 path=[1901 0-204]	0.033	2.491	10	1	39	1	1	1	68	7.7	8.05	2	2	1	2	1	1	2	2	1	1	1	3	2	2	2	2	1	1	2	1	0	1	2	2	2
Host_296410_c1_seq1_7	[2 - 880] len=882 path=[1 0-612 614 613-881]	0	63.908	44	8	412	8	8	1	293	32.4	6.93	11	24	21	20	21	12	12	19	11	14	16	27	12	17	12	17	14	11	14	16	13	19	17	17	10
Host_296450_c0_seq1_2	[3 - 380] len=381 path=[1 0-149 317 150-380]	0.001	5.752	17	2	3	2	2	1	126	14.6	5.6	0	0	0	0	0	0	0	0	0	0	0	2	0	0	0	1	0	0	0	0	0	0	0	0	0
Host_296559_c0_seq1_3	[3 - 260] len=260 path=[487 0-53 541 54-259]	0	11.246	17	2	16	0	2	1	86	10.3	11.3	2	1	0	1	1	1	1	1	0	1	1	0	0	1	1	0	0	1	0	0	0	1	1	0	1
Host_296651_c1_seq1_2	[3 - 224] len=314 path=[537 0-313]	0.001	6.675	26	1	7	1	1	1	74	8.1	4.88	1	0	0	0	1	0	1	0	0	0	0	0	0	0	0	1	1	0	0	1	0	0	1	0	0
Host_296665_c0_seq1_3	[3 - 257] len=257 path=[365 0-256]	0	50.544	46	4	408	0	3	1	85	9.3	5.06	21	18	17	17	16	23	8	11	17	9	8	24	9	9	20	17	17	22	14	17	13	13	15	17	17
Host_296698_c0_seq1_4	[3 - 398] len=399 path=[669 0-398]	0.003	4.689	18	1	15	1	1	1	132	14.2	5.33	0	0	1	1	0	0	1	1	1	1	1	1	0	0	0	1	1	0	1	1	1	1	0	1	0
Host_296747_c0_seq1_2	[2 - 238] len=238 path=[216 0-237]	0.001	5.742	33	1	14	1	1	1	79	8.8	4.53	1	0	1	2	0	0	1	1	1	1	1	0	0	1	0	0	1	0	0	1	0	0	1	1	0
Host_296859_c0_seq1_4	[219 - 1] (REVERSE SENSE) len=220 path=[1 0-219]	0	29.635	59	3	136	3	3	1	73	8.2	4.54	5	7	6	7	7	5	4	7	4	3	8	10	4	7	3	6	4	3	4	6	5	5	6	6	3
Host_296985_c0_seq1_2	[3 - 212] len=212 path=[1 0-211]	0	12.286	39	2	25	2	2	1	70	7.8	8.5	1	2	2	1	1	1	1	1	1	1	2	2	0	0	0	1	1	1	1	1	0	1	1	0	1
Host_297119_c2_seq1_5	[223 - 2] (REVERSE SENSE) len=225 path=[569 0-224]	0.005	4.208	14	1	17	1	1	1	74	8.4	7.58	1	1	1	1	1	1	0	1	0	0	0	2	2	0	1	0	1	1	0	1	0	0	1	1	0
Host_297127_c0_seq1	38 374 2 +	0	10.877	20	2	302	0	0	4	112	12.9	9.23	13	11	11	9	12	13	12	10	13	11	12	15	12	9	12	12	12	10	11	11	8	10	10	10	13
Host_297142_c1_seq1_7	[522 - 1] (REVERSE SENSE) len=522 path=[500 0-521]	0.011	3.347	7	1	14	0	1	1	174	18.7	9.31	0	0	1	1	0	0	1	0	0	1	0	1	0	1	0	1	0	1	1	1	1	0	1	1	1
Host_297185_c0_seq1_3	[279 - 1] (REVERSE SENSE) len=280 path=[582 0-279]	0	12.646	13	1	28	0	1	1	93	10.8	5.24	0	2	2	2	2	0	0	0	1	2	2	0	0	1	1	0	2	2	0	2	2	2	1	0	0
Host_297509_c0_seq1_11	[504 - 1] (REVERSE SENSE) len=576 path=[1 0-286 288 287-575]	0	7.873	13	1	26	1	1	1	168	19.6	8.48	0	1	2	1	1	0	2	2	0	0	1	0	0	1	0	2	1	0	1	2	1	1	2	1	0
Host_297780_c1_seq1_3	[276 - 184] (REVERSE SENSE) len=276 path=[1 0-36 38 37-275]	0.014	3.212	90	1	40	1	1	1	31	3.5	4.5	1	1	0	0	0	1	3	1	5	1	5	3	2	0	1	2	2	3	1	0	0	3	3	0	2
Host_297812_c0_seq1_6	[3 - 599] len=599 path=[577 0-128 706 129-598]	0	10.87	21	3	12	3	3	1	199	22.4	6.54	0	1	1	0	0	0	1	0	0	1	0	2	0	1	0	0	0	2	0	0	0	0	1	1	1
Host_298148_c1_seq1_3	[2 - 337] len=338 path=[316 0-337]	0.001	6.159	28	2	4	2	2	1	112	12.3	7.21	0	0	2	0	0	0	0	1	0	0	1	0	0	0	0	0	0	0	0	0	0	0	0	0	0
Host_298168_c0_seq1_6	[2 - 697] len=699 path=[931 0-224 16 225-365 156 366-664 455 665-698]	0	19.817	33	3	10	3	3	1	232	23.6	12.12	0	0	1	0	0	1	2	0	0	1	0	1	1	0	0	0	1	0	0	1	0	1	0	0	0
Host_298168_c1_seq1_1	[2 - 304] len=305 path=[2089 0-304]	0	17.137	40	2	8	2	2	1	101	10.4	11.66	1	0	1	0	0	0	1	0	0	0	0	2	0	0	0	0	0	0	0	1	0	0	0	1	1
Host_298417_c1_seq1_5	[254 - 3] (REVERSE SENSE) len=254 path=[232 0-253]	0	8.724	21	1	6	1	1	1	84	9.3	4.78	0	0	1	2	0	0	0	1	0	0	0	0	0	0	0	1	0	0	0	1	0	0	0	0	0
Host_298417_c2_seq1_2	[2 - 229] len=230 path=[1076 0-69 1146 70-229]	0	12.638	76	3	9	3	3	1	76	8.5	4.88	0	0	1	1	1	0	0	1	0	0	0	2	0	0	0	1	0	0	1	0	0	0	0	0	0
Host_298582_c0_seq1_9	[787 - 338] (REVERSE SENSE) len=789 path=[1 0-418 420 419-788]	0.001	6.092	7	1	157	0	1	1	150	16.5	5.6	5	5	7	10	11	7	9	8	0	4	9	0	5	10	3	5	0	4	1	12	14	8	11	6	3
Host_298613_c0_seq1_2	[2 - 205] len=207 path=[903 0-154 1058 155-206]	0.042	2.342	15	1	2	1	1	1	68	7.4	6.76	1	0	0	0	0	0	0	0	0	0	0	0	0	0	0	0	0	0	0	0	0	0	0	1	0
Host_298794_c0_seq1_1	[3 - 212] len=277 path=[1 0-276]	0.002	5.362	16	1	59	0	1	1	70	7.3	7.97	2	3	3	3	2	3	2	3	3	2	2	3	2	3	2	2	2	3	0	3	3	3	2	1	1
Host_298794_c1_seq1_5	[3 - 446] len=446 path=[1804 0-445]	0.002	5.378	22	2	52	1	1	1	148	16.3	6.54	1	2	2	2	2	2	2	1	2	3	2	3	2	2	3	1	2	2	2	3	1	2	2	2	3
Host_298907_c2_seq2_6	[255 - 1] (REVERSE SENSE) len=255 path=[893 0-57 951 58-254]	0	10.835	21	1	26	0	1	1	85	9.5	10.14	0	1	2	2	1	0	2	1	1	0	1	1	0	1	0	1	2	2	1	0	2	2	1	1	1
Host_299030_c1_seq1_9	[544 - 2] (REVERSE SENSE) len=544 path=[197 0-543]	0	7.602	11	2	80	2	2	1	181	19.5	6.79	3	2	7	5	3	2	2	2	2	3	7	7	0	3	3	2	4	5	0	3	5	3	4	1	0
Host_299099_c1_seq1_3	[3 - 278] len=279 path=[1443 0-278]	0.003	4.639	11	1	64	1	1	1	92	9.9	7.88	2	2	2	2	2	3	2	2	3	2	3	5	2	2	2	2	3	3	3	3	2	2	2	2	2
Host_299192_c1_seq1_2	[2 - 244] len=277 path=[1099 0-178 1278 179-276]	0.001	5.788	35	2	14	0	2	1	81	9.6	10.49	1	1	1	0	0	0	1	0	1	0	1	2	0	0	0	0	1	0	0	1	1	1	1	0	1
[truncated: 5,039 more rows]

## Sheet: NSAFs
Accession	Description	Exp. q-value: Combined	# Protein Unique Peptides	# AAs	t0_2	t0_5	t0_7	t0_8	t0_13	t0_14	t0_17	t1_47	t1_49	t1_51	t1_52	t2_32	t2_34	t2_36	t2_38	t2_40	t2_41	t2_42	t3_19	t3_21	t3_23	t3_34	t3_25	t3_27	t3_30
Delta1_2004206799	orf197_0004_16 Chaperonin GroEL (HSP60 family) [O.algarvensis Delta1] # COG COG0459(O) # pI 5.73 MW 58054	0	0	540	4.90083e-05	3.9435e-05	4.13679e-05	5.68546e-05	4.20847e-05	5.33261e-05	5.07573e-05	5.67056e-05	4.05995e-05	6.19225e-05	4.4312e-05	1.93195e-05	5.41084e-05	6.53814e-05	6.64986e-05	5.61377e-05	6.09697e-05	3.91256e-05	5.04096e-05	5.77651e-05	4.81082e-05	3.64395e-05	3.51236e-05	1.76325e-05	4.01766e-05
Delta1_2004206897	orf326_0004_16 Aminotransferase class-III [O.algarvensis Delta1] # COG COG4992(E) # pI 8.01 MW 41735	0	0	383	9.87112e-06	9.26671e-06	9.72092e-06	0	0	0	0	0	8.17745e-06	0	0	0	0	0	0	0	1.07453e-05	0	0	0	0	0	0	0	1.13292e-05
Delta1_2004206930	orf373_0004_16 protein F [O.algarvensis Delta1] # COG COG2885(M) # pI 4.89 MW 39881	0	1	358	0	9.91383e-06	0	1.07198e-05	0	1.14908e-05	0	0	0	2.66865e-05	0	7.28527e-06	1.16594e-05	0	0	0	2.29914e-05	9.83606e-06	0	0	0	1.09929e-05	0	0	0
Delta1_2004207176	orf201_0005_2 TRAP dicarboxylate transporter- DctP subunit [O.algarvensis Delta1] # COG COG1638(G) # pI 6.04 MW 38170	0	2	344	0	0	0	0	0	0	0	0	9.10455e-06	0	0	0	0	0	0	0	1.19635e-05	0	0	0	0	0	1.10272e-05	0	0
Delta1_2004207586	orf246_0006_16 Histone-like bacterial DNA-binding protein [O.algarvensis Delta1] # COG COG0776(L) # pI 10.53 MW 9763	0	3	90	0.000210035	0.00015774	0.000248207	0.000383768	0.000151505	9.14161e-05	0.000203029	0.000194419	0.000104399	5.30764e-05	0.000132936	8.69375e-05	0.00102033	0.000294216	0.000199496	0.000192472	0.000960272	0.000117377	0.000151229	0.000129971	0.000432974	0.000393546	0.00025289	0.000264487	0.000144636
[truncated: 7,032 more rows]
