# Supplementary material for: Evaluation of RNAlater as a Field-Compatible Preservation Method for Metaproteomic Analyses of Bacterium-Animal Symbioses
Source: Microbiol Spectr. 2021 Oct 27;9(2):e01429-21. doi: 10.1128/Spectrum.01429-21 (PMC8549751; doi:10.1128/Spectrum.01429-21)
Supplement: SUPPLEMENTAL FILE 3 — Supplemental material. Download Spectrum.01429-21-s0003.xlsx, XLSX file, 0.01 MB [file spectrum.01429-21-s0003.xlsx]

## Sheet: Sheet1
Additional file 1: 1D-LC-MS/MS instrument set-ups, gradients and methods used in the preservation method comparison, the repetition of the preservation method comparison and the RNAlater™ time series.
	Preservation method comparison	Replication of preservation method comparison	RNAlater™ time series
Equipment, materials and settings
Liquid Chromatograph	EASY-nLC 1000 Liquid Chromatograph	UltiMate 3000 RSLCnano Liquid Chromatograph	UltiMate 3000 RSLCnano Liquid Chromatograph
Trap column	2 cm, 75 μm ID C18 Acclaim PepMap 100 pre-column (Thermo Fisher Scientific)	nano trap cartridge, 300 μm i.d. x 5 mm, packed with Acclaim PepMap100 C18, 5 μm, 100 Å, nanoViper, (Thermo Fisher, 160454)	nano trap cartridge, 300 μm i.d. x 5 mm, packed with Acclaim PepMap100 C18, 5 μm, 100 Å, nanoViper, (Thermo Fisher, 160454)
Separation column	EASY-Spray PepMap RSLC, C18, 50 cm × 75 μm , 2 μm (Thermo Fisher, ES803)	Easy-Spray PepMap RSLC, C18, 75µm x 75 cm, 2 μm, particle size 100A (Thermo Fisher, ES805)	Easy-Spray PepMap RSLC, C18, 75µm x 75 cm, 2 μm, particle size 100A (thermo Fisher, ES805)
Mass spectrometer	Thermo Fisher, Q Exactive ™ Plus Hybrid Quadrupole-Orbitrap mass spectrometer	Thermo Fisher, Q Exactive™ HF Hybrid Quadrupole-Orbitrap™ Mass Spectrometer	Thermo Fisher, Q Exactive™ HF-X Hybrid Quadrupole-Orbitrap™ Mass Spectrometer
Parameter
Peptide load	800 ng	600 ng	800 ng
Column heater	35°C	60°C	55°C
LC (with 0.2% formic acid, 5% acetonitrile in Buffer A and 0.2% formic acid in acetonitrile in buffer B)
Flow	225 nl/min	300 nl/min	225 nl/min
Gradient	260 min gradient: 5% to 20% B in 200 min, 20% to 35 % B in 40 min, 100% B for 20 min	140 min gradient: 5% to 31% B in 102 min, 31% to 50% B in 18 min, 99% B for 20min	260 min gradient: 2% to 31% B in 200 min, 31% to 50% B in 40min, 99% B for 20min
Properties of the method (MS)
Lock mass 445.12003	Best	Best	Best
Full MS
Resolution	70K	60K	60K
AGC target	3000000	3000000	3000000
Max IT	200 ms	200 ms	200 ms
dd-MS2
Resolution	17.5 K	15K	7.5K
AGC Target	50000	50000	50000
Maximum IT	100 ms	100 ms	100 ms
TopN	15	15	15
Isolation window	1.2 m/z	1.2 m/z	1.2 m/z
Isolation offset	0 m/z	0 m/z	0 m/z
NCE	25	24	25
dd settings
Minimum AGC target	500	500	500
Intensity threshold (calculated from AGC target and underfill ratio)	5000	5000	5000
Exclusion duration	30 sec	25 sec	20 sec
Search parameters
Fragment tolerance	0.1 Da	0.1 Da	0.1 Da
Precursor tolerance	10 ppm	10 ppm	10 ppm
