# Supplementary material for: Evaluation of RNAlater as a Field-Compatible Preservation Method for Metaproteomic Analyses of Bacterium-Animal Symbioses
Source: Microbiol Spectr. 2021 Oct 27;9(2):e01429-21. doi: 10.1128/Spectrum.01429-21 (PMC8549751; doi:10.1128/Spectrum.01429-21)
Supplement: SUPPLEMENTAL FILE 4 — Supplemental material. Download Spectrum.01429-21-s0004.xlsx, XLSX file, 0.02 MB [file spectrum.01429-21-s0004.xlsx]

## Sheet: PreservationMethodComparison
Additional file 2: Outlier determination of the preservation method comparison, repetition of the preservation method comparison and the RNAlater™ time series.
Samples were classified as outlier if at least two out of the following criteria were met i) the total ion chromatogram intensity was below 1E9; ii) z-score of the number of identified proteins was > ∓ 1; iii) the number of identified proteins was more than one standard deviation below the mean number of identified proteins of all samples within a group
STD approach			Z score			MicroBCA			Run stats
Sample ID	# of identified proteins (filtered for 5% FDR)		Sample ID	(# of identified proteins (filtered for 5% FDR) - Mean)/STD		Sample ID	Concentration in ng/µL		Sample ID	TIC	% PSM/MS2
1_Frozen	5581		1_Frozen	0.0911136		1_Frozen	82.2		1_Frozen	4.53 E9	22.6
2_Frozen	6538		2_Frozen	1.1676		2_Frozen	36		2_Frozen	8.73 E9	26.35
3_Frozen	6051		3_Frozen	0.619798		3_Frozen	36		3_Frozen	7.80 E9	26.51
4_Frozen	5564		4_Frozen	0.071991		4_Frozen	25.9		4_Frozen	4.58 E9	22.22
5_Frozen	3869		5_Frozen	-1.83465		5_Frozen	3.8		5_Frozen	1.81 E9	15.39
11_RNAlater	5364		11_RNAlater	-0.152981		11_RNAlater	14.9		11_RNAlater	7.16 E9	22.02
12_RNAlater	6258		12_RNAlater	0.852643		12_RNAlater	57.1		12_RNAlater	9.38 E9	25.27
13_RNAlater	5094		13_RNAlater	-0.456693		13_RNAlater	64.1		13_RNAlater	6.38 E9	17.96
14_RNAlater	6402		14_RNAlater	1.01462		14_RNAlater	53.1		14_RNAlater	1.09 E9	25.9
15_RNAlater	4281		15_RNAlater	-1.3712		15_RNAlater	0		15_RNAlater	2.35 E9	18.5
Mean	5500
STD	889
Outlier threshold (Mean - STD)	4611
red = outlier

## Sheet: Rep_MethodComparison
STD approach			Z score			MicroBCA				Run stats
Sample ID	# of identified proteins (filtered for 5% FDR)		Sample ID	(# of identified proteins (filtered for 5% FDR) - Mean)/STD		Sample ID	Concentration in ng/µL	Comment		Sample ID	TIC	% PSM/MS2
1_F	3662		1_F	0.887577		1_F	93.788			1_F	5440000000	0.29
2_F	2355		2_F	-0.240014		2_F	139.494			2_F	6870000000	0.19
3_F	3713		3_F	NA		3_F	75.739			3_F	7440000000	0.31
4_F	2029		4_F	NA		4_F	83.08			4_F	1240000000	0.22
9_F	2579		9_F	NA		9_F	171.014			9_F	1920000000	0.27
10_F	3259		10_F	NA		10_F	48.315			10_F	3840000000	0.3
11_F	1076		11_F	NA		11_F	830.954	Below detection limit; inaccurate measurement		11_F	449000000	0.1
12_F	3983		12_F	NA		12_F	309.206			12_F	4750000000	0.34
14_F	4077		14_F	NA		14_F	93.788			14_F	8280000000	0.32
t1_21_R	2621		t1_21_R	NA		t1_21_R	65.471			t1_21_R	2310000000	0.3
t1_22_R	3272		t1_22_R	NA		t1_22_R	72.175			t1_22_R	4780000000	0.28
t1_23_R	2880		t1_23_R	NA		t1_23_R	123.249			t1_23_R	1800000000	0.26
t1_24_R	2842		t1_24_R	NA		t1_24_R	46.643			t1_24_R	2750000000	0.28
t1_27_R	426		t1_27_R	NA		t1_27_R	1746.07	Below detection limit; inaccurate measurement		t1_27_R	137000000	0.04
t1_29_R	2871		t1_29_R	NA		t1_29_R	34.53			t1_29_R	4160000000	0.25
t1_30_R	2957		t1_30_R	NA		t1_30_R	35.991			t1_30_R	4090000000	0.27
Mean	2787.62
STD	985.126
Outlier threshold (Mean - STD)	1802.5
red = outlier

## Sheet: RNAlater_TimeSeries
STD approach			Z- score			ESD (significane level 0.5, max of 10 outlier)				MicroBCA			Run stats
Sample ID	# of identified proteins (filtered for 5% FDR)		Sample ID	(# of identified proteins (filtered for 5% FDR) - Mean)/STD		Sample ID	# of identified proteins (filtered for 5% FDR)	Outliers		Sample ID	Concentration in ng/µL		Sample ID	TIC	% PSM/MS2
t0_2	4006		t0_2	0.401399		t0_2	4006			t0_2	237.22		t0_2	3260000000	45.42
t0_3	2045		t0_3	-0.96993		t0_3	2045	Outlier		t0_3	0		t0_3	1030000000	20.25
t0_5	4282		t0_5	0.594406		t0_5	4282			t0_5	186.83		t0_5	3380000000	49.29
t0_7	4775		t0_7	0.939161		t0_7	4775			t0_7	132.77		t0_7	3430000000	46.23
t0_8	4592		t0_8	0.811189		t0_8	4592			t0_8	251.28		t0_8	3390000000	44.41
t0_13	3817		t0_13	0.269231		t0_13	3817			t0_13	282.62		t0_13	2390000000	40.29
t0_14	3900		t0_14	0.327273		t0_14	3900			t0_14	209.99		t0_14	3070000000	44.76
t0_15	1368		t0_15	-1.44336		t0_15	1368	Outlier		t0_15	106.32		t0_15	595000000	9.42
t0_16	567		t0_16	-2.0035		t0_16	567	Outlier		t0_16	198.3		t0_16	208000000	5
t0_17	4210		t0_17	0.544056		t0_17	4210			t0_17	229.34		t0_17	2710000000	39.39
t0_18*	2551		t0_18*	-0.616084		t0_18*	2551	Outlier		t0_18	381.72		t0_18	4280000000	26.21
t1_46	3		t1_46	-2.3979		t1_46	3	Outlier		t1_45	184.07		t1_45	not measured	not measured
t1_47	4124		t1_47	0.483916		t1_47	4124			t1_46	0		t1_46	752000000	0.2
t1_48	1586		t1_48	-1.29091		t1_48	1586	Outlier		t1_47	185.98		t1_47	3880000000	41.94
t1_49	4226		t1_49	0.555245		t1_49	4226			t1_48	107.81		t1_48	816000000	15.14
t1_51	4344		t1_51	0.637762		t1_51	4344			t1_49	175.16		t1_49	3090000000	53.26
t1_52	4417		t1_52	0.688811		t1_52	4417			t1_51	92.6		t1_51	3180000000	38.48
t2_32	4920		t2_32	1.04056		t2_32	4920			t1_52	179.61		t1_52	3280000000	44.33
t2_34	3624		t2_34	0.134266		t2_34	3624			t2_32	33.77		t2_32	9750000000	58.9
t2_36	4413		t2_36	0.686014		t2_36	4413			t2_34	268.76		t2_34	2540000000	42.46
t2_38	3424		t2_38	-0.00559441		t2_38	3424			t2_36	231.26		t2_36	3230000000	40.52
t2_40	3966		t2_40	0.373427		t2_40	3966			t2_38	358.56		t2_38	2350000000	39.31
t2_41	4467		t2_41	0.723776		t2_41	4467			t2_40	202.76		t2_40	3540000000	41.3
t2_42	3965		t2_42	0.372727		t2_42	3965			t2_41	146.11		t2_41	4480000000	49.52
t2_44	52		t2_44	-2.36364		t2_44	52	Outlier		t2_42	361.77		t2_42	2500000000	0.721222
t3_19	3930		t3_19	0.348252		t3_19	3930			t2_44	0		t2_44	473000000	0.72
t3_21	4366		t3_21	0.653147		t3_21	4366			t3_19	381.51		t3_19	2300000000	39.15
t3_23	4169		t3_23	0.515385		t3_23	4169			t3_21	172.82		t3_21	4170000000	44.26
t3_24	4306		t3_24	0.611189		t3_24	4306			t3_23	287.92		t3_23	2910000000	41.19
t3_25	4712		t3_25	0.895105		t3_25	4712			t3_24	337.99		t3_24	2800000000	43.74
t3_26	857		t3_26	-1.8007		t3_26	857	Outlier		t3_25	192.14		t3_25	3060000000	44.39
t3_27	3648		t3_27	0.151049		t3_27	3648			t3_26	168.79		t3_26	374000000	17.22
t3_30	3609		t3_30	0.123776		t3_30	3609			t3_27	170.07		t3_27	3010000000	36.97
Mean	3432									t3_30	240.2		t3_30	2740000000	39.59
STD	1430
Outlier threshold	2002
* t1_18 is O.ilvae
red = outlier
