# Supplementary material for: Evaluation of RNAlater as a Field-Compatible Preservation Method for Metaproteomic Analyses of Bacterium-Animal Symbioses
Source: Microbiol Spectr. 2021 Oct 27;9(2):e01429-21. doi: 10.1128/Spectrum.01429-21 (PMC8549751; doi:10.1128/Spectrum.01429-21)
Supplement: SUPPLEMENTAL FILE 5 — Supplemental material. Download Spectrum.01429-21-s0005.xlsx, XLSX file, 2.6 MB [file spectrum.01429-21-s0005.xlsx]

## Sheet: PSMs
Additional file 3: 5% FDR filtered multiconsensus file of the preservation mehod comparison.
Values represent the peptide spectral matches (PSMs) and normalized spectral abundance factor (NSAF), which is a measure for relative protein abundance, (NSAF multiplied by 100 gives the percentage of a proteins contribution to the total protein in a sample)
Accession	Description	Exp. q-value: Combined	Sum PEP Score	Coverage [%]	# Peptides	# PSMs	# Protein Unique Peptides	# Unique Peptides	# Protein Groups	# AAs	MW [kDa]	calc. pI	1_Frozen	2_Frozen	3_Frozen	4_Frozen	12_RNAlater	11_RNAlater	13_RNAlater	14_RNAlater
Delta1_2004206687	orf58_0004_16 hypothetical protein [O.algarvensis Delta1] # COG none # pI 5.45 MW 38916	0	5.911	14	2	3	0	2	1	342	38.9	5.68	0	2	0	0	1	0	0	0
Delta1_2004206714	orf96_0004_16 hypothetical protein [O.algarvensis Delta1] # COG none # pI 5.89 MW 21851	0.034	1.324	16	1	1	0	1	1	196	21.8	6.33	0	1	0	0	0	0	0	0
Delta1_2004206716	orf100_0004_16 Bacterial extracellular solute-binding protein, family 5 [O.algarvensis Delta1] # COG COG0747(E) # pI 7.70 MW 59359	0.003	2.406	3	1	2	1	1	1	531	59.3	7.87	1	0	0	0	0	1	0	0
Delta1_2004206735	orf124_0004_16 xylose ABC transporter, periplasmic xylose-bindi ng protein [O.algarvensis Delta1] # COG COG4213(G) # pI 5.22 MW 36857	0	18.926	12	3	6	1	3	1	347	36.8	5.36	0	1	0	0	1	0	0	4
Delta1_2004206752	orf144_0004_16 hypothetical protein [O.algarvensis Delta1] # COG none # pI 7.08 MW 21963	0.034	1.324	16	1	1	0	1	1	195	21.9	7.5	0	1	0	0	0	0	0	0
Delta1_2004206779	orf175_0004_16 hypothetical protein [O.algarvensis Delta1] # COG none # pI 8.09 MW 31475	0.034	1.324	12	1	1	0	1	1	275	31.5	7.96	0	1	0	0	0	0	0	0
Delta1_2004206799	orf197_0004_16 Chaperonin GroEL (HSP60 family) [O.algarvensis Delta1] # COG COG0459(O) # pI 5.73 MW 58054	0	22.458	13	7	37	1	2	1	540	58	5.81	5	7	4	4	4	5	3	5
Delta1_2004206817	orf219_0004_16 hypothetical protein [O.algarvensis Delta1] # COG none # pI 5.68 MW 19386	0.034	1.324	19	1	1	0	1	1	171	19.4	6.02	0	1	0	0	0	0	0	0
Delta1_2004206830	orf243_0004_16 Prismane [O.algarvensis Delta1] # COG COG1151(C) # pI 4.75 MW 60031	0	20.001	7	3	18	3	3	1	554	60	4.87	1	4	2	2	5	2	2	0
Delta1_2004206897	orf326_0004_16 Aminotransferase class-III [O.algarvensis Delta1] # COG COG4992(E) # pI 8.01 MW 41735	0	7.096	4	1	8	0	1	1	383	41.7	7.84	1	1	1	1	1	1	1	1
Delta1_2004206927	orf367_0004_16 hypothetical protein [O.algarvensis Delta1] # COG none # pI 5.97 MW 21994	0.034	1.324	16	1	1	0	1	1	198	22	6.42	0	1	0	0	0	0	0	0
Delta1_2004206930	orf373_0004_16 protein F [O.algarvensis Delta1] # COG COG2885(M) # pI 4.89 MW 39881	0	22.486	16	5	10	4	4	1	358	39.9	4.98	0	3	1	0	2	0	1	3
Delta1_2004206974	orf434_0004_16 3-oxoacyl-[acyl-carrier-protein] reductase [O.algarvensis Delta1] # COG COG1028(I,Q,R) # pI 8.39 MW 27027	0	14.46	12	2	5	0	1	1	249	27	8.32	0	0	1	0	1	0	1	2
Delta1_2004207172	orf196_0005_2 hypothetical protein [O.algarvensis Delta1] # COG none # pI 5.33 MW 22421	0.034	1.324	16	1	1	0	1	1	198	22.4	5.54	0	1	0	0	0	0	0	0
Delta1_2004207176	orf201_0005_2 TRAP dicarboxylate transporter- DctP subunit [O.algarvensis Delta1] # COG COG1638(G) # pI 6.04 MW 38170	0.023	1.465	3	1	1	1	1	1	344	38.1	6.46	1	0	0	0	0	0	0	0
Delta1_2004207204	orf237_0005_2 Polyribonucleotide nucleotidyltransferase (polyn ucleotide phosphorylase) [O.algarvensis Delta1] # COG COG1185(J) # pI 5.25 MW 76886	0	12.435	5	2	3	2	2	1	699	76.8	5.36	0	2	0	0	1	0	0	0
Delta1_2004207211	orf246_0005_2 translation initiation factor IF-2 [O.algarvensis Delta1] # COG COG0532(J) # pI 5.69 MW 95534	0.003	2.353	1	1	2	0	1	1	869	95.5	5.92	0	1	0	0	0	0	0	1
Delta1_2004207217	orf253_0005_2 Phenylalanyl-tRNA synthetase, class IIc [O.algarvensis Delta1] # COG COG0016(J) # pI 5.17 MW 40162	0.033	1.335	2	1	1	0	1	1	356	40.1	5.38	0	0	0	0	0	1	0	0
Delta1_2004207237	orf277_0005_2 formate dehydrogenase, beta subunit, [O.algarvensis Delta1] # COG COG0437(C) # pI 5.87 MW 26285	0	4.638	6	1	2	0	1	1	239	26.3	6.29	0	1	0	0	1	0	0	0
Delta1_2004207258	orf305_0005_2 Response regulator receiver [O.algarvensis Delta1] # COG COG2204(T) # pI 5.35 MW 14623	0	3.38	8	1	4	0	1	1	130	14.6	5.4	1	1	0	1	0	1	0	0
Delta1_2004207324	orf399_0005_2 hypothetical protein [O.algarvensis Delta1] # COG none # pI 8.32 MW 31083	0.034	1.324	12	1	1	0	1	1	274	31.1	8.24	0	1	0	0	0	0	0	0
Delta1_2004207437	orf27_0006_16 ISPpu8, transposase [O.algarvensis Delta1] # COG none # pI 9.59 MW 51047	0.002	2.496	3	1	1	0	1	1	454	51	9.55	0	0	0	0	1	0	0	0
Delta1_2004207497	orf118_0006_16 Cys/Met metabolism pyridoxal-phosphate-dependent enzymes [O.algarvensis Delta1] # COG COG2873(E) # pI 5.41 MW 46657	0	8.962	11	2	2	1	2	1	428	46.6	5.72	1	0	0	0	0	0	0	1
Delta1_2004207501	orf125_0006_16 hypothetical protein [O.algarvensis Delta1] # COG none # pI 9.33 MW 16987	0.001	3.296	7	1	2	1	1	1	154	17	9.31	0	1	0	1	0	0	0	0
Delta1_2004207537	orf173_0006_16 hypothetical protein [O.algarvensis Delta1] # COG none # pI 7.10 MW 27007	0.034	1.324	14	1	1	0	1	1	237	27	7.61	0	1	0	0	0	0	0	0
Delta1_2004207557	orf202_0006_16 Methylenetetrahydrofolate reductase [O.algarvensis Delta1] # COG COG0685(E) # pI 5.96 MW 34523	0	8.36	9	2	2	2	2	1	310	34.5	6.33	0	1	0	0	0	0	0	1
Delta1_2004207586	orf246_0006_16 Histone-like bacterial DNA-binding protein [O.algarvensis Delta1] # COG COG0776(L) # pI 10.53 MW 9763	0	47.345	66	7	79	4	4	1	90	9.8	10.52	10	17	10	6	15	11	4	6
Delta1_2004207597	orf260_0006_16 leucyl aminopeptidase [O.algarvensis Delta1] # COG COG0260(E) # pI 8.96 MW 52943	0.012	1.763	2	1	2	0	1	1	489	52.9	8.79	0	1	0	0	1	0	0	0
Delta1_2004207615	orf284_0006_16 H+-transporting two-sector ATPase, delta (OSCP) subunit [O.algarvensis Delta1] # COG COG0712(C) # pI 5.73 MW 20328	0	13.309	21	2	8	1	1	1	184	20.3	5.83	1	0	2	1	1	1	2	0
Delta1_2004207623	orf295_0006_16 Cell shape determining protein MreB/Mrl [O.algarvensis Delta1] # COG COG1077(D) # pI 5.50 MW 37258	0	9.718	12	2	3	1	2	1	347	37.2	5.64	1	1	0	0	0	1	0	0
Delta1_2004207628	orf299_0006_16 hypothetical protein [O.algarvensis Delta1] # COG none # pI 5.60 MW 17608	0.034	1.324	20	1	1	0	1	1	157	17.6	5.95	0	1	0	0	0	0	0	0
Delta1_2004207652	orf329_0006_16 Histone-like bacterial DNA-binding protein [O.algarvensis Delta1] # COG COG0776(L) # pI 9.55 MW 10310	0	5.395	21	3	5	0	3	1	91	10.3	9.54	0	3	0	0	1	0	0	1
Delta1_2004207667	orf348_0006_16 Enolase [O.algarvensis Delta1] # COG COG0148(G) # pI 5.42 MW 45215	0	18.779	21	5	29	4	4	1	422	45.2	5.57	1	7	3	3	4	3	3	5
Delta1_2004207677	orf362_0006_16 hypothetical protein [O.algarvensis Delta1] # COG none # pI 5.97 MW 21517	0.034	1.324	17	1	1	0	1	1	192	21.5	6.42	0	1	0	0	0	0	0	0
Delta1_2004207700	orf16_0007_7 hypothetical protein [O.algarvensis Delta1] # COG none # pI 7.89 MW 52923	0.034	1.324	7	1	1	0	1	1	467	52.9	7.78	0	1	0	0	0	0	0	0
Delta1_2004207818	orf168_0007_7 Acyl-CoA dehydrogenase, C-terminal Acyl-CoA dehy drogenase, central region [O.algarvensis Delta1] # COG COG1960(I) # pI 4.97 MW 66576	0.009	1.858	1	1	5	0	0	3	604	66.5	5.08	1	1	0	0	1	1	0	1
Delta1_2004207834	orf190_0007_7 hypothetical protein [O.algarvensis Delta1] # COG none # pI 5.55 MW 22079	0.034	1.324	16	1	1	0	1	1	197	22.1	5.88	0	1	0	0	0	0	0	0
Delta1_2004207922	orf310_0007_7 amino acid transport system, exported protein [O.algarvensis Delta1] # COG COG0683(E) # pI 9.21 MW 52164	0	3.972	5	1	2	1	1	1	461	52.1	9.16	0	0	0	0	2	0	0	0
Delta1_2004207924	orf312_0007_7 Acyl-CoA dehydrogenases [O.algarvensis Delta1] # COG COG1960(I) # pI 5.43 MW 66642	0.009	1.858	1	1	5	0	0	3	605	66.6	5.62	1	1	0	0	1	1	0	1
Delta1_2004207949	orf8_0008_4 D-tagatose 3-epimerase-related protein [O.algarvensis Delta1] # COG COG1082(G) # pI 4.84 MW 31529	0.001	2.923	13	2	2	2	2	1	282	31.5	5	0	0	1	0	0	1	0	0
Delta1_2004207951	orf11_0008_4 -xylose ketol-isomerase [O.algarvensis Delta1] # COG COG2115(G) # pI 5.32 MW 48771	0	3.573	4	1	1	1	1	1	437	48.7	5.55	0	0	0	0	1	0	0	0
Delta1_2004207969	orf36_0008_4 L-Arginine glycine Amidinotransferase [O.algarvensis Delta1] # COG COG1834(E) # pI 5.04 MW 42887	0	10	5	1	5	0	1	1	376	42.9	5.16	0	2	0	0	0	1	1	1
Delta1_2004207991	orf64_0008_4 von Willebrand factor, type A [O.algarvensis Delta1] # COG COG1240(H) # pI 9.22 MW 30889	0	3.561	6	1	1	1	1	1	278	30.9	9.2	0	1	0	0	0	0	0	0
Delta1_2004208091	orf212_0008_4 ISRSO13-TRANSPOSASE PROTEIN [O.algarvensis Delta1] # COG none # pI 8.26 MW 35957	0.002	2.496	4	1	1	0	1	1	319	35.9	8	0	0	0	0	1	0	0	0
Delta1_2004208131	orf267_0008_4 Uracil phosphoribosyl transferase [O.algarvensis Delta1] # COG COG0035(F) # pI 5.48 MW 22690	0.043	1.207	4	1	1	0	1	1	208	22.7	5.68	0	1	0	0	0	0	0	0
Delta1_2004208165	orf317_0008_4 Bacterial extracellular solute-binding protein, family 5 [O.algarvensis Delta1] # COG COG0747(E) # pI 5.25 MW 58572	0	33.231	19	7	23	4	7	1	518	58.5	5.43	2	5	3	1	4	3	2	3
Delta1_2004208167	orf321_0008_4 Uncharacterized protein UPF0065 [O.algarvensis Delta1] # COG COG3181(S) # pI 9.34 MW 34346	0	4.302	6	1	1	1	1	1	317	34.3	9.29	0	1	0	0	0	0	0	0
Delta1_2004208204	orf15_0010_18 Acetohydroxy acid isomeroreductase [O.algarvensis Delta1] # COG COG0059(E,H) # pI 4.94 MW 38402	0	8.067	12	2	5	2	2	1	351	38.4	5.02	0	2	0	0	2	0	0	1
Delta1_2004208206	orf17_0010_18 2-isopropylmalate synthase [O.algarvensis Delta1] # COG COG0119(E) # pI 5.59 MW 55401	0	9.587	9	3	5	3	3	1	512	55.4	5.94	1	1	0	0	3	0	0	0
Delta1_2004208237	orf61_0010_18 protein family UPF0065 [O.algarvensis Delta1] # COG COG3181(S) # pI 8.70 MW 35516	0	20.985	20	5	14	5	5	1	332	35.5	8.53	1	3	3	0	3	2	0	2
Delta1_2004208272	orf111_0010_18 Tryptophan synthase, beta chain- [O.algarvensis Delta1] # COG COG1350(R) # pI 5.13 MW 50570	0	17.11	14	3	5	3	3	1	461	50.5	5.24	1	3	0	0	0	1	0	0
Delta1_2004208283	orf123_0010_18 molecular chaperone, HSP90 family [O.algarvensis Delta1] # COG COG0326(O) # pI 4.94 MW 73400	0	11.927	7	3	24	1	1	1	640	73.4	5.06	2	3	3	3	3	4	3	3
Delta1_2004208294	orf139_0010_18 TRAP dicarboxylate transporter- DctP subunit [O.algarvensis Delta1] # COG COG1638(G) # pI 5.83 MW 38424	0	30.153	20	4	13	4	4	1	345	38.4	6.19	1	2	2	1	3	1	0	3
Delta1_2004208383	orf268_0010_18 ABC transporter solute-binding protein [O.algarvensis Delta1] # COG COG1653(G) # pI 5.37 MW 56945	0	16.343	12	4	7	4	4	1	509	56.9	5.58	0	2	0	0	2	1	0	2
Delta1_2004208388	orf273_0010_18 ferredoxin, iron-sulfur binding domain Protein o f unknown function DUF362 [O.algarvensis Delta1] # COG COG2006(S) # pI 5.57 MW 47744	0	4.004	4	1	9	1	1	1	439	47.7	5.81	1	1	1	1	2	2	1	0
Delta1_2004208422	orf2_0011_1 ABC transporter ATP-binding protein, sugar [O.algarvensis Delta1] # COG COG3845(R) # pI 7.19 MW 56349	0.009	1.872	3	1	6	1	1	1	504	56.3	7.62	0	0	2	2	0	0	0	2
Delta1_2004208501	orf112_0011_1 Dissimilatory sulfite reductase, alpha subunit [O.algarvensis Delta1] # COG COG2221(C) # pI 5.00 MW 49720	0	26.231	13	6	23	3	3	1	437	49.7	5.15	1	6	2	1	5	1	3	4
Delta1_2004208502	orf113_0011_1 Dissimilatory sulfite reductase, beta subunit [O.algarvensis Delta1] # COG COG2221(C) # pI 6.70 MW 42966	0	32.554	20	5	22	4	4	1	381	42.9	7.14	4	4	2	2	4	1	1	4
Delta1_2004208606	orf258_0011_1 Rubrerythrin [O.algarvensis Delta1] # COG COG1592(C) # pI 4.74 MW 15334	0	45.326	55	8	96	2	2	1	140	15.3	4.83	11	8	17	15	14	12	8	11
Delta1_2004208652	orf311_0011_1 ATP phosphoribosyltransferase [O.algarvensis Delta1] # COG COG0040(E) # pI 5.44 MW 32506	0.004	2.193	7	1	1	0	1	1	291	32.5	5.58	1	0	0	0	0	0	0	0
Delta1_2004208703	orf61_0012_14 Transaldolase subfamily [O.algarvensis Delta1] # COG COG0176(G) # pI 4.91 MW 45097	0	21.534	14	5	13	5	5	1	399	45.1	5.02	3	2	2	1	3	2	0	0
Delta1_2004208705	orf65_0012_14 Alanine dehydrogenase and pyridine nucleotide tr anshydrogenase [O.algarvensis Delta1] # COG COG0686(E) # pI 6.02 MW 39327	0	6.785	9	3	8	1	3	1	370	39.3	6.44	1	3	1	0	1	1	0	1
Delta1_2004208706	orf66_0012_14 Histidinol-phosphate aminotransferase [O.algarvensis Delta1] # COG COG0079(E) # pI 5.13 MW 40859	0	13.669	12	3	7	3	3	1	362	40.8	5.26	0	2	0	0	3	1	1	0
Delta1_2004208710	orf74_0012_14 Electron transfer flavoprotein, alpha subunit [O.algarvensis Delta1] # COG COG2025(C) # pI 4.68 MW 33072	0	6.855	6	1	2	0	1	1	321	33.1	4.84	1	1	0	0	0	0	0	0
Delta1_2004208729	orf106_0012_14 hypothetical protein [O.algarvensis Delta1] # COG none # pI 8.59 MW 39882	0.034	1.324	9	1	1	0	1	1	350	39.9	8.32	0	1	0	0	0	0	0	0
Delta1_2004208737	orf118_0012_14 hypothetical protein [O.algarvensis Delta1] # COG none # pI 5.96 MW 17076	0.034	1.324	21	1	1	0	1	1	150	17.1	6.42	0	1	0	0	0	0	0	0
Delta1_2004208746	orf133_0012_14 periplasmic binding ABC transporter protein, pro bable sugar binding [O.algarvensis Delta1] # COG COG1653(G) # pI 5.62 MW 62994	0	16.294	11	4	5	2	2	1	555	63	5.86	0	0	0	0	1	0	0	4
Delta1_2004208798	orf196_0012_14 GCN5-related N-acetyltransferase [O.algarvensis Delta1] # COG COG0456(R) # pI 6.76 MW 34614	0.027	1.414	10	2	3	2	2	1	309	34.6	7.24	1	0	0	0	0	1	1	0
Delta1_2004208837	orf246_0012_14 conserved hypothetical protein [O.algarvensis Delta1] # COG none # pI 6.07 MW 13079	0.027	1.415	7	1	5	1	1	1	117	13.1	6.52	0	0	0	3	0	0	0	2
Delta1_2004208964	orf106_0013_13 binding protein component of ABC transporter [O.algarvensis Delta1] # COG COG0687(E) # pI 5.30 MW 11939	0	8.942	15	1	3	0	1	1	110	11.9	5.4	0	1	0	0	1	0	0	1
Delta1_2004209018	orf178_0013_13 AICARFT/IMPCHase bienzyme [O.algarvensis Delta1] # COG COG0138(F) # pI 5.34 MW 24419	0.003	2.408	8	1	3	1	1	1	224	24.4	5.6	0	1	0	0	1	1	0	0
Delta1_2004209051	orf221_0013_13 hypothetical protein [O.algarvensis Delta1] # COG none # pI 8.30 MW 28465	0.034	1.324	13	1	1	0	1	1	250	28.4	8.22	0	1	0	0	0	0	0	0
Delta1_2004209073	orf249_0013_13 hypothetical protein [O.algarvensis Delta1] # COG none # pI 6.13 MW 23476	0.034	1.324	16	1	1	0	1	1	206	23.5	6.61	0	1	0	0	0	0	0	0
Delta1_2004209101	orf280_0013_13 Phosphoesterase PHP, N-terminal PHP, C-terminal [O.algarvensis Delta1] # COG COG0613(R) # pI 9.67 MW 33016	0.043	1.195	2	1	1	0	1	1	288	33	9.66	0	0	0	0	0	0	1	0
Delta1_2004209104	orf283_0013_13 hypothetical protein [O.algarvensis Delta1] # COG none # pI 6.06 MW 23101	0.034	1.324	16	1	1	0	1	1	205	23.1	6.52	0	1	0	0	0	0	0	0
Delta1_2004209122	orf17_0014_21 conserved hypothetical protein [O.algarvensis Delta1] # COG none # pI 4.14 MW 15230	0	4.651	9	1	5	1	1	1	140	15.2	4.26	1	1	1	0	1	1	0	0
Delta1_2004209138	orf40_0014_21 glutamate dehydrogenase (NADP+) [O.algarvensis Delta1] # COG COG0334(E) # pI 5.30 MW 49186	0	20.707	16	6	36	0	6	1	449	49.2	5.47	3	6	5	6	3	3	5	5
Delta1_2004209165	orf73_0014_21 SPERMIDINE/PUTRESCINE-BINDING PERIPLASMIC ABC TR ANSPORTER PROTEIN [O.algarvensis Delta1] # COG COG0687(E) # pI 5.80 MW 40004	0	4.333	6	1	1	1	1	1	365	40	6.19	0	1	0	0	0	0	0	0
Delta1_2004209183	orf97_0014_21 conserved hypothetical protein [O.algarvensis Delta1] # COG none # pI 5.58 MW 20906	0.003	2.442	4	1	6	0	1	1	183	20.9	5.87	1	1	1	1	1	0	0	1
Delta1_2004209251	orf190_0014_21 enoyl-CoA hydratase/isomerase family protein [O.algarvensis Delta1] # COG COG1024(I) # pI 5.91 MW 29260	0.025	1.446	7	1	1	1	1	1	268	29.2	6.25	0	1	0	0	0	0	0	0
Delta1_2004209332	orf303_0014_21 spermidine/putrescine binding protein of ABC tra nsporter [O.algarvensis Delta1] # COG COG0687(E) # pI 6.02 MW 35769	0.002	2.778	4	1	1	0	1	1	320	35.7	6.39	0	0	0	0	0	0	0	1
Delta1_2004209393	orf80_0015_15 Formate-tetrahydrofolate ligase, FTHFS [O.algarvensis Delta1] # COG COG2759(F) # pI 5.70 MW 64050	0	53.934	27	13	60	2	2	1	587	64	6.01	8	11	10	8	6	6	7	4
Delta1_2004209429	orf129_0015_15 TRAP dicarboxylate transporter- DctP subunit [O.algarvensis Delta1] # COG COG4663(Q) # pI 6.15 MW 33658	0	26.143	15	3	6	0	3	1	300	33.6	6.62	0	0	0	0	0	0	0	6
Delta1_2004209445	orf158_0015_15 TRAP-type uncharacterized transport system perip lasmic component [O.algarvensis Delta1] # COG COG2358(R) # pI 8.93 MW 34408	0	12.668	16	4	9	1	1	1	321	34.4	8.87	0	3	1	2	2	0	1	0
Delta1_2004209497	orf233_0015_15 hypothetical protein [O.algarvensis Delta1] # COG none # pI 7.10 MW 25044	0.034	1.324	15	1	1	0	1	1	220	25	7.61	0	1	0	0	0	0	0	0
Delta1_2004209501	orf237_0015_15 5-formyltetrahydrofolate cyclo-ligase [O.algarvensis Delta1] # COG COG0212(H) # pI 5.72 MW 22144	0	9.138	16	2	4	1	2	1	195	22.1	6	1	0	0	0	1	1	0	1
Delta1_2004209516	orf256_0015_15 Extracellular ligand-binding receptor [O.algarvensis Delta1] # COG COG0683(E) # pI 7.03 MW 41574	0	13.445	14	3	3	2	3	1	380	41.5	7.56	0	1	0	0	1	1	0	0
Delta1_2004209524	orf267_0015_15 NAD-dependent aldehyde dehydrogenases [O.algarvensis Delta1] # COG COG1012(C) # pI 4.83 MW 53859	0	26.504	16	5	18	3	3	1	492	53.8	4.97	3	3	2	2	1	2	4	1
Delta1_2004209575	orf7_0017_26 conserved hypothetical protein, secreted [O.algarvensis Delta1] # COG COG2220(R) # pI 9.08 MW 41506	0.047	1.167	5	1	2	1	1	1	375	41.5	9.07	1	0	0	0	0	0	1	0
Delta1_2004209580	orf12_0017_26 Short-chain dehydrogenase/reductase SDR [O.algarvensis Delta1] # COG COG1028(I,Q,R) # pI 5.27 MW 26746	0	5.973	8	1	2	1	1	1	258	26.7	5.43	0	1	0	0	1	0	0	0
Delta1_2004209593	orf31_0017_26 ABC transporter, periplasmic substrate-binding p rotein [O.algarvensis Delta1] # COG COG1653(G) # pI 5.24 MW 49208	0	4.604	3	1	2	1	1	1	436	49.2	5.36	0	0	0	0	1	1	0	0
Delta1_2004209594	orf32_0017_26 D-tagatose 3-epimerase-related protein [O.algarvensis Delta1] # COG COG1082(G) # pI 4.74 MW 33406	0	8.787	12	2	2	2	2	1	300	33.4	4.84	0	1	0	0	1	0	0	0
Delta1_2004209606	orf50_0017_26 hypothetical protein [O.algarvensis Delta1] # COG none # pI 6.39 MW 24670	0.034	1.324	15	1	1	0	1	1	218	24.7	6.89	0	1	0	0	0	0	0	0
Delta1_2004209623	orf69_0017_26 TRAP dicarboxylate transporter- DctP subunit [O.algarvensis Delta1] # COG COG1638(G) # pI 9.02 MW 36048	0	8.146	10	4	10	4	4	1	328	36	9	3	2	2	0	2	1	0	0
Delta1_2004209669	orf133_0017_26 hypothetical protein [O.algarvensis Delta1] # COG none # pI 9.93 MW 24867	0.034	1.324	15	1	1	0	1	1	218	24.9	9.94	0	1	0	0	0	0	0	0
Delta1_2004209677	orf145_0017_26 Prismane [O.algarvensis Delta1] # COG COG1151(C) # pI 5.96 MW 71349	0	29.019	14	6	10	1	5	1	657	71.3	6.39	1	3	2	1	0	1	1	1
Delta1_2004209680	orf152_0017_26 Citrate synthase [O.algarvensis Delta1] # COG COG0372(C) # pI 5.09 MW 43859	0.002	2.47	5	1	3	1	1	1	394	43.8	5.22	0	0	1	0	0	2	0	0
Delta1_2004209705	orf189_0017_26 sugar ABC transporter, ATP-binding protein [O.algarvensis Delta1] # COG COG3839(G) # pI 5.98 MW 39920	0	6.427	4	1	2	0	1	1	360	39.9	6.42	1	0	1	0	0	0	0	0
Delta1_2004209718	orf204_0017_26 Band 7 protein [O.algarvensis Delta1] # COG COG0330(O) # pI 9.49 MW 39186	0.021	1.521	5	1	1	1	1	1	345	39.2	9.5	1	0	0	0	0	0	0	0
Delta1_2004209719	orf205_0017_26 Membrane protease subunits, stomatin/prohibitin homologs [O.algarvensis Delta1] # COG COG0330(O) # pI 6.13 MW 35248	0	3.752	4	1	2	1	1	1	310	35.2	6.37	0	1	1	0	0	0	0	0
Delta1_2004209780	orf6_0018_5 hypothetical protein [O.algarvensis Delta1] # COG none # pI 8.41 MW 29771	0.034	1.324	12	1	1	0	1	1	260	29.8	8.35	0	1	0	0	0	0	0	0
Delta1_2004209838	orf86_0018_5 hypothetical protein [O.algarvensis Delta1] # COG none # pI 6.31 MW 19245	0.034	1.324	19	1	1	0	1	1	168	19.2	6.8	0	1	0	0	0	0	0	0
Delta1_2004209955	orf240_0018_5 GAF [O.algarvensis Delta1] # COG COG2203(T) # pI 4.73 MW 19967	0	12.448	23	2	4	2	2	1	183	20	4.83	0	3	0	0	1	0	0	0
Delta1_2004209968	orf256_0018_5 hypothetical protein [O.algarvensis Delta1] # COG none # pI 4.99 MW 10634	0	10.963	31	3	8	2	3	1	90	10.6	5.01	2	1	3	0	1	1	0	0
Delta1_2004209976	orf269_0018_5 hypothetical protein [O.algarvensis Delta1] # COG none # pI 8.07 MW 35508	0.034	1.324	10	1	1	0	1	1	311	35.5	7.94	0	1	0	0	0	0	0	0
Delta1_2004209978	orf272_0018_5 Twin-arginine translocation pathway signal [O.algarvensis Delta1] # COG COG4663(Q) # pI 8.43 MW 40103	0	46.915	35	8	22	8	8	1	360	40.1	8.28	2	9	2	0	5	1	2	1
Delta1_2004210020	orf16_0020_16 ABC transporter, periplasmic branched chain amin o acid binding protein [O.algarvensis Delta1] # COG COG0683(E) # pI 8.93 MW 46694	0	17.128	13	5	14	5	5	1	424	46.7	8.87	3	3	1	0	3	2	1	1
Delta1_2004210065	orf73_0020_16 UspA [O.algarvensis Delta1] # COG COG0589(T) # pI 5.24 MW 14319	0	11.935	32	2	5	2	2	1	130	14.3	5.33	0	2	1	0	1	1	0	0
Delta1_2004210143	orf187_0020_16 ABC transporter substrate-binding protein [O.algarvensis Delta1] # COG COG0683(E) # pI 8.98 MW 47501	0	4.723	10	2	4	2	2	1	443	47.5	8.88	0	2	0	0	1	1	0	0
Delta1_2004210168	orf219_0020_16 hypothetical protein [O.algarvensis Delta1] # COG none # pI 5.58 MW 20032	0.034	1.324	18	1	1	0	1	1	177	20	5.92	0	1	0	0	0	0	0	0
Delta1_2004210218	orf25_0021_26 NADP-specific glutamate dehydrogenase [O.algarvensis Delta1] # COG COG0334(E) # pI 5.70 MW 49411	0.003	2.429	2	1	2	0	1	1	449	49.4	5.97	0	1	0	0	0	0	0	1
Delta1_2004210219	orf26_0021_26 hypothetical protein [O.algarvensis Delta1] # COG none # pI 9.94 MW 20483	0	3.952	19	2	2	2	2	1	191	20.5	9.95	0	0	0	0	1	1	0	0
Delta1_2004210222	orf30_0021_26 hypothetical protein [O.algarvensis Delta1] # COG none # pI 8.95 MW 38826	0.034	1.324	9	1	1	0	1	1	343	38.8	8.75	0	1	0	0	0	0	0	0
Delta1_2004210268	orf98_0021_26 Glutamate dehydrogenase (NADP+) [O.algarvensis Delta1] # COG COG0334(E) # pI 5.83 MW 49850	0.003	2.429	2	1	2	0	1	1	450	49.8	6.19	0	1	0	0	0	0	0	1
Delta1_2004210319	orf161_0021_26 Bacterial extracellular solute-binding protein, family 1 [O.algarvensis Delta1] # COG COG1653(G) # pI 5.72 MW 49907	0	12.079	8	3	4	3	3	1	449	49.9	5.92	1	2	1	0	0	0	0	0
Delta1_2004210366	orf224_0021_26 Glutamine synthetase type I [O.algarvensis Delta1] # COG COG0174(E) # pI 4.83 MW 52943	0	11.934	7	2	6	0	2	1	470	52.9	5	2	3	0	0	0	1	0	0
Delta1_2004210369	orf227_0021_26 Nitrogen regulatory protein P-II [O.algarvensis Delta1] # COG COG0347(E) # pI 7.90 MW 12524	0	4.027	10	1	16	0	1	1	112	12.5	8.32	2	1	2	4	2	4	0	1
Delta1_2004210439	orf18_0022_8 Protein of unknown function DUF81 [O.algarvensis Delta1] # COG COG0730(R) # pI 9.71 MW 61887	0	5.915	3	1	4	1	1	1	568	61.8	9.72	1	1	0	1	0	1	0	0
Delta1_2004210445	orf26_0022_8 Chaperonin Cpn60/TCP-1 [O.algarvensis Delta1] # COG COG0459(O) # pI 8.88 MW 53093	0	17.688	9	4	21	0	1	1	487	53.1	8.81	3	3	2	2	3	3	2	3
Delta1_2004210481	orf71_0022_8 propionate-CoA ligase [O.algarvensis Delta1] # COG COG0365(I) # pI 5.16 MW 69658	0	8.139	9	3	3	2	2	1	636	69.6	5.34	0	1	0	0	0	1	0	1
Delta1_2004210484	orf75_0022_8 Na+/proline symporter [O.algarvensis Delta1] # COG COG0591(E,R) # pI 9.15 MW 70139	0	14.42	4	2	13	2	2	1	645	70.1	9.07	2	2	3	1	2	2	1	0
Delta1_2004210485	orf77_0022_8 acetyl-CoA synthetase [O.algarvensis Delta1] # COG COG0365(I) # pI 5.36 MW 75956	0	47.747	20	8	26	3	3	1	677	75.9	5.58	1	6	5	2	3	4	1	4
Delta1_2004210565	orf192_0022_8 hypothetical protein [O.algarvensis Delta1] # COG none # pI 5.16 MW 16068	0.034	1.324	23	1	1	0	1	1	140	16.1	5.29	0	1	0	0	0	0	0	0
Delta1_2004210719	orf129_0023_3 hypothetical protein [O.algarvensis Delta1] # COG none # pI 8.39 MW 29248	0.034	1.324	13	1	1	0	1	1	255	29.2	8.34	0	1	0	0	0	0	0	0
Delta1_2004210738	orf152_0023_3 hypothetical protein [O.algarvensis Delta1] # COG none # pI 6.33 MW 56099	0	5.911	10	2	3	0	2	1	492	56.1	6.8	0	2	0	0	1	0	0	0
Delta1_2004210830	orf7_0024_31 dihydroxyacid dehydratase [O.algarvensis Delta1] # COG COG0129(E,G) # pI 5.36 MW 59700	0	9.558	5	1	2	1	1	1	559	59.7	5.54	0	1	0	0	1	0	0	0
Delta1_2004210882	orf81_0024_31 outer membrane protein; OprF [O.algarvensis Delta1] # COG COG2885(M) # pI 5.06 MW 42278	0	13.881	8	2	10	1	2	1	386	42.3	5.26	0	3	1	1	3	1	0	1
Delta1_2004210923	orf137_0024_31 protein family UPF0065 [O.algarvensis Delta1] # COG COG3181(S) # pI 8.83 MW 35085	0.001	3.114	3	1	1	1	1	1	333	35.1	8.69	0	0	0	0	0	1	0	0
Delta1_2004210929	orf145_0024_31 hypothetical protein [O.algarvensis Delta1] # COG none # pI 5.89 MW 19259	0.034	1.324	19	1	1	0	1	1	170	19.2	6.33	0	1	0	0	0	0	0	0
Delta1_2004210975	orf204_0024_31 Aspartyl-tRNA synthetase bacterial/mitochondrial type [O.algarvensis Delta1] # COG COG0173(J) # pI 5.39 MW 67806	0.002	2.611	3	2	4	0	1	1	596	67.8	5.6	0	0	0	1	0	0	2	1
Delta1_2004211095	orf133_0026_27 Flavoprotein WrbA [O.algarvensis Delta1] # COG COG0655(R) # pI 5.46 MW 21437	0	9.194	13	1	2	1	1	1	203	21.4	5.73	0	1	0	0	1	0	0	0
Delta1_2004211203	orf73_0028_13 hypothetical protein [O.algarvensis Delta1] # COG none # pI 6.32 MW 31484	0.034	1.324	11	1	1	0	1	1	279	31.5	6.79	0	1	0	0	0	0	0	0
Delta1_2004211215	orf89_0028_13 hypothetical protein [O.algarvensis Delta1] # COG none # pI 6.33 MW 38674	0.034	1.324	9	1	1	0	1	1	343	38.6	6.79	0	1	0	0	0	0	0	0
Delta1_2004211289	orf193_0028_13 ABC-type sugar transport system periplasmic comp onent [O.algarvensis Delta1] # COG COG1653(G) # pI 5.92 MW 55265	0	36.038	24	7	27	4	4	1	502	55.2	6.3	2	10	4	1	8	2	0	0
Delta1_2004211314	orf223_0028_13 hypothetical protein [O.algarvensis Delta1] # COG none # pI 7.58 MW 33342	0.034	1.324	11	1	1	0	1	1	294	33.3	7.68	0	1	0	0	0	0	0	0
Delta1_2004211347	orf20_0031_22 hypothetical protein [O.algarvensis Delta1] # COG none # pI 8.40 MW 26359	0.034	1.324	14	1	1	0	1	1	230	26.3	8.35	0	1	0	0	0	0	0	0
Delta1_2004211380	orf65_0031_22 Bacterial extracellular solute-binding protein, family 1 [O.algarvensis Delta1] # COG COG0687(E) # pI 9.35 MW 39521	0	40.214	30	9	34	3	4	1	356	39.5	9.35	4	10	3	3	7	3	1	3
Delta1_2004211421	orf121_0031_22 Protein of unknown function DUF302 [O.algarvensis Delta1] # COG COG3439(S) # pI 9.25 MW 16482	0	4	9	1	1	0	1	1	150	16.5	9.19	0	0	0	0	0	0	0	1
Delta1_2004211449	orf159_0031_22 hypothetical protein [O.algarvensis Delta1] # COG none # pI 5.67 MW 21813	0.034	1.324	16	1	1	0	1	1	194	21.8	5.99	0	1	0	0	0	0	0	0
Delta1_2004211466	orf1_0033_9 ABC-type sugar transport system, periplasmic com ponent [O.algarvensis Delta1] # COG COG1879(G) # pI 7.64 MW 39548	0	12.476	11	3	6	2	3	1	360	39.5	7.88	1	3	0	0	1	0	0	1
Delta1_2004211500	orf50_0033_9 coniferyl aldehyde dehydrogenase [O.algarvensis Delta1] # COG COG1012(C) # pI 7.17 MW 51423	0	9.837	3	1	32	0	1	1	456	51.4	7.55	2	5	4	4	7	3	3	4
Delta1_2004211516	orf72_0033_9 Valyl-tRNA synthetase, class Ia [O.algarvensis Delta1] # COG COG0525(J) # pI 5.84 MW 101492	0.001	2.971	2	1	2	1	1	1	887	101.4	6.24	0	1	0	0	1	0	0	0
Delta1_2004211535	orf98_0033_9 hypothetical protein [O.algarvensis Delta1] # COG none # pI 8.30 MW 38780	0.034	1.324	9	1	1	0	1	1	340	38.8	8.09	0	1	0	0	0	0	0	0
Delta1_2004211575	orf147_0033_9 hypothetical protein [O.algarvensis Delta1] # COG none # pI 10.41 MW 11766	0	5.632	17	2	4	0	2	1	111	11.8	10.4	0	1	1	0	0	0	0	2
Delta1_2004211605	orf189_0033_9 hypothetical protein [O.algarvensis Delta1] # COG none # pI 5.65 MW 24973	0.034	1.324	14	1	1	0	1	1	221	25	6	0	1	0	0	0	0	0	0
Delta1_2004211626	orf1_0035_15 Carboxy-terminal processing protease [O.algarvensis Delta1] # COG COG0793(M) # pI 7.71 MW 50645	0.001	2.882	4	2	3	2	2	1	453	50.6	8.06	0	2	0	0	1	0	0	0
Delta1_2004211699	orf111_0035_15 ISSpo8, transposase [O.algarvensis Delta1] # COG none # pI 9.68 MW 46459	0	4.587	4	1	2	0	1	1	412	46.4	9.67	0	1	0	0	1	0	0	0
Delta1_2004211734	orf161_0035_15 hypothetical protein [O.algarvensis Delta1] # COG none # pI 8.22 MW 38147	0	4.587	5	1	2	0	1	1	335	38.1	7.99	0	1	0	0	1	0	0	0
Delta1_2004211824	orf86_0036_1 hypothetical protein [O.algarvensis Delta1] # COG none # pI 7.11 MW 24390	0.034	1.324	15	1	1	0	1	1	216	24.4	7.65	0	1	0	0	0	0	0	0
Delta1_2004211843	orf118_0036_1 hypothetical protein [O.algarvensis Delta1] # COG none # pI 8.75 MW 48704	0	5.911	12	2	3	0	2	1	425	48.7	8.5	0	2	0	0	1	0	0	0
Delta1_2004211855	orf134_0036_1 Methylmalonyl-CoA mutase [O.algarvensis Delta1] # COG COG1884(I) # pI 4.89 MW 77808	0	3.625	3	1	1	1	1	1	708	77.8	5.01	0	0	0	0	1	0	0	0
Delta1_2004211856	orf138_0036_1 alpha-subunit,methylmalonyl-CoA decarboxylase [O.algarvensis Delta1] # COG COG4799(I) # pI 5.67 MW 56517	0	11.255	7	2	2	1	1	1	517	56.5	6	0	1	0	0	1	0	0	0
Delta1_2004211858	orf140_0036_1 Pyruvate/oxaloacetate carboxyltransferase [O.algarvensis Delta1] # COG COG5016(C) # pI 4.97 MW 73404	0	36.398	25	11	29	2	6	1	666	73.4	5.11	2	9	2	3	4	1	2	6
Delta1_2004211922	orf29_0037_1 hypothetical protein [O.algarvensis Delta1] # COG none # pI 6.30 MW 23186	0.034	1.324	16	1	1	0	1	1	205	23.2	6.79	0	1	0	0	0	0	0	0
Delta1_2004211948	orf61_0037_1 hypothetical protein [O.algarvensis Delta1] # COG none # pI 8.31 MW 37635	0.034	1.324	10	1	1	0	1	1	329	37.6	8.06	0	1	0	0	0	0	0	0
Delta1_2004211980	orf106_0037_1 Pyruvate/2-oxoglutarate dehydrogenase complex, d ihydrolipoamide acyltransferase (E2) component, and relate d enzymes [O.algarvensis Delta1] # COG COG0508(C) # pI 5.03 MW 49004	0.019	1.604	2	1	14	0	0	2	455	49	5.14	1	2	2	1	2	2	2	2
Delta1_2004211981	orf107_0037_1 Pyruvate/2-oxoglutarate dehydrogenase complex, d ihydrolipoamide dehydrogenase (E3) component, and related enzymes [O.algarvensis Delta1] # COG COG1249(C) # pI 8.44 MW 50467	0	4.651	3	1	1	0	0	3	476	50.4	8.19	1	0	0	0	0	0	0	0
Delta1_2004212026	orf167_0037_1 sulfate adenylyltransferase [O.algarvensis Delta1] # COG COG2046(P) # pI 5.17 MW 47367	0	7.584	10	4	12	2	2	1	426	47.3	5.31	2	2	2	1	1	2	1	1
Delta1_2004212031	orf174_0037_1 Quinone-interacting membrane-bound oxidoreductas e complex subunit C [O.algarvensis Delta1] # COG COG1150(C) # pI 8.68 MW 42816	0.014	1.695	3	1	1	1	1	1	385	42.8	8.4	0	1	0	0	0	0	0	0
Delta1_2004212032	orf175_0037_1 Quinone-interacting membrane-bound oxidoreductas e complex subunit B [O.algarvensis Delta1] # COG COG1148(C) # pI 4.62 MW 85533	0	6.436	4	2	2	1	1	1	777	85.5	4.74	0	1	0	0	0	0	0	1
Delta1_2004212033	orf177_0037_1 Quinone-interacting membrane-bound oxidoreductas e complex subunit A [O.algarvensis Delta1] # COG COG1148(C) # pI 5.06 MW 46510	0	6.462	6	2	3	2	2	1	425	46.5	5.16	0	2	0	0	1	0	0	0
Delta1_2004212034	orf179_0037_1 adenylylsulfate reductase, subunit A [O.algarvensis Delta1] # COG COG1053(C) # pI 5.41 MW 73648	0	150.159	42	20	137	10	10	1	659	73.6	5.59	16	32	17	11	21	12	12	16
Delta1_2004212035	orf180_0037_1 Adenylylsulfate reductase, alpha subunit [O.algarvensis Delta1] # COG COG4231(C) # pI 4.49 MW 16372	0	22.743	44	5	31	3	3	1	147	16.4	4.6	2	5	4	3	4	6	4	3
Delta1_2004212067	orf41_0038_1 branched-chain amino acid ABC transporter, perip lasmic substrate binding protein [O.algarvensis Delta1] # COG COG0683(E) # pI 6.62 MW 44798	0	6.61	11	2	2	2	2	1	409	44.8	7.12	0	0	0	0	2	0	0	0
Delta1_2004212087	orf65_0038_1 hypothetical protein [O.algarvensis Delta1] # COG none # pI 7.79 MW 23939	0.034	1.324	15	1	1	0	1	1	211	23.9	8	0	1	0	0	0	0	0	0
Delta1_2004212116	orf113_0038_1 branched-chain amino acid ABC transporter, perip lasmic branched-chain amino acid-binding protein, [O.algarvensis Delta1] # COG COG0683(E) # pI 5.76 MW 46530	0	3.66	3	1	1	1	1	1	423	46.5	6.04	0	0	0	0	0	1	0	0
Delta1_2004212200	orf21_0039_4 response regulator receiver domain protein (CheY - [O.algarvensis Delta1] # COG COG2204(T) # pI 6.57 MW 12835	0.03	1.358	10	1	1	0	1	1	116	12.8	7.14	0	0	0	0	0	0	1	0
Delta1_2004212204	orf25_0039_4 hypothetical protein [O.algarvensis Delta1] # COG none # pI 6.16 MW 20369	0.034	1.324	18	1	1	0	1	1	181	20.4	6.64	0	1	0	0	0	0	0	0
Delta1_2004212234	orf65_0039_4 hypothetical protein [O.algarvensis Delta1] # COG none # pI 5.61 MW 18812	0.034	1.324	19	1	1	0	1	1	168	18.8	5.96	0	1	0	0	0	0	0	0
Delta1_2004212290	orf140_0039_4 hypothetical protein [O.algarvensis Delta1] # COG none # pI 6.34 MW 45926	0	5.911	12	2	3	0	2	1	399	45.9	6.79	0	2	0	0	1	0	0	0
Delta1_2004212367	orf37_0040_26 Tetrahydrofolate dehydrogenase/cyclohydrolase [O.algarvensis Delta1] # COG COG0190(H) # pI 7.17 MW 34787	0	27.067	18	4	13	1	1	1	323	34.8	7.44	1	3	2	1	3	1	1	1
Delta1_2004212394	orf77_0040_26 hypothetical protein [O.algarvensis Delta1] # COG none # pI 6.39 MW 9768	0.012	1.767	19	1	1	1	1	1	85	9.8	6.92	0	0	0	0	1	0	0	0
Delta1_2004212417	orf116_0040_26 ClpX, ATPase regulatory subunit [O.algarvensis Delta1] # COG COG1219(O) # pI 5.10 MW 45761	0	4.933	3	1	2	0	1	1	414	45.7	5.19	0	1	0	0	1	0	0	0
Delta1_2004212475	orf1_0042_6 conserved hypothetical protein [O.algarvensis Delta1] # COG none # pI 5.44 MW 17725	0	4.364	8	1	3	1	1	1	159	17.7	5.74	0	1	1	0	1	0	0	0
Delta1_2004212558	orf102_0042_6 hypothetical protein [O.algarvensis Delta1] # COG none # pI 5.83 MW 23655	0.034	1.324	15	1	1	0	1	1	210	23.6	6.27	0	1	0	0	0	0	0	0
Delta1_2004212616	orf179_0042_6 5-methyltetrahydrofolate--homocysteine S-methylt ransferase [O.algarvensis Delta1] # COG COG5012(R) # pI 4.49 MW 21793	0	9.388	9	1	2	1	1	1	208	21.8	4.61	0	2	0	0	0	0	0	0
Delta1_2004212653	orf32_0043_28 hypothetical protein [O.algarvensis Delta1] # COG none # pI 5.79 MW 20223	0.034	1.324	18	1	1	0	1	1	179	20.2	6.19	0	1	0	0	0	0	0	0
Delta1_2004212680	orf69_0043_28 hypothetical protein [O.algarvensis Delta1] # COG none # pI 8.25 MW 43964	0.034	1.324	8	1	1	0	1	1	389	43.9	8.05	0	1	0	0	0	0	0	0
Delta1_2004212690	orf81_0043_28 extracellular solute-binding protein, family 3 [O.algarvensis Delta1] # COG COG0834(E,T) # pI 5.61 MW 36831	0	80.519	40	12	101	12	12	1	339	36.8	5.81	14	20	15	7	21	7	11	6
Delta1_2004212699	orf96_0043_28 Dihydroorotate dehydrogenase [O.algarvensis Delta1] # COG COG0167(F) # pI 4.97 MW 36639	0	7.567	8	2	5	2	2	1	328	36.6	5.06	1	2	1	0	1	0	0	0
Delta1_2004212729	orf135_0043_28 hypothetical protein [O.algarvensis Delta1] # COG none # pI 8.84 MW 41477	0.034	1.324	9	1	1	0	1	1	364	41.5	8.62	0	1	0	0	0	0	0	0
Delta1_2004212741	orf158_0043_28 acetyl-CoA carboxylase, biotin carboxylase [O.algarvensis Delta1] # COG COG4770(I) # pI 4.84 MW 49436	0.005	2.123	3	1	5	0	1	1	453	49.4	4.93	0	1	1	1	0	0	0	2
Delta1_2004212754	orf178_0043_28 hypothetical protein [O.algarvensis Delta1] # COG none # pI 6.19 MW 51877	0	5.911	11	2	3	0	2	1	456	51.8	6.64	0	2	0	0	1	0	0	0
Delta1_2004212779	orf26_0045_11 Bacterial extracellular solute-binding protein, family 3 [O.algarvensis Delta1] # COG COG0834(E,T) # pI 9.49 MW 33864	0	6.185	6	1	1	1	1	1	300	33.8	9.48	0	1	0	0	0	0	0	0
Delta1_2004212781	orf32_0045_11 hypothetical protein [O.algarvensis Delta1] # COG none # pI 5.50 MW 19478	0.034	1.324	18	1	1	0	1	1	173	19.5	5.77	0	1	0	0	0	0	0	0
Delta1_2004212801	orf56_0045_11 ABC-type branched-chain amino acid transport sys tems, periplasmic component [O.algarvensis Delta1] # COG COG0683(E) # pI 5.04 MW 41894	0	60.86	32	10	102	6	6	1	389	41.9	5.19	18	10	17	10	16	15	12	4
Delta1_2004212876	orf158_0045_11 hypothetical protein [O.algarvensis Delta1] # COG none # pI 5.58 MW 22286	0.034	1.324	16	1	1	0	1	1	200	22.3	5.92	0	1	0	0	0	0	0	0
Delta1_2004212893	orf185_0045_11 Succinate dehydrogenase or fumarate reductase, f lavoprotein subunit Succinate dehydrogenase, flavoprotein subunit [O.algarvensis Delta1] # COG COG1053(C) # pI 5.39 MW 63597	0	9.08	5	2	3	2	2	1	578	63.6	5.64	0	1	1	0	1	0	0	0
Delta1_2004212937	orf90_0046_0 conserved hypothetical protein [O.algarvensis Delta1] # COG COG5276(S) # pI 4.74 MW 518497	0.035	1.303	0	1	1	1	1	1	4834	518.2	4.94	0	0	0	0	0	0	0	1
Delta1_2004212968	orf131_0046_0 hypothetical protein [O.algarvensis Delta1] # COG none # pI 5.47 MW 21735	0.034	1.324	16	1	1	0	1	1	195	21.7	5.73	0	1	0	0	0	0	0	0
Delta1_2004212981	orf10_0047_11 hypothetical protein [O.algarvensis Delta1] # COG none # pI 4.88 MW 16688	0.034	1.324	22	1	1	0	1	1	147	16.7	4.94	0	1	0	0	0	0	0	0
Delta1_2004213000	orf31_0047_11 hypothetical protein [O.algarvensis Delta1] # COG none # pI 8.65 MW 36132	0.034	1.324	10	1	1	0	1	1	319	36.1	8.4	0	1	0	0	0	0	0	0
Delta1_2004213014	orf51_0047_11 Bacterial extracellular solute-binding protein, family 3 [O.algarvensis Delta1] # COG COG0834(E,T) # pI 5.96 MW 30121	0	24.095	14	3	18	0	3	1	275	30.1	6.25	2	3	2	2	2	2	2	3
Delta1_2004213037	orf90_0047_11 Isocitrate lyase and phosphorylmutase [O.algarvensis Delta1] # COG COG2224(C) # pI 4.76 MW 49098	0	7.786	6	1	2	1	1	1	446	49.1	4.87	0	1	0	0	1	0	0	0
Delta1_2004213127	orf40_0048_4 Twin-arginine translocation pathway signal [O.algarvensis Delta1] # COG COG1653(G) # pI 8.25 MW 48741	0	8.54	3	1	6	1	1	1	446	48.7	8.06	1	0	0	1	2	1	1	0
Delta1_2004213130	orf43_0048_4 sugar ABC transporter, ATP-binding protein [O.algarvensis Delta1] # COG COG3839(G) # pI 6.33 MW 40307	0.003	2.376	4	1	1	0	1	1	363	40.3	6.8	0	0	0	0	0	0	0	1
Delta1_2004213160	orf80_0048_4 Bacterial extracellular solute-binding protein, family 3 [O.algarvensis Delta1] # COG COG0834(E,T) # pI 8.94 MW 28727	0	3.369	5	1	2	1	1	1	265	28.7	8.85	1	0	0	0	0	1	0	0
Delta1_2004213172	orf103_0048_4 Bacterial extracellular solute-binding protein, family 3 [O.algarvensis Delta1] # COG COG0834(E,T) # pI 9.32 MW 30658	0	6.148	5	1	4	1	1	1	276	30.6	9.28	0	1	0	0	1	1	1	0
Delta1_2004213184	orf122_0048_4 Monomethylamine methyltransferase MtmB [O.algarvensis Delta1] # COG none # pI 5.78 MW 51503	0.027	1.411	5	2	5	2	2	1	460	51.5	6.19	0	0	2	1	1	0	1	0
Delta1_2004213250	orf66_0049_4 3-oxoadipate enol-lactone hydrolase [O.algarvensis Delta1] # COG COG0596(R) # pI 4.65 MW 28016	0.008	1.919	10	1	1	1	1	1	261	28	4.77	0	1	0	0	0	0	0	0
Delta1_2004213303	orf147_0049_4 heat shock protein [O.algarvensis Delta1] # COG COG0542(O) # pI 5.35 MW 96007	0.004	2.248	1	1	1	0	0	2	860	95.9	5.47	0	0	0	1	0	0	0	0
Delta1_2004213378	orf64_0050_10 hypothetical protein [O.algarvensis Delta1] # COG none # pI 5.34 MW 21377	0.034	1.324	17	1	1	0	1	1	191	21.4	5.53	0	1	0	0	0	0	0	0
Delta1_2004213380	orf66_0050_10 TIM-barrel enzyme, possibly a dioxygenase [O.algarvensis Delta1] # COG COG5564(R) # pI 4.86 MW 29247	0	23.134	35	5	11	5	5	1	275	29.2	4.98	0	4	1	1	2	2	1	0
Delta1_2004213382	orf70_0050_10 TIM-barrel enzyme, possibly a dioxygenase [O.algarvensis Delta1] # COG COG5564(R) # pI 4.80 MW 31294	0	9.292	9	2	2	2	2	1	288	31.3	4.87	0	1	0	1	0	0	0	0
Delta1_2004213387	orf76_0050_10 TIM-barrel enzyme, possibly a dioxygenase [O.algarvensis Delta1] # COG COG5564(R) # pI 5.49 MW 29377	0	7.419	7	1	3	1	1	1	277	29.4	5.68	0	1	0	0	1	1	0	0
Delta1_2004213435	orf150_0050_10 antioxidant, AhpC/Tsa family [O.algarvensis Delta1] # COG COG0450(O) # pI 4.89 MW 22136	0	19.673	22	3	17	1	3	1	198	22.1	5.02	3	4	1	1	3	3	1	1
Delta1_2004213439	orf157_0050_10 hypothetical protein [O.algarvensis Delta1] # COG none # pI 5.99 MW 25630	0.034	1.324	14	1	1	0	1	1	225	25.6	6.43	0	1	0	0	0	0	0	0
Delta1_2004213455	orf21_0051_23 Aconitate hydratase 1 [O.algarvensis Delta1] # COG COG1048(C) # pI 5.08 MW 100384	0	17.679	2	1	24	0	1	1	914	100.3	5.22	4	2	4	4	2	4	2	2
Delta1_2004213468	orf36_0051_23 Alkyl hydroperoxide reductase/ Thiol specific an tioxidant/ Mal allergen [O.algarvensis Delta1] # COG COG2077(O) # pI 4.70 MW 18519	0	42.515	40	4	14	4	4	1	172	18.5	4.86	1	5	1	0	4	2	1	0
Delta1_2004213480	orf55_0051_23 peptidoglycan-associated lipoprotein, [O.algarvensis Delta1] # COG COG2885(M) # pI 5.22 MW 21842	0.002	2.581	7	1	1	1	1	1	193	21.8	5.25	0	1	0	0	0	0	0	0
Delta1_2004213486	orf64_0051_23 branched-chain amino acid transport system subst rate-binding protein [O.algarvensis Delta1] # COG COG0683(E) # pI 9.45 MW 42973	0	8.46	10	3	8	3	3	1	398	42.9	9.45	1	2	1	1	2	1	0	0
Delta1_2004213494	orf78_0051_23 hypothetical protein [O.algarvensis Delta1] # COG none # pI 8.43 MW 41889	0.034	1.324	9	1	1	0	1	1	369	41.9	8.18	0	1	0	0	0	0	0	0
Delta1_2004213637	orf123_0052_13 hypothetical protein [O.algarvensis Delta1] # COG none # pI 6.03 MW 41776	0.034	1.324	9	1	1	0	1	1	369	41.7	6.47	0	1	0	0	0	0	0	0
Delta1_2004213667	orf9_0053_17 Bacterial extracellular solute-binding protein, family 3 [O.algarvensis Delta1] # COG COG0834(E,T) # pI 8.27 MW 30441	0	5.903	9	1	9	1	1	1	277	30.4	8.18	1	1	1	1	1	2	2	0
Delta1_2004213682	orf30_0053_17 Acyl-CoA synthetases (AMP-forming)/AMP-acid liga ses II [O.algarvensis Delta1] # COG COG0318(I,Q) # pI 4.99 MW 63274	0.003	2.292	2	1	2	0	1	1	579	63.2	5.15	0	0	1	0	0	0	0	1
Delta1_2004213748	orf134_0053_17 glutamate synthase, large subunit [O.algarvensis Delta1] # COG COG0069(E) # pI 5.91 MW 167069	0	7.55	2	2	7	1	1	1	1521	167	6.33	0	2	1	1	1	0	1	1
Delta1_2004213820	orf92_0054_7 hypothetical protein [O.algarvensis Delta1] # COG none # pI 5.80 MW 22446	0.034	1.324	16	1	1	0	1	1	200	22.4	6.2	0	1	0	0	0	0	0	0
Delta1_2004213950	orf144_0056_25 hypothetical protein [O.algarvensis Delta1] # COG none # pI 5.92 MW 25288	0.034	1.324	14	1	1	0	1	1	223	25.3	6.37	0	1	0	0	0	0	0	0
Delta1_2004213968	orf171_0056_25 cell division protein FtsH [O.algarvensis Delta1] # COG COG0465(O) # pI 5.30 MW 68987	0	18.382	6	3	9	0	1	1	620	68.9	5.44	0	3	2	1	2	1	0	0
Delta1_2004213995	orf38_0057_32 Bacterial extracellular solute-binding protein, family 5 [O.algarvensis Delta1] # COG COG0747(E) # pI 7.56 MW 58092	0.013	1.717	3	1	1	1	1	1	513	58.1	7.77	0	1	0	0	0	0	0	0
Delta1_2004214010	orf55_0057_32 Aldehyde ferredoxin oxidoreductase [O.algarvensis Delta1] # COG COG2414(C) # pI 5.20 MW 69294	0	6.852	6	2	6	2	2	1	644	69.2	5.34	0	3	0	0	3	0	0	0
Delta1_2004214037	orf91_0057_32 hypothetical protein [O.algarvensis Delta1] # COG none # pI 5.65 MW 31725	0	5.911	18	2	3	0	2	1	279	31.7	5.96	0	2	0	0	1	0	0	0
Delta1_2004214070	orf141_0057_32 Phosphonate-binding periplasmic protein [O.algarvensis Delta1] # COG COG3221(P) # pI 8.52 MW 32502	0	20.034	20	4	13	4	4	1	293	32.5	8.4	1	3	2	0	6	1	0	0
Delta1_2004214110	orf55_0058_25 sarcosine dehydrogenase [O.algarvensis Delta1] # COG COG0404(E) # pI 5.01 MW 90960	0.001	2.854	3	1	2	1	1	1	820	90.9	5.15	0	1	0	0	1	0	0	0
Delta1_2004214133	orf94_0058_25 TRAP dicarboxylate transporter- DctP subunit [O.algarvensis Delta1] # COG COG1638(G) # pI 9.38 MW 36552	0	4.652	6	2	4	2	2	1	328	36.5	9.36	2	0	0	0	0	1	1	0
Delta1_2004214198	orf53_0059_12 glyceraldehyde-3-phosphate dehydrogenase, type I [O.algarvensis Delta1] # COG COG0057(G) # pI 5.25 MW 36333	0	12.134	5	1	8	1	1	1	333	36.3	5.49	0	1	0	2	1	1	1	2
Delta1_2004214252	orf117_0059_12 Bacterial extracellular solute-binding protein, family 3 [O.algarvensis Delta1] # COG COG0834(E,T) # pI 9.07 MW 35221	0	4.095	12	2	2	1	1	1	314	35.2	9	0	1	0	0	0	0	0	1
Delta1_2004214320	orf59_0060_0 hypothetical protein [O.algarvensis Delta1] # COG none # pI 8.30 MW 37718	0.034	1.324	10	1	1	0	1	1	330	37.7	8.09	0	1	0	0	0	0	0	0
Delta1_2004214330	orf70_0060_0 protein involved in outer membrane biogenesis [O.algarvensis Delta1] # COG COG2982(M) # pI 8.22 MW 72120	0.012	1.766	4	1	2	1	1	1	668	72.1	8.27	0	0	1	0	0	1	0	0
Delta1_2004214345	orf91_0060_0 Paraquat-inducible protein B [O.algarvensis Delta1] # COG COG3008(R) # pI 6.04 MW 61631	0.001	3.133	4	1	1	1	1	1	559	61.6	6.42	0	0	0	0	1	0	0	0
Delta1_2004214452	orf122_0061_24 hypothetical protein [O.algarvensis Delta1] # COG none # pI 5.74 MW 21734	0.034	1.324	16	1	1	0	1	1	195	21.7	6.13	0	1	0	0	0	0	0	0
Delta1_2004214522	orf93_0064_22 TRAP-type uncharacterized transport system, peri plasmic component [O.algarvensis Delta1] # COG COG2358(R) # pI 9.10 MW 35593	0	12.826	14	3	4	1	1	1	330	35.6	9.1	0	1	0	0	1	0	0	2
Delta1_2004214569	orf22_0065_1 hypothetical protein [O.algarvensis Delta1] # COG none # pI 4.56 MW 15171	0.002	2.564	11	1	1	1	1	1	135	15.2	4.68	0	1	0	0	0	0	0	0
Delta1_2004214570	orf23_0065_1 Methyltransferase MtaA/CmuA [O.algarvensis Delta1] # COG COG0407(H) # pI 5.30 MW 33519	0	16.481	17	4	8	4	4	1	311	33.5	5.52	2	3	0	0	1	1	0	1
Delta1_2004214573	orf30_0065_1 Ferredoxin [O.algarvensis Delta1] # COG COG3894(R) # pI 5.19 MW 76231	0	14.123	9	4	8	3	3	1	686	76.2	5.31	1	2	1	0	1	2	1	0
Delta1_2004214576	orf33_0065_1 Tetrahydromethanopterin S-methyltransferase, Mtr H subunit [O.algarvensis Delta1] # COG COG1962(H) # pI 4.85 MW 35377	0.001	3.269	3	1	3	1	1	1	318	35.4	4.91	1	0	0	1	0	1	0	0
Delta1_2004214627	orf105_0065_1 Malate dehydrogenase, NAD-dependent [O.algarvensis Delta1] # COG COG0039(C) # pI 5.09 MW 32635	0	74.525	41	9	74	2	2	1	310	32.6	5.22	7	15	8	6	15	6	5	12
Delta1_2004214668	orf26_0066_1 Bacterial extracellular solute-binding protein, family 5 [O.algarvensis Delta1] # COG COG0747(E) # pI 8.42 MW 58813	0	11.997	12	4	12	1	1	1	529	58.8	8.31	1	3	1	1	2	1	1	2
Delta1_2004214681	orf40_0066_1 hypothetical protein [O.algarvensis Delta1] # COG none # pI 6.05 MW 20248	0.034	1.324	18	1	1	0	1	1	179	20.2	6.52	0	1	0	0	0	0	0	0
Delta1_2004214716	orf88_0066_1 hypothetical protein [O.algarvensis Delta1] # COG none # pI 5.77 MW 26808	0.034	1.324	14	1	1	0	1	1	236	26.8	6.15	0	1	0	0	0	0	0	0
Delta1_2004214717	orf89_0066_1 Metal-dependent amidase/aminoacylase/carboxypept idase [O.algarvensis Delta1] # COG COG1473(R) # pI 5.70 MW 42984	0.016	1.639	2	1	7	1	1	1	395	43	6.13	1	1	1	0	1	1	1	1
Delta1_2004214778	orf58_0068_1 iron-sulfur cluster-binding protein [O.algarvensis Delta1] # COG COG2768(R) # pI 5.47 MW 56606	0	62.592	33	10	39	9	10	1	504	56.6	5.72	8	13	11	1	1	4	1	0
Delta1_2004214788	orf75_0068_1 aldehyde ferredoxin oxidoreductase, tungsten-con taining [O.algarvensis Delta1] # COG COG2414(C) # pI 5.23 MW 60897	0	21.095	14	6	22	3	3	1	580	60.9	5.39	2	4	4	1	4	3	1	3
Delta1_2004214809	orf105_0068_1 conserved hypothetical protein [O.algarvensis Delta1] # COG COG0389(L) # pI 10.68 MW 56644	0.034	1.328	1	1	7	0	1	1	497	56.6	10.67	1	1	2	1	1	1	0	0
Delta1_2004214814	orf115_0068_1 haem catalase/peroxidase [O.algarvensis Delta1] # COG COG0376(P) # pI 4.92 MW 80904	0	17.308	16	7	10	6	7	1	732	80.9	5.05	2	3	0	0	3	2	0	0
Delta1_2004214852	orf32_0070_10 Heat shock protein Hsp70 [O.algarvensis Delta1] # COG COG0443(O) # pI 5.00 MW 67998	0	17.73	5	4	18	0	0	2	633	68	5.12	2	1	3	2	3	2	3	2
Delta1_2004214881	orf70_0070_10 TRAP dicarboxylate transporter- DctP subunit [O.algarvensis Delta1] # COG COG1638(G) # pI 8.98 MW 38512	0	14.453	6	1	6	0	1	1	340	38.5	8.9	0	2	1	0	2	0	0	1
Delta1_2004214922	orf14_0071_34 fructose-bisphosphate aldolase [O.algarvensis Delta1] # COG COG0191(G) # pI 5.00 MW 46668	0	6.164	6	2	7	2	2	1	431	46.6	5.1	0	2	2	0	1	2	0	0
Delta1_2004214944	orf49_0071_34 protein containing DUF355 [O.algarvensis Delta1] # COG COG1839(S) # pI 5.06 MW 17545	0	13.765	23	2	12	2	2	1	160	17.5	5.16	2	2	2	1	2	2	1	0
Delta1_2004214996	orf9_0072_1 ABC-type branched-chain amino acid transport sys tems, periplasmic component [O.algarvensis Delta1] # COG COG0683(E) # pI 7.66 MW 39457	0	22.748	16	4	37	0	4	1	372	39.4	7.9	3	5	6	3	6	5	4	5
Delta1_2004215079	orf119_0072_1 branched-chain amino acid ABC transporter, perip lasmic amino acid-binding protein [O.algarvensis Delta1] # COG COG0683(E) # pI 8.11 MW 43077	0	48.227	37	8	30	8	8	1	406	43	8.02	2	13	5	0	9	0	1	0
Delta1_2004215108	orf43_0074_21 protease/transporter [O.algarvensis Delta1] # COG COG1030(O) # pI 4.98 MW 57050	0.003	2.293	3	1	1	1	1	1	524	57	5.06	0	0	0	0	1	0	0	0
Delta1_2004215134	orf84_0074_21 Twin-arginine translocation pathway signal [O.algarvensis Delta1] # COG COG0243(C) # pI 9.05 MW 96350	0	5.444	3	1	2	1	1	1	861	96.3	8.94	0	1	0	0	1	0	0	0
Delta1_2004215155	orf115_0074_21 ABC transporter, periplasmic binding protein [O.algarvensis Delta1] # COG COG1840(P) # pI 8.77 MW 38584	0	3.688	4	1	1	1	1	1	351	38.6	8.75	0	0	0	0	0	0	0	1
Delta1_2004215185	orf33_0075_8 Short-chain dehydrogenase/reductase SDR [O.algarvensis Delta1] # COG COG1028(I,Q,R) # pI 5.40 MW 27396	0	17.141	11	1	10	1	1	1	259	27.4	5.59	0	4	1	0	3	0	1	1
Delta1_2004215264	orf17_0076_19 hypothetical protein [O.algarvensis Delta1] # COG none # pI 5.47 MW 18015	0.034	1.324	20	1	1	0	1	1	158	18	5.73	0	1	0	0	0	0	0	0
Delta1_2004215302	orf76_0076_19 Basic membrane lipoprotein [O.algarvensis Delta1] # COG COG1744(R) # pI 5.18 MW 34512	0.003	2.358	3	1	1	1	1	1	325	34.5	5.3	0	1	0	0	0	0	0	0
Delta1_2004215329	orf112_0076_19 hypothetical protein [O.algarvensis Delta1] # COG none # pI 5.48 MW 16246	0.034	1.324	22	1	1	0	1	1	144	16.2	5.74	0	1	0	0	0	0	0	0
Delta1_2004215330	orf113_0076_19 hypothetical protein [O.algarvensis Delta1] # COG none # pI 5.80 MW 35061	0	5.911	16	2	3	0	2	1	303	35	6.19	0	2	0	0	1	0	0	0
Delta1_2004215371	orf41_0078_17 hypothetical protein [O.algarvensis Delta1] # COG none # pI 5.45 MW 17037	0.034	1.324	21	1	1	0	1	1	151	17	5.71	0	1	0	0	0	0	0	0
Delta1_2004215422	orf114_0078_17 ABC-type branched-chain amino acid transport sys tems, periplasmic component [O.algarvensis Delta1] # COG COG0683(E) # pI 9.36 MW 46407	0	8.009	7	2	2	0	2	1	429	46.4	9.35	1	0	0	0	0	0	0	1
Delta1_2004215441	orf19_0079_1 hypothetical protein [O.algarvensis Delta1] # COG none # pI 6.04 MW 36660	0	5.911	15	2	3	0	2	1	317	36.6	6.47	0	2	0	0	1	0	0	0
Delta1_2004215492	orf85_0079_1 iron-sulfur cluster binding protein [O.algarvensis Delta1] # COG COG2878(C) # pI 4.99 MW 39590	0	5.736	6	1	3	0	1	1	353	39.6	5.05	0	1	0	0	1	0	0	1
Delta1_2004215577	orf76_0082_38 4Fe-4S ferredoxin, iron-sulfur binding [O.algarvensis Delta1] # COG COG4656(C) # pI 5.20 MW 36256	0.003	2.336	3	1	3	0	1	1	315	36.2	5.34	1	1	0	0	0	0	1	0
Delta1_2004215580	orf81_0082_38 dissimilatory sulfite reductase, gamma subunit [O.algarvensis Delta1] # COG COG2920(P) # pI 5.12 MW 11961	0	3.822	10	1	17	0	1	1	105	12	5.25	2	3	2	2	2	2	1	3
Delta1_2004215594	orf98_0082_38 enoyl-CoA hydratase/isomerase family protein [O.algarvensis Delta1] # COG COG1024(I) # pI 5.47 MW 29231	0	4.552	7	1	3	0	1	1	268	29.2	5.69	0	0	1	0	1	0	0	1
Delta1_2004215616	orf14_0085_21 hypothetical protein [O.algarvensis Delta1] # COG none # pI 4.21 MW 7447	0.002	2.825	28	1	3	1	1	1	65	7.4	4.31	0	1	1	0	1	0	0	0
Delta1_2004215653	orf64_0085_21 Phosphoenolpyruvate carboxykinase (GTP) [O.algarvensis Delta1] # COG COG1274(C) # pI 5.08 MW 72783	0	10.825	2	2	9	0	2	1	654	72.7	5.21	1	0	1	0	1	2	2	2
Delta1_2004215770	orf4_0088_2 enoyl-CoA hydratase/isomerase family protein [O.algarvensis Delta1] # COG COG1024(I) # pI 5.08 MW 27577	0.001	3.193	5	1	2	1	1	1	263	27.6	5.14	1	0	0	0	0	1	0	0
Delta1_2004215776	orf10_0088_2 enzyme with a TIM-barrel fold [O.algarvensis Delta1] # COG COG0325(R) # pI 8.86 MW 25149	0	3.684	5	1	1	0	1	1	227	25.1	8.82	0	1	0	0	0	0	0	0
Delta1_2004215796	orf35_0088_2 conserved hypothetical protein [O.algarvensis Delta1] # COG none # pI 6.57 MW 53143	0.048	1.159	1	1	6	1	1	1	471	53.1	7.05	1	0	0	0	1	1	1	2
Delta1_2004215801	orf41_0088_2 Histone-like bacterial DNA-binding protein [O.algarvensis Delta1] # COG COG0776(L) # pI 9.90 MW 10597	0	9.028	14	1	13	1	1	1	94	10.6	9.86	0	2	2	0	5	0	2	2
Delta1_2004215836	orf85_0088_2 methylcobamide CoM methyltransferase isozyme M [O.algarvensis Delta1] # COG COG0407(H) # pI 5.09 MW 38990	0	16.651	14	3	17	3	3	1	351	39	5.19	4	2	3	1	2	4	1	0
Delta1_2004215838	orf87_0088_2 hypothetical protein [O.algarvensis Delta1] # COG none # pI 6.90 MW 16173	0	4.587	12	1	2	0	1	1	140	16.2	7.36	0	1	0	0	1	0	0	0
Delta1_2004215904	orf28_0094_8 IMP dehydrogenase/GMP reductase [O.algarvensis Delta1] # COG COG0516(F) # pI 6.13 MW 52446	0	6.929	15	3	3	3	3	1	487	52.4	6.55	0	2	0	1	0	0	0	0
Delta1_2004215913	orf39_0094_8 Pyruvate decarboxylase [O.algarvensis Delta1] # COG COG1013(C) # pI 8.52 MW 27381	0	6.704	5	1	5	0	1	1	247	27.4	8.29	1	0	0	1	0	1	2	0
Delta1_2004215917	orf45_0094_8 hypothetical protein [O.algarvensis Delta1] # COG none # pI 6.12 MW 38511	0.034	1.324	9	1	1	0	1	1	343	38.5	6.6	0	1	0	0	0	0	0	0
Delta1_2004215947	orf86_0094_8 PTS system, IIA component [O.algarvensis Delta1] # COG COG1762(G,T) # pI 5.29 MW 16798	0	4.58	29	2	4	2	2	1	152	16.8	5.43	0	1	1	0	2	0	0	0
Delta1_2004215951	orf92_0094_8 Glyceraldehyde-3-phosphate dehydrogenase, type I [O.algarvensis Delta1] # COG COG0057(G) # pI 5.93 MW 35722	0	45.724	37	8	31	6	8	1	334	35.7	6.38	6	6	2	2	6	4	1	4
Delta1_2004215953	orf94_0094_8 Triosephosphate isomerase [O.algarvensis Delta1] # COG COG0149(G) # pI 4.73 MW 26911	0	6.752	6	1	3	1	1	1	252	26.9	4.84	0	1	0	0	2	0	0	0
Delta1_2004215962	orf7_0095_35 hypothetical protein [O.algarvensis Delta1] # COG none # pI 5.94 MW 45775	0	4.587	4	1	2	0	1	1	401	45.7	6.35	0	1	0	0	1	0	0	0
Delta1_2004215983	orf37_0095_35 hypothetical protein [O.algarvensis Delta1] # COG none # pI 6.39 MW 27370	0.034	1.324	13	1	1	0	1	1	239	27.4	6.89	0	1	0	0	0	0	0	0
Delta1_2004216034	orf26_0097_1 Electron transfer flavoprotein, alpha subunit [O.algarvensis Delta1] # COG COG2025(C) # pI 4.57 MW 32906	0	11.94	15	3	8	3	3	1	321	32.9	4.74	0	3	1	0	2	0	1	1
Delta1_2004216045	orf43_0097_1 Ribosomal protein L17 [O.algarvensis Delta1] # COG COG0203(J) # pI 9.62 MW 25012	0.007	2.022	11	1	2	1	1	1	226	25	9.63	0	0	0	1	0	1	0	0
Delta1_2004216046	orf44_0097_1 DNA-directed RNA polymerase alpha subunit [O.algarvensis Delta1] # COG COG0202(K) # pI 4.70 MW 37643	0.003	2.291	5	2	2	0	2	1	339	37.6	4.77	0	0	0	1	0	0	1	0
Delta1_2004216056	orf59_0097_1 Ribosomal protein S5 [O.algarvensis Delta1] # COG COG0098(J) # pI 9.67 MW 17138	0	5.176	9	1	1	1	1	1	164	17.1	9.66	0	1	0	0	0	0	0	0
Delta1_2004216067	orf71_0097_1 Ribosomal protein L29 [O.algarvensis Delta1] # COG COG0255(J) # pI 5.38 MW 8214	0	4.201	17	1	6	0	1	1	69	8.2	5.45	0	0	1	1	1	1	1	1
Delta1_2004216076	orf82_0097_1 Ribosomal protein L4/L1e [O.algarvensis Delta1] # COG COG0088(J) # pI 10.06 MW 23045	0	5.7	11	2	3	2	2	1	207	23	10.05	1	1	0	1	0	0	0	0
Delta1_2004216077	orf83_0097_1 Ribosomal protein L3 [O.algarvensis Delta1] # COG COG0087(J) # pI 9.98 MW 22844	0.002	2.654	10	1	1	1	1	1	210	22.8	9.96	0	0	0	0	1	0	0	0
Delta1_2004216079	orf85_0097_1 Ribosomal protein S10 [O.algarvensis Delta1] # COG COG0051(J) # pI 9.56 MW 11675	0	18.339	41	3	9	2	3	1	103	11.7	9.54	1	1	2	0	2	1	0	2
Delta1_2004216080	orf86_0097_1 Translation elongation factor Tu Small GTP-bindi ng protein domain [O.algarvensis Delta1] # COG COG0050(J) # pI 5.02 MW 43823	0	65.963	48	15	85	5	7	1	397	43.8	5.14	12	10	12	11	11	13	6	10
Delta1_2004216081	orf87_0097_1 Ribosomal protein S7 [O.algarvensis Delta1] # COG COG0049(J) # pI 10.28 MW 17909	0.001	3.279	11	1	1	1	1	1	156	17.9	10.27	0	1	0	0	0	0	0	0
Delta1_2004216083	orf91_0097_1 RNA polymerase, alpha subunit [O.algarvensis Delta1] # COG COG0086(K) # pI 7.32 MW 163268	0	10.625	2	3	21	0	1	1	1468	163.2	7.55	4	0	4	5	1	4	2	1
Delta1_2004216084	orf93_0097_1 DNA-directed RNA polymerase, beta subunit [O.algarvensis Delta1] # COG COG0085(K) # pI 5.99 MW 153077	0	4.198	4	2	2	2	2	1	1365	153	6.35	0	2	0	0	0	0	0	0
Delta1_2004216091	orf102_0097_1 Bacterial transcription antitermination protein NusG [O.algarvensis Delta1] # COG COG0250(K) # pI 6.50 MW 19918	0.004	2.213	9	1	4	1	1	1	176	19.9	6.96	0	1	0	0	1	1	1	0
Delta1_2004216094	orf104_0097_1 hypothetical protein [O.algarvensis Delta1] # COG none # pI 7.53 MW 34733	0	4.587	6	1	2	0	1	1	306	34.7	7.61	0	1	0	0	1	0	0	0
Delta1_2004216114	orf25_0100_5 hypothetical protein [O.algarvensis Delta1] # COG none # pI 9.18 MW 26464	0.034	1.324	14	1	1	0	1	1	234	26.4	9.16	0	1	0	0	0	0	0	0
Delta1_2004216241	orf59_0103_30 hypothetical protein [O.algarvensis Delta1] # COG none # pI 5.65 MW 24221	0.034	1.324	15	1	1	0	1	1	214	24.2	5.99	0	1	0	0	0	0	0	0
Delta1_2004216260	orf81_0103_30 helicases [O.algarvensis Delta1] # COG COG1203(R) # pI 5.68 MW 107372	0.037	1.291	1	1	2	1	1	1	935	107.3	6	0	0	0	1	0	1	0	0
Delta1_2004216297	orf37_0104_22 hypothetical protein [O.algarvensis Delta1] # COG none # pI 8.74 MW 45251	0	4.587	4	1	2	0	1	1	394	45.2	8.47	0	1	0	0	1	0	0	0
Delta1_2004216309	orf58_0104_22 Aminotransferase class-III [O.algarvensis Delta1] # COG COG4992(E) # pI 5.59 MW 43063	0	7.096	4	1	8	0	1	1	396	43	5.88	1	1	1	1	1	1	1	1
Delta1_2004216323	orf78_0104_22 NAD-dependent epimerase/dehydratase [O.algarvensis Delta1] # COG COG1089(M) # pI 5.87 MW 41632	0	5.196	3	1	2	0	1	1	362	41.6	6.25	1	0	0	0	0	0	1	0
Delta1_2004216398	orf62_0106_24 hypothetical protein [O.algarvensis Delta1] # COG none # pI 6.06 MW 28919	0.034	1.324	12	1	1	0	1	1	258	28.9	6.52	0	1	0	0	0	0	0	0
Delta1_2004216403	orf69_0106_24 urea amidolyase-related protein [O.algarvensis Delta1] # COG COG1984(E) # pI 5.12 MW 34664	0	10.062	10	2	2	0	2	1	327	34.6	5.25	0	1	0	0	0	1	0	0
Delta1_2004216404	orf71_0106_24 Allophanate hydrolase subunit 1 [O.algarvensis Delta1] # COG COG2049(E) # pI 5.09 MW 37049	0	9.866	10	3	7	2	2	1	328	37	5.21	0	1	1	1	1	2	0	1
Delta1_2004216422	orf16_0108_2 Altronate dehydratase [O.algarvensis Delta1] # COG COG2721(G) # pI 5.08 MW 41894	0	4.737	4	1	1	1	1	1	387	41.9	5.17	0	1	0	0	0	0	0	0
Delta1_2004216451	orf55_0108_2 hypothetical protein [O.algarvensis Delta1] # COG none # pI 7.07 MW 30697	0.034	1.324	12	1	1	0	1	1	269	30.7	7.44	0	1	0	0	0	0	0	0
Delta1_2004216460	orf68_0108_2 hypothetical protein [O.algarvensis Delta1] # COG none # pI 5.98 MW 21888	0.034	1.324	16	1	1	0	1	1	194	21.9	6.43	0	1	0	0	0	0	0	0
Delta1_2004216479	orf19_0110_29 PEP-utilising enzyme, mobile region [O.algarvensis Delta1] # COG COG0574(G) # pI 4.76 MW 70161	0	7.722	3	1	1	0	1	1	619	70.1	4.87	0	0	0	0	0	0	0	1
Delta1_2004216523	orf34_0113_1 hypothetical protein [O.algarvensis Delta1] # COG none # pI 8.66 MW 28386	0	4.587	7	1	2	0	1	1	248	28.4	8.47	0	1	0	0	1	0	0	0
Delta1_2004216530	orf44_0113_1 hypothetical protein [O.algarvensis Delta1] # COG none # pI 5.60 MW 36371	0	5.911	15	2	3	0	2	1	322	36.3	5.88	0	2	0	0	1	0	0	0
Delta1_2004216553	orf7_0114_11 ABC-type dipeptide transport system, periplasmic component [O.algarvensis Delta1] # COG COG0747(E) # pI 5.61 MW 70412	0	14.146	7	3	9	3	3	1	615	70.4	5.95	1	1	2	2	1	1	0	1
Delta1_2004216582	orf47_0114_11 CO dehydrogenase/acetyl-CoA synthase delta subun it [O.algarvensis Delta1] # COG COG2069(C) # pI 4.83 MW 56077	0	16.588	8	2	11	2	2	1	525	56	4.91	2	3	2	1	2	0	1	0
Delta1_2004216584	orf50_0114_11 CO dehydrogenase/acetyl-CoA synthase complex bet a subunit [O.algarvensis Delta1] # COG COG1614(C) # pI 5.06 MW 81210	0	45.765	22	11	35	6	6	1	737	81.2	5.2	2	9	3	3	5	2	5	6
Delta1_2004216585	orf51_0114_11 CO dehydrogenase/acetyl-CoA synthase delta subun it Putative Fe-S cluster [O.algarvensis Delta1] # COG COG1456(C) # pI 4.83 MW 47854	0	23.067	18	5	19	4	4	1	446	47.8	4.92	1	5	2	3	3	1	2	2
Delta1_2004216586	orf52_0114_11 5-methyltetrahydrofolate--homocysteine S-methylt ransferase [O.algarvensis Delta1] # COG COG1410(E) # pI 4.43 MW 33023	0	18.483	14	3	4	3	3	1	296	33	4.59	1	1	0	0	0	0	0	2
Delta1_2004216663	orf29_0120_27 Bacterial extracellular solute-binding protein, family 3 [O.algarvensis Delta1] # COG COG0834(E,T) # pI 9.21 MW 30797	0	14.21	19	3	4	2	3	1	275	30.8	9.17	0	2	1	0	1	0	0	0
Delta1_2004216671	orf40_0120_27 aldehyde ferredoxin oxidoreductase, tungsten-con taining [O.algarvensis Delta1] # COG COG2414(C) # pI 5.01 MW 60925	0	45.977	25	10	43	6	6	1	580	60.9	5.16	5	10	6	2	9	5	3	3
Delta1_2004216708	orf38_0121_17 DNA gyrase, subunit A [O.algarvensis Delta1] # COG COG0188(L) # pI 5.88 MW 91266	0.005	2.104	2	1	2	1	1	1	814	91.2	6.21	0	0	0	0	1	0	1	0
Delta1_2004216778	orf26_0127_2 Bacterial extracellular solute-binding protein, family 5 [O.algarvensis Delta1] # COG COG0747(E) # pI 6.43 MW 61832	0	39.33	19	7	22	4	4	1	555	61.8	6.9	3	7	2	2	1	6	1	0
Delta1_2004216850	orf66_0133_5 exported protein [O.algarvensis Delta1] # COG COG3181(S) # pI 9.30 MW 34599	0	7.149	10	2	5	2	2	1	324	34.6	9.31	1	1	1	0	1	1	0	0
Delta1_2004216886	orf46_0140_31 Bacterial extracellular solute-binding protein, family 5 [O.algarvensis Delta1] # COG COG0747(E) # pI 6.44 MW 57067	0	9.377	13	3	7	3	3	1	516	57	6.92	1	2	1	1	1	1	0	0
Delta1_2004216990	orf47_0159_1 hypothetical protein [O.algarvensis Delta1] # COG none # pI 5.35 MW 22464	0.034	1.324	16	1	1	0	1	1	200	22.4	5.54	0	1	0	0	0	0	0	0
Delta1_2004217015	orf26_0160_38 Ferritin and Dps [O.algarvensis Delta1] # COG COG1528(P) # pI 4.59 MW 19933	0	23.208	23	5	10	4	4	1	176	19.9	4.64	1	4	1	0	3	1	0	0
Delta1_2004217047	orf15_0163_57 branched chain amino acid ABC transporter (subst rate-binding protein) [O.algarvensis Delta1] # COG COG0683(E) # pI 5.43 MW 40808	0	6.58	6	2	7	2	2	1	381	40.8	5.63	1	2	1	0	2	0	1	0
Delta1_2004217109	orf2_0170_46 branched-chain amino acid ABC transporter, perip lasmic amino acid-binding protein, [O.algarvensis Delta1] # COG COG0683(E) # pI 8.85 MW 40811	0	20.527	16	3	3	2	3	1	374	40.8	8.75	0	0	0	0	0	0	0	3
Delta1_2004217129	orf25_0170_46 Enoyl-CoA hydratase/isomerase 3-hydroxyacyl-CoA dehydrogenase, C-terminal 3-hydroxyacyl-CoA dehydrogenase, NAD binding [O.algarvensis Delta1] # COG COG1250(I) # pI 5.16 MW 87142	0	12.205	5	3	6	3	3	1	801	87.1	5.31	1	3	0	0	1	1	0	0
Delta1_2004217130	orf26_0170_46 acetyl-CoA acetyltransferase [O.algarvensis Delta1] # COG COG0183(I) # pI 5.51 MW 41895	0.023	1.473	5	1	1	1	1	1	392	41.9	5.66	0	1	0	0	0	0	0	0
Delta1_2004217146	orf17_0173_65 NeuB [O.algarvensis Delta1] # COG COG2089(M) # pI 4.98 MW 31600	0	7.635	9	2	4	2	2	1	283	31.6	5.11	0	0	2	0	1	0	0	1
Delta1_2004217157	orf3_0177_1 Electron transfer flavoprotein beta-subunit [O.algarvensis Delta1] # COG COG2086(C) # pI 4.16 MW 27709	0	15.478	19	2	2	2	2	1	263	27.7	4.3	0	1	0	0	1	0	0	0
Delta1_2004217160	orf8_0177_1 acyl-CoA dehydrogenase family protein [O.algarvensis Delta1] # COG COG1960(I) # pI 5.45 MW 66177	0	5.03	6	2	3	2	2	1	605	66.1	5.68	0	1	0	0	2	0	0	0
Delta1_2004217177	orf32_0177_1 Bacterial extracellular solute-binding protein, family 5 [O.algarvensis Delta1] # COG COG0747(E) # pI 7.07 MW 59788	0	15.264	13	4	13	4	4	1	533	59.8	7.56	2	3	3	1	2	1	1	0
Delta1_2004217184	orf7_0179 TPR domain protein [O.algarvensis Delta1] # COG COG3063(N,U) # pI 8.77 MW 66104	0.002	2.669	2	1	1	1	1	1	574	66.1	8.76	0	1	0	0	0	0	0	0
Delta1_2004217210	orf18_0183 PAS [O.algarvensis Delta1] # COG COG4191(T) # pI 8.03 MW 78249	0.045	1.183	1	1	1	1	1	1	715	78.2	7.99	0	1	0	0	0	0	0	0
Delta1_2004217279	orf15_0190_51 aspartate aminotransferase [O.algarvensis Delta1] # COG COG1167(E,K) # pI 5.13 MW 46862	0	5.141	4	1	1	1	1	1	426	46.8	5.29	0	1	0	0	0	0	0	0
Delta1_2004217332	orf38_0192_50 hypothetical protein [O.algarvensis Delta1] # COG none # pI 10.41 MW 40997	0.026	1.426	7	2	16	2	2	1	372	41	10.4	2	2	2	2	2	3	1	2
Delta1_2004217349	orf16_0193_0 hypothetical protein [O.algarvensis Delta1] # COG none # pI 5.30 MW 16281	0.034	1.324	22	1	1	0	1	1	144	16.3	5.49	0	1	0	0	0	0	0	0
Delta1_2004217357	orf28_0193_0 hypothetical protein [O.algarvensis Delta1] # COG none # pI 9.10 MW 31304	0.034	1.324	12	1	1	0	1	1	273	31.3	9.07	0	1	0	0	0	0	0	0
Delta1_2004217374	orf23_0194_8 HpcH/HpaI aldolase [O.algarvensis Delta1] # COG COG2301(G) # pI 5.00 MW 32883	0	15.137	22	3	4	3	3	1	297	32.9	5.07	0	0	0	0	0	1	0	3
Delta1_2004217375	orf24_0194_8 succinyl-CoA synthetase, alpha subunit [O.algarvensis Delta1] # COG COG0074(C) # pI 5.82 MW 31114	0.009	1.838	6	1	1	1	1	1	298	31.1	6.15	0	1	0	0	0	0	0	0
Delta1_2004217384	orf5_0195_1 hypothetical protein [O.algarvensis Delta1] # COG none # pI 7.66 MW 48649	0.034	1.324	8	1	1	0	1	1	425	48.6	7.81	0	1	0	0	0	0	0	0
Delta1_2004217394	orf19_0195_1 peptidoglycan-associated lipoprotein, [O.algarvensis Delta1] # COG COG2885(M) # pI 4.80 MW 18785	0	28.523	32	5	22	3	3	1	165	18.8	4.89	5	4	2	2	2	2	1	4
Delta1_2004217609	orf27_0214_6 conserved hypothetical protein, secreted [O.algarvensis Delta1] # COG COG2885(M) # pI 5.63 MW 45585	0	47.902	37	9	29	8	9	1	416	45.6	5.87	3	10	4	1	6	4	1	0
Delta1_2004217723	orf12_0238_1 RNA polymerase sigma-70 factor [O.algarvensis Delta1] # COG COG0568(K) # pI 9.63 MW 71880	0	7.684	3	1	4	0	1	1	626	71.8	9.64	0	2	0	0	1	0	0	1
Delta1_2004217770	orf4_0244 Thiol-disulfide isomerase and thioredoxins [O.algarvensis Delta1] # COG COG3118(O) # pI 4.47 MW 11731	0	3.643	27	2	3	2	2	1	108	11.7	4.63	1	1	0	0	1	0	0	0
Delta1_2004217930	orf10_0264_1 Aminotransferase class-III [O.algarvensis Delta1] # COG COG0160(E) # pI 5.45 MW 45118	0.002	2.492	4	1	1	1	1	1	419	45.1	5.62	0	0	1	0	0	0	0	0
Delta1_2004217931	orf13_0264_1 L-Arginine glycine Amidinotransferase [O.algarvensis Delta1] # COG COG1834(E) # pI 5.06 MW 44453	0.002	2.625	5	1	2	0	1	1	381	44.4	5.22	0	1	0	0	0	0	0	1
Delta1_2004217966	orf14_0270 Desulfoferrodoxin, ferrous iron-binding region D esulfoferrodoxin Dfx Desulfoferrodoxin [O.algarvensis Delta1] # COG COG2033(C) # pI 4.98 MW 13695	0	4.709	10	1	2	1	1	1	124	13.7	5.03	0	1	0	0	1	0	0	0
Delta1_2004217969	orf18_0270 Flavodoxin/ [O.algarvensis Delta1] # COG COG0426(C) # pI 5.34 MW 15736	0	10.884	11	1	6	0	1	1	145	15.7	5.55	0	2	1	0	1	0	0	2
Delta1_2004217974	orf26_0270 Beta-lactamase-like Flavodoxin/nitric oxide synt hase [O.algarvensis Delta1] # COG COG0426(C) # pI 7.73 MW 44916	0.009	1.866	3	1	1	0	1	1	394	44.9	7.93	1	0	0	0	0	0	0	0
Delta1_2004218079	orf2_0292 Extracellular ligand-binding receptor [O.algarvensis Delta1] # COG COG0683(E) # pI 9.17 MW 47151	0	19.159	14	4	18	4	4	1	437	47.1	9.13	2	3	2	1	4	2	1	3
Delta1_2004218084	orf8_0292 NAD-dependent aldehyde dehydrogenases [O.algarvensis Delta1] # COG COG1012(C) # pI 4.82 MW 51781	0	6.708	4	1	1	0	1	1	487	51.7	4.94	0	0	0	0	0	0	0	1
Delta1_2004218110	orf14_0297 Dihydroorotase and related cyclic amidohydrolase s [O.algarvensis Delta1] # COG COG0044(F) # pI 5.16 MW 51461	0	7.893	4	1	1	0	1	1	463	51.4	5.33	0	1	0	0	0	0	0	0
Delta1_2004218123	orf14_0299_0 hypothetical protein [O.algarvensis Delta1] # COG none # pI 5.80 MW 46364	0	5.911	12	2	3	0	2	1	409	46.3	6.18	0	2	0	0	1	0	0	0
Delta1_2004218128	orf5_0303_6 BH2269 [O.algarvensis Delta1] # COG none # pI 9.33 MW 24506	0.007	1.99	4	1	2	0	1	1	215	24.5	9.32	0	1	0	0	1	0	0	0
Delta1_2004218180	orf9_0317_75 conserved hypothetical protein [O.algarvensis Delta1] # COG none # pI 9.44 MW 43446	0.03	1.359	2	1	16	0	1	1	371	43.4	9.41	2	2	2	2	2	2	2	2
Delta1_2004218184	orf14_0317_75 D-isomer specific 2-hydroxyacid dehydrogenase fa mily protein [O.algarvensis Delta1] # COG COG0111(E,H) # pI 5.03 MW 33120	0	5.455	16	3	6	3	3	1	306	33.1	5.15	2	0	1	1	0	1	1	0
Delta1_2004218235	orf5_0329_0 NADH flavin oxidoreductase/NADH oxidase [O.algarvensis Delta1] # COG COG1902(C) # pI 5.36 MW 39397	0.001	3.283	3	1	6	0	1	1	356	39.4	5.58	0	1	1	1	0	1	1	1
Delta1_2004218242	orf16_0329_0 protein conserved in bacteria [O.algarvensis Delta1] # COG COG3181(S) # pI 6.03 MW 35867	0	3.433	3	1	1	1	1	1	330	35.8	6.39	0	1	0	0	0	0	0	0
Delta1_2004218331	orf1_0349_2 hypothetical protein [O.algarvensis Delta1] # COG none # pI 8.24 MW 47878	0.034	1.324	8	1	1	0	1	1	421	47.8	8.03	0	1	0	0	0	0	0	0
Delta1_2004218356	orf8_0363_1 hypothetical protein [O.algarvensis Delta1] # COG none # pI 5.28 MW 16026	0.034	1.324	23	1	1	0	1	1	141	16	5.47	0	1	0	0	0	0	0	0
Delta1_2004218361	orf2_0364 Alcohol dehydrogenase superfamily, zinc-containi ng [O.algarvensis Delta1] # COG COG0604(C,R) # pI 6.21 MW 36064	0	3.973	8	1	1	1	1	1	337	36	6.68	0	0	0	0	0	1	0	0
Delta1_2004218363	orf6_0364 TRAP dicarboxylate transporter- DctP subunit [O.algarvensis Delta1] # COG COG1638(G) # pI 7.71 MW 37290	0	11.171	13	3	8	3	3	1	333	37.3	8	1	0	2	1	2	2	0	0
Delta1_2004218399	orf4_0395_1 hypothetical protein [O.algarvensis Delta1] # COG none # pI 8.77 MW 45118	0.034	1.324	8	1	1	0	1	1	395	45.1	8.53	0	1	0	0	0	0	0	0
Delta1_2004218517	orf2_0437 molecular chaperone [O.algarvensis Delta1] # COG COG0443(O) # pI 4.80 MW 68893	0	39.01	21	10	34	5	5	1	641	68.9	4.92	4	4	4	3	5	4	4	6
Delta1_2004218547	orf8_0446 ABC-type branched-chain amino acid transport sys tems, periplasmic component [O.algarvensis Delta1] # COG COG0683(E) # pI 5.75 MW 41171	0	6.603	9	2	4	2	2	1	385	41.1	6.02	1	1	0	0	1	0	1	0
Delta1_2004218641	orf2_0526_1 hypothetical protein [O.algarvensis Delta1] # COG none # pI 8.23 MW 45799	0.034	1.324	8	1	1	0	1	1	400	45.8	8.03	0	1	0	0	0	0	0	0
Delta1_2004218750	orf1_0585_2 Transposase IS3/IS911 [O.algarvensis Delta1] # COG COG2963(L) # pI 9.63 MW 11100	0	8.152	32	2	3	0	2	1	97	11.1	9.61	0	0	0	1	1	0	0	1
Delta1_2004218759	orf4_0586_5 hypothetical protein [O.algarvensis Delta1] # COG none # pI 5.19 MW 17847	0.034	1.324	20	1	1	0	1	1	158	17.8	5.34	0	1	0	0	0	0	0	0
Delta1_A1_83903.peg.1565	scaffold_1689 Peptidyl-prolyl cis-trans isomerase PpiD (EC 5.2.1.8)	0.007	1.99	3	1	2	0	1	1	322	36.2	8.97	0	1	0	0	1	0	0	0
Delta1_A1_83903.peg.1615	scaffold_172 CTP synthase (EC 6.3.4.2)	0	5.08	2	1	8	0	0	2	553	61.2	6.01	1	1	1	1	1	1	1	1
Delta1_A1_83903.peg.3508	scaffold_28465 hypothetical protein	0	24.568	12	4	7	4	4	1	671	73.3	4.82	2	1	1	0	3	0	0	0
Delta1_A1_83903.peg.3923	scaffold_3331 5-methyltetrahydrofolate--homocysteine methyltransferase (EC 2.1.1.13)	0	5.075	7	1	1	0	1	1	216	23.1	5.08	0	0	0	0	1	0	0	0
Delta1_A1_83903.peg.6457	scaffold_764 Branched-chain amino acid ABC transporter, amino acid-binding protein (TC 3.A.1.4.1)	0	12.454	12	3	11	3	3	1	479	51.9	8.53	1	3	1	1	1	3	1	0
Delta1_A1_83903.peg.998	scaffold_1418 ATP-dependent protease La (EC 3.4.21.53) Type I	0.008	1.945	4	2	5	1	1	1	841	92.5	5.64	0	2	0	0	2	0	0	1
Delta1_A2_80320.peg.2042	scaffold_1926 probable binding protein component of amino acid ABC transporter	0	48.696	36	7	23	6	7	1	290	32.1	9.25	5	5	3	0	4	6	0	0
Delta1_A2_80320.peg.2097	scaffold_1948 hypothetical protein	0.002	2.711	5	1	2	0	1	1	288	33.1	6.19	1	0	0	0	0	1	0	0
Delta1_A2_80320.peg.2098	scaffold_1948 hypothetical protein	0	7.641	19	2	4	2	2	1	103	11.6	5.25	1	0	0	0	2	1	0	0
Delta1_A2_80320.peg.3465	scaffold_285 Putative gluthatione transporter,solute-binding component	0	18.293	11	3	3	1	1	1	569	64	8.37	0	0	0	0	1	0	0	2
Delta1_A2_80320.peg.3730	scaffold_31 oxidoreductase, selenocysteine-containing	0.001	3.126	2	1	1	0	1	1	456	52	5.33	0	0	0	0	0	1	0	0
Delta1_A3_83790.peg.1371	scaffold_146277 LSU ribosomal protein L20p	0	4.673	18	1	4	0	1	1	119	13.5	10.68	1	0	1	1	0	1	0	0
Delta1_A3_83790.peg.2714	scaffold_2122 Oligopeptide ABC transporter, periplasmic oligopeptide-binding protein OppA (TC 3.A.1.5.1)	0	4.932	4	1	3	1	1	1	553	62.2	9.01	0	1	0	0	2	0	0	0
Delta1_A3_83790.peg.7492	scaffold_917 Phosphonate ABC transporter phosphate-binding periplasmic component (TC 3.A.1.9.1)	0	9.88	11	2	2	2	2	1	300	32.6	8.82	1	0	0	0	0	1	0	0
Delta1_G2_84157.peg.1093	NODE_146_length_15801_cov_23.5579_ID_11261238 Benzoate transport, extracellular ligand-binding receptor	0	13.772	11	3	14	3	3	1	437	47.4	8.25	3	2	2	0	3	3	1	0
Delta1_G2_84157.peg.1397	NODE_163_length_14824_cov_17.4465_ID_8399630 ABC transporter, substrate binding protein	0	15.397	12	3	4	3	3	1	338	35.4	5.24	0	0	1	0	1	1	0	1
Delta1_G2_84157.peg.1599	NODE_175_length_14318_cov_126.229_ID_8413520 Maltose/maltodextrin transport ATP-binding protein MalK (EC 3.6.3.19)	0	6.427	4	1	2	0	1	1	383	43.2	7.23	1	0	1	0	0	0	0	0
Delta1_G2_84157.peg.1679	NODE_17_length_31998_cov_66.4256_ID_8382742 hypothetical protein	0	4.17	8	1	4	1	1	1	142	15.4	10.77	1	2	0	0	0	0	0	1
Delta1_G2_84157.peg.2154	NODE_209_length_12953_cov_139.747_ID_8580192 4-hydroxy-tetrahydrodipicolinate synthase (EC 4.3.3.7)	0	7.08	4	1	9	0	1	1	366	39.9	5.16	1	1	1	1	1	1	1	2
Delta1_G2_84157.peg.2301	NODE_219_length_12537_cov_17.7395_ID_8520048 Branched-chain amino acid ABC transporter, amino acid-binding protein (TC 3.A.1.4.1)	0	9.553	14	3	3	3	3	1	401	43.8	9.25	0	1	0	0	2	0	0	0
Delta1_G2_84157.peg.2305	NODE_21_length_31679_cov_65.8254_ID_8538274 Methylmalonyl-CoA epimerase (EC 5.1.99.1)	0	6.785	25	2	8	1	1	1	134	14.6	5.19	0	2	2	1	1	1	0	1
Delta1_G2_84157.peg.2337	NODE_220_length_12535_cov_140.294_ID_8497616 ATP synthase alpha chain (EC 3.6.3.14)	0	30.713	22	10	23	3	3	1	505	54.8	5.05	4	5	1	3	2	4	3	1
Delta1_G2_84157.peg.2338	NODE_220_length_12535_cov_140.294_ID_8497616 ATP synthase gamma chain (EC 3.6.3.14)	0	10.478	7	1	3	0	1	1	297	32.4	6.18	0	1	0	0	1	0	0	1
Delta1_G2_84157.peg.2339	NODE_220_length_12535_cov_140.294_ID_8497616 ATP synthase beta chain (EC 3.6.3.14)	0	58.955	31	10	92	6	7	1	471	51	4.88	10	10	12	6	14	12	11	17
Delta1_G2_84157.peg.2637	NODE_243_length_11879_cov_147.689_ID_11241194 Oligopeptide ABC transporter, periplasmic oligopeptide-binding protein OppA (TC 3.A.1.5.1)	0	26.058	13	3	7	1	1	1	524	57.3	9.07	0	2	2	0	1	0	0	2
Delta1_G2_84157.peg.2794	NODE_255_length_11443_cov_148.517_ID_70270 Short-chain dehydrogenase/reductase SDR	0	6.58	8	1	2	1	1	1	281	30.3	7.53	0	1	0	0	1	0	0	0
Delta1_G2_84157.peg.307	NODE_10_length_33680_cov_66.8279_ID_11274626 TRAP transporter solute receptor, TAXI family precursor	0	5.576	8	2	10	0	2	1	329	35.2	8.25	1	2	1	1	2	1	1	1
Delta1_G2_84157.peg.3243	NODE_28_length_27945_cov_23.0046_ID_8581548 TRAP transporter solute receptor, TAXI family precursor	0	37.089	20	5	29	1	1	1	321	34.9	9.48	3	8	2	4	5	3	2	2
Delta1_G2_84157.peg.3295	NODE_293_length_10440_cov_163.464_ID_8407046 ABC-type nitrate/sulfonate/bicarbonate transport systems, periplasmic components	0	6.58	4	1	1	1	1	1	563	61.8	6.76	0	0	0	0	1	0	0	0
Delta1_G2_84157.peg.3341	NODE_298_length_10384_cov_19.5804_ID_8324740 Nucleoside ABC transporter, permease protein 1	0	24.246	16	2	15	2	2	1	258	27.9	5.08	1	2	2	2	2	2	2	2
Delta1_G2_84157.peg.3452	NODE_301_length_10328_cov_17.6134_ID_10054160 Oligopeptide ABC transporter, periplasmic oligopeptide-binding protein OppA (TC 3.A.1.5.1)	0	10.028	6	2	3	2	2	1	527	59.6	7.28	0	2	0	0	1	0	0	0
Delta1_G2_84157.peg.3555	NODE_310_length_10168_cov_162.685_ID_10772362 TRAP-type C4-dicarboxylate transport system, periplasmic component	0	8.5	17	3	3	3	3	1	361	40.3	9.07	0	1	0	0	2	0	0	0
Delta1_G2_84157.peg.3955	NODE_34_length_27100_cov_21.7972_ID_8394366 Hydroxymethylglutaryl-CoA synthase (EC 2.3.3.10)	0.003	2.358	2	1	3	1	1	1	943	101.8	5.08	1	1	0	0	1	0	0	0
Delta1_G2_84157.peg.4014	NODE_355_length_9254_cov_20.4098_ID_8385144 Leucine-, isoleucine-, valine-, threonine-, and alanine-binding protein	0	6.742	4	1	2	1	1	1	452	50.5	7.99	0	1	0	0	1	0	0	0
Delta1_G2_84157.peg.4123	NODE_363_length_9117_cov_22.1213_ID_11241694 Dodecin	0	8.502	24	1	8	0	1	1	71	7.8	6.71	1	2	2	1	1	1	0	0
Delta1_G2_84157.peg.4137	NODE_365_length_9083_cov_502.546_ID_11210884 Mobile element protein	0	9.928	21	3	5	3	3	1	247	28.8	9.69	2	1	0	0	1	1	0	0
Delta1_G2_84157.peg.4355	NODE_385_length_8626_cov_72.1492_ID_11274992 hypothetical protein	0	37.278	13	5	69	5	5	1	392	41	4.53	8	15	9	6	13	8	6	4
Delta1_G2_84157.peg.5067	NODE_452_length_7422_cov_251.008_ID_8451630 UPF0324 membrane protein DVU_2133	0	6.475	4	1	1	1	1	1	453	48.6	8.79	0	1	0	0	0	0	0	0
Delta1_G2_84157.peg.5147	NODE_464_length_7285_cov_229.457_ID_9633504 [Ni/Fe] hydrogenase, group 1, large subunit	0	43.192	22	9	44	5	5	1	549	60.7	7.87	7	9	4	3	8	6	2	5
Delta1_G2_84157.peg.5181	NODE_46_length_24594_cov_84.0043_ID_9636368 Hydroxylamine oxidoreductase (Fragment)	0	10.97	8	3	7	2	2	1	529	59.4	8.25	0	2	2	0	1	1	0	1
Delta1_G2_84157.peg.5499	NODE_505_length_6599_cov_291.778_ID_8341540 ABC transporter substrate-binding protein	0	19.036	13	2	6	2	2	1	318	34	8.02	0	3	0	0	2	1	0	0
Delta1_G2_84157.peg.5510	NODE_506_length_6591_cov_249.194_ID_11090080 TRAP-type C4-dicarboxylate transport system, periplasmic component	0	3.728	9	1	1	1	1	1	349	39.2	7.5	0	1	0	0	0	0	0	0
Delta1_G2_84157.peg.5559	NODE_511_length_6454_cov_297.329_ID_8393764 Tryptophanyl-tRNA synthetase (EC 6.1.1.2)	0	3.794	4	1	1	0	1	1	335	38.2	6.57	0	0	0	0	1	0	0	0
Delta1_G2_84157.peg.5571	NODE_514_length_6420_cov_62.2699_ID_9639708 Formate dehydrogenase O alpha subunit (EC 1.2.1.2) @ selenocysteine-containing	0	5.986	3	3	5	1	3	1	1038	115.3	9.13	0	3	0	0	1	1	0	0
Delta1_G2_84157.peg.559	NODE_11_length_33163_cov_63.2408_ID_11274596 Autoinducer 2 (AI-2) ABC transport system, periplasmic AI-2 binding protein LsrB	0.001	3.075	3	1	1	1	1	1	342	37.7	7.47	0	0	0	0	0	1	0	0
Delta1_G2_84157.peg.5630	NODE_523_length_6301_cov_270.285_ID_8510544 TRAP transporter solute receptor, unknown substrate 3	0	3.67	8	2	2	1	1	1	340	37.3	8.16	0	0	0	0	1	0	0	1
Delta1_G2_84157.peg.5747	NODE_538_length_6092_cov_60.2177_ID_9542006 hypothetical protein	0.024	1.454	1	1	8	1	1	1	679	74.8	9.76	0	2	0	1	0	2	1	2
Delta1_G2_84157.peg.6010	NODE_573_length_5771_cov_335.266_ID_11260828 Rubrerythrin	0	6.066	17	3	5	2	3	1	195	22.3	6.54	0	1	2	0	1	1	0	0
Delta1_G2_84157.peg.6117	NODE_589_length_5616_cov_60.3543_ID_8466942 Succinyl-CoA ligase [ADP-forming] beta chain (EC 6.2.1.5)	0.02	1.533	3	1	1	1	1	1	421	46.2	5.5	0	0	0	0	0	1	0	0
Delta1_G2_84157.peg.6309	NODE_60_length_22895_cov_84.707_ID_10979566 ABC transporter, periplasmic spermidine putrescine-binding protein PotD (TC 3.A.1.11.1)	0	14.475	11	3	11	2	3	1	366	40.2	5.48	1	2	1	1	3	2	0	1
Delta1_G2_84157.peg.633	NODE_122_length_17807_cov_19.1821_ID_8444988 SSU ribosomal protein S2p (SAe)	0.001	3.138	9	1	1	1	1	1	333	36.9	5.58	0	1	0	0	0	0	0	0
Delta1_G2_84157.peg.638	NODE_122_length_17807_cov_19.1821_ID_8444988 Transcription termination factor Rho	0	18.124	13	5	11	2	3	1	415	46.6	5.64	3	1	2	1	0	3	1	0
Delta1_G2_84157.peg.6496	NODE_63_length_22220_cov_18.2993_ID_10399702 TRAP transporter solute receptor, unknown substrate 6	0	23.713	15	5	17	4	4	1	368	40.6	8.81	1	3	2	2	3	3	1	2
Delta1_G2_84157.peg.6626	NODE_65_length_21845_cov_89.0599_ID_11164780 Benzoate transport, extracellular ligand-binding receptor	0	65.867	44	10	45	10	10	1	398	43.2	8.46	4	11	4	3	10	7	4	2
Delta1_G2_84157.peg.701	NODE_125_length_17604_cov_125.919_ID_7710338 Pyruvate-flavodoxin oxidoreductase (EC 1.2.7.-)	0	7.773	3	3	5	0	1	1	1200	131.5	5.58	0	1	0	0	1	1	0	2
Delta1_G2_84157.peg.7135	NODE_743_length_3871_cov_434.635_ID_8579510 Heat shock protein 60 family co-chaperone GroES	0	14.523	44	4	14	1	4	1	95	10.4	5.63	0	2	3	1	2	4	0	2
Delta1_G2_84157.peg.777	NODE_12_length_32936_cov_19.5888_ID_10973682 Pyrophosphate-energized proton pump (EC 3.6.1.1)	0	44.22	12	7	54	2	3	1	674	68.8	5.43	7	10	9	7	3	8	3	7
Delta1_G2_84157.peg.7861	NODE_897_length_2707_cov_639.017_ID_7704056 probable very-long-chain acyl-CoA synthetase	0.041	1.229	14	2	7	1	1	1	148	16.6	9.35	1	1	2	0	1	0	1	1
Delta1_G2_84157.peg.7992	NODE_91_length_19799_cov_102.939_ID_9606868 Nucleoside ABC transporter, periplasmic nucleoside-binding protein	0	4.896	4	1	1	0	1	1	340	36.6	7.12	1	0	0	0	0	0	0	0
Delta1_G2_84157.peg.8237	NODE_984_length_2090_cov_729.224_ID_7717228 hypothetical protein	0	5.342	20	2	4	1	1	1	128	14.9	5.4	0	1	1	0	2	0	0	0
Delta1_G2_84157.peg.8267	NODE_992_length_1996_cov_32.8666_ID_5731972 Alcohol dehydrogenase (EC 1.1.1.1); Acetaldehyde dehydrogenase (EC 1.2.1.10)	0	6.502	6	1	2	1	1	1	462	51.2	5.96	0	1	0	0	1	0	0	0
Delta1_G2_84157.peg.837	NODE_131_length_17245_cov_27.2417_ID_8417054 SSU ribosomal protein S6p	0	4.396	23	2	2	2	2	1	179	20.5	4.51	0	0	1	0	1	0	0	0
Delta1_G3_83916.peg.100	scaffold_100 [Ni/Fe] hydrogenase, group 1, large subunit	0	28.978	19	7	15	3	3	1	549	60.7	7.68	0	4	0	0	3	1	0	7
Delta1_G3_83916.peg.1029	scaffold_136 Heat shock protein 60 family chaperone GroEL	0	278.565	67	35	321	15	15	1	552	58.6	5.35	39	48	41	31	50	32	28	52
Delta1_G3_83916.peg.1030	scaffold_136 Heat shock protein 60 family co-chaperone GroES	0	13.12	24	3	11	0	3	1	95	10.4	6.8	0	1	2	1	1	4	0	2
Delta1_G3_83916.peg.1061	scaffold_137 hypothetical protein	0	11.697	32	2	2	2	2	1	130	14.2	5.17	0	0	0	0	0	0	0	2
Delta1_G3_83916.peg.1070	scaffold_138 TRAP-type C4-dicarboxylate transport system, periplasmic component	0	5.655	5	1	1	1	1	1	333	37.4	7.53	0	0	0	0	0	0	0	1
Delta1_G3_83916.peg.1115	scaffold_14 Aspartyl-tRNA synthetase (EC 6.1.1.12)	0.002	2.611	3	2	4	0	1	1	568	64.4	5.74	0	0	0	1	0	0	2	1
Delta1_G3_83916.peg.1139	scaffold_14 CO dehydrogenase/acetyl-CoA synthase, CO dehydrogenase subunit (EC 1.2.99.2)	0	3.716	4	1	1	0	1	1	677	73.3	6.19	1	0	0	0	0	0	0	0
Delta1_G3_83916.peg.1145	scaffold_14 TRAP transporter solute receptor, unknown substrate 6	0	13.112	17	4	4	3	3	1	366	40.5	8.72	0	0	0	0	0	0	0	4
Delta1_G3_83916.peg.1188	scaffold_141 Enoyl-CoA hydratase (EC 4.2.1.17)	0.002	2.515	9	1	1	1	1	1	258	27.9	6.29	0	0	0	0	0	0	0	1
Delta1_G3_83916.peg.1212	scaffold_142 Glucosamine--fructose-6-phosphate aminotransferase [isomerizing] (EC 2.6.1.16)	0.045	1.178	1	1	2	1	1	1	1261	139.8	6.37	0	0	0	0	0	1	1	0
Delta1_G3_83916.peg.1216	scaffold_142 CTP synthase (EC 6.3.4.2)	0	5.08	2	1	8	0	0	2	549	61	5.92	1	1	1	1	1	1	1	1
Delta1_G3_83916.peg.1248	scaffold_143 3-oxoacyl-[acyl-carrier protein] reductase (EC 1.1.1.100)	0	13.724	7	1	4	0	1	1	241	26.1	6.6	0	0	1	0	1	0	0	2
Delta1_G3_83916.peg.1275	scaffold_144 DNA-binding protein HBsu	0	3.761	20	1	1	1	1	1	89	9.5	9.88	0	0	0	0	0	0	0	1
Delta1_G3_83916.peg.1289	scaffold_145 Branched-chain amino acid ABC transporter, amino acid-binding protein (TC 3.A.1.4.1)	0	14.731	7	2	4	2	2	1	388	41.9	8.98	0	0	0	0	0	0	0	4
Delta1_G3_83916.peg.1296	scaffold_145 Electron transfer flavoprotein, alpha subunit	0	19.087	23	3	3	3	3	1	320	33.1	4.72	0	0	0	0	0	0	0	3
Delta1_G3_83916.peg.1315	scaffold_146 Alkyl hydroperoxide reductase subunit C-like protein	0	6.735	12	2	8	0	2	1	199	22.1	5.3	2	2	1	0	1	1	0	1
Delta1_G3_83916.peg.1342	scaffold_148 ABC transporter, periplasmic spermidine putrescine-binding protein PotD (TC 3.A.1.11.1)	0	4.733	5	1	1	1	1	1	387	42.8	8.94	0	0	0	0	0	0	0	1
Delta1_G3_83916.peg.135	scaffold_102 Branched-chain amino acid ABC transporter, amino acid-binding protein	0	11.811	7	2	2	2	2	1	408	44.5	7.87	0	0	0	0	0	0	0	2
Delta1_G3_83916.peg.1361	scaffold_148 Acyl-CoA dehydrogenase (EC 1.3.8.7)	0	7.202	5	2	6	1	1	1	605	66.2	5.76	1	1	0	0	1	1	0	2
Delta1_G3_83916.peg.1367	scaffold_149 Acetoin dehydrogenase E1 component beta-subunit (EC 1.2.4.-)	0.002	2.596	9	2	2	2	2	1	324	34.8	5.02	0	0	0	0	0	0	0	2
Delta1_G3_83916.peg.1385	scaffold_15 Chaperone protein DnaK	0	23.842	7	5	19	0	1	1	637	68.4	5.19	2	2	3	2	3	2	3	2
Delta1_G3_83916.peg.1477	scaffold_151 Succinyl-CoA ligase [ADP-forming] beta chain (EC 6.2.1.5)	0	7.97	5	1	1	1	1	1	416	45.6	5.17	0	0	0	0	0	0	0	1
Delta1_G3_83916.peg.1480	scaffold_151 TRAP-type C4-dicarboxylate transport system, periplasmic component	0	34.696	16	4	8	1	4	1	383	42.6	9.19	0	0	0	0	0	0	0	8
Delta1_G3_83916.peg.1520	scaffold_157 hypothetical protein	0	3.792	9	1	1	1	1	1	129	14.2	10.7	0	0	0	0	0	0	0	1
Delta1_G3_83916.peg.1548	scaffold_16 3-hydroxybutyryl-CoA dehydrogenase (EC 1.1.1.157); 3-hydroxyacyl-CoA dehydrogenase (EC 1.1.1.35)	0	3.668	7	1	1	1	1	1	311	34.3	6.24	0	0	0	0	0	0	0	1
Delta1_G3_83916.peg.1559	scaffold_16 Maltose/maltodextrin transport ATP-binding protein MalK (EC 3.6.3.19); Multiple sugar ABC transporter, ATP-binding protein	0.003	2.376	4	1	1	0	1	1	363	40.1	5.36	0	0	0	0	0	0	0	1
Delta1_G3_83916.peg.1564	scaffold_16 ABC transporter substrate-binding protein	0	13.497	5	2	3	2	2	1	447	48.9	8.68	0	0	0	0	0	0	0	3
Delta1_G3_83916.peg.1596	scaffold_160 Probable polyketide cyclase	0.009	1.886	3	1	1	1	1	1	328	35.5	6.25	0	0	0	0	0	0	0	1
Delta1_G3_83916.peg.1681	scaffold_165 Ethanolamine utilization protein similar to PduA/PduJ	0	9.023	15	1	2	1	1	1	92	9.4	5.87	0	0	0	0	0	0	0	2
Delta1_G3_83916.peg.1697	scaffold_16577 Tricarboxylate transport protein TctC	0.003	2.434	3	1	1	1	1	1	333	35.1	8.84	0	0	0	0	0	0	0	1
Delta1_G3_83916.peg.1773	scaffold_17 DNA-binding protein HU-beta	0	13.127	18	1	3	1	1	1	90	9.6	11.08	0	0	0	0	0	0	0	3
Delta1_G3_83916.peg.179	scaffold_105 Aspartokinase (EC 2.7.2.4)	0.03	1.366	5	1	1	1	1	1	405	43.4	5.41	0	0	0	0	0	0	0	1
Delta1_G3_83916.peg.1794	scaffold_17 Glycine amidinotransferase (EC 2.1.4.1)	0.002	2.625	5	1	2	0	1	1	381	44.4	5.33	0	1	0	0	0	0	0	1
Delta1_G3_83916.peg.1843	scaffold_171 Long-chain-fatty-acid--CoA ligase (EC 6.2.1.3)	0.003	2.292	2	1	2	0	1	1	579	63.4	5.27	0	0	1	0	0	0	0	1
Delta1_G3_83916.peg.1848	scaffold_172 Aldehyde dehydrogenase (EC 1.2.1.3)	0	9.837	3	1	32	0	1	1	456	51.1	7.81	2	5	4	4	7	3	3	4
Delta1_G3_83916.peg.1926	scaffold_178 Maltose/maltodextrin ABC transporter, substrate binding periplasmic protein MalE	0	7.159	6	2	2	2	2	1	465	53.1	7.23	0	0	0	0	0	0	0	2
Delta1_G3_83916.peg.1936	scaffold_178 ABC transporter, periplasmic spermidine putrescine-binding protein PotD (TC 3.A.1.11.1)	0	35.632	27	7	24	2	2	1	356	39.5	9.23	2	6	3	2	5	2	0	4
Delta1_G3_83916.peg.1961	scaffold_179 leucine-, isoleucine-, valine-, threonine-, and alanine-binding protein	0	9.802	11	2	2	2	2	1	409	44.5	8.59	0	0	0	0	0	0	0	2
Delta1_G3_83916.peg.1988	scaffold_18 RNA polymerase sigma factor RpoD	0	7.684	3	1	4	0	1	1	626	72	9.6	0	2	0	0	1	0	0	1
Delta1_G3_83916.peg.201	scaffold_105 6-phosphofructokinase (EC 2.7.1.11)	0.037	1.281	7	2	2	2	2	1	442	47.7	6.61	1	0	0	0	0	0	0	1
Delta1_G3_83916.peg.2183	scaffold_194 hypothetical protein	0	4.243	4	1	1	1	1	1	247	27.2	4.68	0	0	0	0	0	0	0	1
Delta1_G3_83916.peg.2194	scaffold_195 Acyl-CoA dehydrogenase (EC 1.3.8.7)	0.009	1.858	1	1	5	0	0	3	617	67.9	5.88	1	1	0	0	1	1	0	1
Delta1_G3_83916.peg.2216	scaffold_197 CO dehydrogenase/acetyl-CoA synthase, CO dehydrogenase subunit (EC 1.2.99.2)	0	24.523	13	5	9	0	4	1	657	71.7	6.52	1	2	2	1	0	1	1	1
Delta1_G3_83916.peg.2256	scaffold_20 2-oxoglutarate oxidoreductase, beta subunit (EC 1.2.7.3)	0	6.704	5	1	5	0	1	1	258	28.6	8.22	1	0	0	1	0	1	2	0
Delta1_G3_83916.peg.2262	scaffold_20 TRAP transporter solute receptor, TAXI family precursor	0	19.829	11	2	3	2	2	1	330	35.3	9.25	0	0	0	0	0	0	0	3
Delta1_G3_83916.peg.2291	scaffold_20 Triosephosphate isomerase (EC 5.3.1.1)	0	7.371	6	1	1	1	1	1	251	26.8	4.89	0	0	0	0	0	0	0	1
Delta1_G3_83916.peg.233	scaffold_106 Pyruvate-flavodoxin oxidoreductase (EC 1.2.7.-)	0	7.773	3	3	5	0	1	1	1181	129.6	5.58	0	1	0	0	1	1	0	2
Delta1_G3_83916.peg.2351	scaffold_201 5-methyltetrahydrofolate--homocysteine methyltransferase (EC 2.1.1.13)	0	5.075	7	1	1	0	1	1	214	22.9	5.39	0	0	0	0	1	0	0	0
Delta1_G3_83916.peg.2363	scaffold_202 Ribonuclease E (EC 3.1.26.12)	0.006	2.061	2	1	6	0	1	1	487	55.4	9.47	1	1	1	0	1	1	0	1
Delta1_G3_83916.peg.238	scaffold_106 Amino acid ABC transporter, periplasmic amino acid-binding protein	0	24.88	19	4	19	1	4	1	275	30.2	6.25	2	4	2	2	2	2	2	3
Delta1_G3_83916.peg.2381	scaffold_202 GDP-mannose 4,6-dehydratase (EC 4.2.1.47)	0	5.196	3	1	2	0	1	1	361	41.4	6.11	1	0	0	0	0	0	1	0
Delta1_G3_83916.peg.2391	scaffold_204 Tryptophan synthase beta chain like (EC 4.2.1.20)	0	6.931	4	1	1	1	1	1	461	50.7	5.24	0	0	0	0	0	0	0	1
Delta1_G3_83916.peg.2489	scaffold_21 ABC transporter substrate-binding protein	0	8.009	7	2	2	0	2	1	428	46.1	9.47	1	0	0	0	0	0	0	1
Delta1_G3_83916.peg.2527	scaffold_213 2,4-dienoyl-CoA reductase [NADPH] (EC 1.3.1.34)	0	4.886	3	1	1	1	1	1	662	73.1	5.19	0	0	0	0	0	0	0	1
Delta1_G3_83916.peg.2569	scaffold_215 Carbon monoxide dehydrogenase CooS subunit (EC 1.2.99.2)	0.011	1.775	3	1	1	1	1	1	565	61.3	5.47	0	0	0	0	0	0	0	1
Delta1_G3_83916.peg.2596	scaffold_219 TRAP transporter solute receptor, TAXI family precursor	0	15.818	21	5	6	3	3	1	330	35.6	9.17	0	0	0	0	0	0	0	6
Delta1_G3_83916.peg.271	scaffold_11 Metallo-beta-lactamase family protein, RNA-specific	0.019	1.577	4	1	1	1	1	1	559	62.7	8.21	1	0	0	0	0	0	0	0
Delta1_G3_83916.peg.2732	scaffold_231 NADP-specific glutamate dehydrogenase (EC 1.4.1.4)	0	5.617	4	2	7	0	2	1	450	49.9	5.71	0	2	1	1	1	1	0	1
Delta1_G3_83916.peg.2733	scaffold_231 Glutamate synthase [NADPH] large chain (EC 1.4.1.13)	0.009	1.891	4	1	1	1	1	1	527	58.3	6.34	0	0	0	0	0	0	0	1
Delta1_G3_83916.peg.2805	scaffold_24 Enolase (EC 4.2.1.11)	0	4.742	5	1	1	1	1	1	425	46.4	4.74	0	0	0	0	0	0	0	1
Delta1_G3_83916.peg.2819	scaffold_24 Tellurite resistance protein	0.011	1.786	1	1	5	0	1	1	426	47	5.47	1	0	1	0	0	1	1	1
Delta1_G3_83916.peg.2831	scaffold_24 glycine amidinotransferase( EC 2.1.4.1 )	0	10	5	1	5	0	1	1	376	43	5.22	0	2	0	0	0	1	1	1
Delta1_G3_83916.peg.2935	scaffold_25 metallo-beta-lactamase superfamily protein	0.003	2.407	17	1	1	1	1	1	213	22.8	5.74	0	0	0	0	0	0	0	1
Delta1_G3_83916.peg.296	scaffold_11 Single-stranded DNA-binding protein	0.039	1.255	30	2	2	2	2	1	142	15.6	5.15	0	0	0	0	0	0	0	2
Delta1_G3_83916.peg.3019	scaffold_251 Rhodanese-related sulfurtransferase	0	3.548	9	1	1	1	1	1	165	17.7	6.18	0	0	0	0	0	0	0	1
Delta1_G3_83916.peg.303	scaffold_11 Dihydropyrimidinase (EC 3.5.2.2)	0	7.893	4	1	1	0	1	1	463	51.6	5.45	0	1	0	0	0	0	0	0
Delta1_G3_83916.peg.3057	scaffold_256 hypothetical protein	0.019	1.576	5	1	1	1	1	1	177	19.9	9.07	0	0	0	0	0	0	0	1
Delta1_G3_83916.peg.3080	scaffold_26 ribose ABC transporter, substrate-binding protein	0.001	2.96	3	1	1	1	1	1	358	39.3	7.17	0	0	0	0	0	0	0	1
Delta1_G3_83916.peg.3089	scaffold_26 Hydroxylamine reductase (EC 1.7.-.-)	0	7.037	3	1	1	1	1	1	554	60.5	5.02	0	0	0	0	0	0	0	1
Delta1_G3_83916.peg.3103	scaffold_26 Oligopeptide ABC transporter, periplasmic oligopeptide-binding protein OppA (TC 3.A.1.5.1)	0	16.037	14	4	6	1	1	1	529	59	8.84	0	2	0	0	1	0	0	3
Delta1_G3_83916.peg.3126	scaffold_26 Dipeptide-binding ABC transporter, periplasmic substrate-binding component (TC 3.A.1.5.2)	0	21.469	11	3	4	3	3	1	542	59.8	6.19	0	0	0	0	0	0	0	4
Delta1_G3_83916.peg.3148	scaffold_263 O-acetylhomoserine sulfhydrylase (EC 2.5.1.49) / O-succinylhomoserine sulfhydrylase (EC 2.5.1.48)	0	4.093	4	1	1	0	1	1	428	46.8	5.8	0	0	0	0	0	0	0	1
Delta1_G3_83916.peg.3174	scaffold_267 Electron transfer flavoprotein, alpha subunit	0	4.946	6	1	1	1	1	1	324	34.2	4.5	0	0	0	0	0	0	0	1
Delta1_G3_83916.peg.3175	scaffold_267 Electron transfer flavoprotein, beta subunit	0	4.94	8	1	1	1	1	1	263	27.8	4.35	0	0	0	0	0	0	0	1
Delta1_G3_83916.peg.3180	scaffold_268 DNA-directed RNA polymerase alpha subunit (EC 2.7.7.6)	0.003	2.291	5	2	2	0	2	1	339	37.7	4.78	0	0	0	1	0	0	1	0
Delta1_G3_83916.peg.3199	scaffold_268 LSU ribosomal protein L29p (L35e)	0	4.201	17	1	6	0	1	1	69	8.3	6.55	0	0	1	1	1	1	1	1
Delta1_G3_83916.peg.324	scaffold_11 Methylmalonate-semialdehyde dehydrogenase (EC 1.2.1.27)	0	11.383	13	4	4	2	2	1	492	53.7	5.06	1	0	0	0	0	0	0	3
Delta1_G3_83916.peg.3263	scaffold_279 ATP synthase F0 sector subunit b (EC 3.6.3.14)	0	6.165	9	1	1	1	1	1	202	22.9	5.83	0	0	0	0	0	0	0	1
Delta1_G3_83916.peg.3266	scaffold_279 ATP synthase gamma chain (EC 3.6.3.14)	0	15.734	14	2	4	1	2	1	297	32.2	6.1	0	1	0	0	1	0	0	2
Delta1_G3_83916.peg.3288	scaffold_28 hypothetical protein	0	5.169	11	1	1	0	1	1	114	12.3	10.54	0	0	0	0	0	0	0	1
Delta1_G3_83916.peg.331	scaffold_11 Branched-chain amino acid ABC transporter, amino acid-binding protein (TC 3.A.1.4.1)	0	4.692	4	1	1	0	1	1	380	41.6	8.53	0	0	0	0	0	1	0	0
Delta1_G3_83916.peg.3351	scaffold_2819 hypothetical protein	0	8.407	13	2	3	2	2	1	136	14.6	10.42	0	2	0	0	0	0	0	1
Delta1_G3_83916.peg.3353	scaffold_2819 NADP-specific glutamate dehydrogenase (EC 1.4.1.4)	0.003	2.429	2	1	2	0	1	1	460	50.4	6.27	0	1	0	0	0	0	0	1
Delta1_G3_83916.peg.3426	scaffold_3 Formate dehydrogenase-O, iron-sulfur subunit (EC 1.2.1.2)	0	4.638	6	1	2	0	1	1	239	26.4	6.13	0	1	0	0	1	0	0	0
Delta1_G3_83916.peg.3448	scaffold_3 Phosphate regulon transcriptional regulatory protein PhoB (SphR)	0	3.38	8	1	4	0	1	1	130	14.6	5.72	1	1	0	1	0	1	0	0
Delta1_G3_83916.peg.3479	scaffold_3 Putative gluthatione transporter,solute-binding component	0	21.096	13	4	4	2	2	1	527	59.4	8.85	0	0	0	0	0	0	0	4
Delta1_G3_83916.peg.3493	scaffold_3 Carbonic anhydrase (EC 4.2.1.1)	0	5.472	7	1	1	1	1	1	193	20.8	5.12	0	0	0	0	0	0	0	1
Delta1_G3_83916.peg.3507	scaffold_3 Benzoate transport, extracellular ligand-binding receptor	0	14.581	7	2	7	2	2	1	400	44	9.28	0	0	0	0	0	0	0	7
Delta1_G3_83916.peg.3513	scaffold_3 ABC transporter substrate-binding protein	0	10.113	9	3	3	3	3	1	402	44.9	8.85	0	0	0	0	0	0	0	3
Delta1_G3_83916.peg.3532	scaffold_306 Hypothetical protein YggS, proline synthase co-transcribed bacterial homolog PROSC	0	3.684	5	1	1	0	1	1	227	25.5	7.55	0	1	0	0	0	0	0	0
Delta1_G3_83916.peg.355	scaffold_110 Enoyl-CoA hydratase (EC 4.2.1.17)	0	4.552	7	1	3	0	1	1	268	29.2	7.14	0	0	1	0	1	0	0	1
Delta1_G3_83916.peg.3598	scaffold_313 Ribose ABC transporter, periplasmic ribose-binding protein RbsB (TC 3.A.1.2.1)	0.012	1.758	2	1	1	1	1	1	414	45.2	6.44	0	0	0	0	0	0	0	1
Delta1_G3_83916.peg.3613	scaffold_314 Ferritin-like protein 2	0	10.076	24	3	3	2	2	1	176	20	4.74	0	1	0	0	0	0	0	2
Delta1_G3_83916.peg.364	scaffold_110 Coenzyme F420-reducing hydrogenase, beta subunit	0.003	2.336	3	1	3	0	1	1	315	35.9	5.33	1	1	0	0	0	0	1	0
Delta1_G3_83916.peg.3739	scaffold_338 Oligopeptide ABC transporter, periplasmic oligopeptide-binding protein OppA (TC 3.A.1.5.1)	0	24.395	13	3	6	1	1	1	524	57.4	9.16	0	1	2	0	0	0	0	3
Delta1_G3_83916.peg.374	scaffold_1107 Tryptophanyl-tRNA synthetase (EC 6.1.1.2)	0	3.794	5	1	1	0	1	1	330	37.5	5.9	0	0	0	0	1	0	0	0
Delta1_G3_83916.peg.3757	scaffold_339 Dipeptide-binding ABC transporter, periplasmic substrate-binding component (TC 3.A.1.5.2)	0	15.574	8	3	15	0	3	1	518	58.6	7.3	2	3	2	1	2	2	1	2
Delta1_G3_83916.peg.3823	scaffold_340 DNA-binding protein HU-beta	0.002	2.822	12	1	1	1	1	1	90	10.1	11.19	0	0	0	0	0	0	0	1
Delta1_G3_83916.peg.3826	scaffold_340 unknown	0	4.178	23	1	1	1	1	1	92	10.1	7.4	0	0	0	0	0	0	0	1
Delta1_G3_83916.peg.3857	scaffold_342 Thioredoxin reductase (EC 1.8.1.9)	0	3.803	3	1	1	1	1	1	540	58.7	5.01	0	0	0	0	0	0	0	1
Delta1_G3_83916.peg.3877	scaffold_343 Glutaminyl-tRNA synthetase (EC 6.1.1.18)	0.03	1.368	2	1	1	1	1	1	615	71	6.64	0	0	1	0	0	0	0	0
Delta1_G3_83916.peg.3886	scaffold_346 Acetylornithine aminotransferase (EC 2.6.1.11)	0	7.096	4	1	8	0	1	1	397	43.7	6.54	1	1	1	1	1	1	1	1
Delta1_G3_83916.peg.3932	scaffold_3525 FIG00592809 hypothetical protein	0.046	1.175	6	1	2	1	1	1	311	36.3	5.94	1	0	1	0	0	0	0	0
Delta1_G3_83916.peg.3935	scaffold_354 3-hydroxybutyryl-CoA dehydrogenase (EC 1.1.1.157)	0.001	3.282	5	1	1	1	1	1	320	35.2	5.06	0	0	0	0	0	0	0	1
Delta1_G3_83916.peg.3974	scaffold_35865 Chaperone protein HtpG	0	24.549	4	3	44	0	0	0	640	73.2	5.06	5	6	6	5	5	5	6	6
Delta1_G3_83916.peg.4111	scaffold_396 Putrescine transport ATP-binding protein PotA (TC 3.A.1.11.1)	0.002	2.606	6	1	1	1	1	1	352	38.5	7.09	0	0	0	0	0	0	0	1
Delta1_G3_83916.peg.4112	scaffold_396 Nucleoside ABC transporter, permease protein 1	0	21.57	15	3	4	3	3	1	393	43.1	8.16	0	0	0	0	0	0	0	4
Delta1_G3_83916.peg.4176	scaffold_4 IMP cyclohydrolase (EC 3.5.4.10) / Phosphoribosylaminoimidazolecarboxamide formyltransferase (EC 2.1.2.3)	0.013	1.737	8	1	1	1	1	1	224	24.6	5.43	0	0	0	0	0	0	0	1
Delta1_G3_83916.peg.4220	scaffold_40 N-acetyl-lysine aminotransferase (EC 2.6.1.-); Acetylornithine aminotransferase (EC 2.6.1.11)	0	7.096	4	1	8	0	1	1	383	41.8	7.84	1	1	1	1	1	1	1	1
Delta1_G3_83916.peg.4232	scaffold_40 Branched-chain amino acid ABC transporter, amino acid-binding protein (TC 3.A.1.4.1)	0	19.696	16	4	4	4	4	1	424	46.1	9.25	0	0	0	0	0	0	0	4
Delta1_G3_83916.peg.4242	scaffold_40 Glycerol-3-phosphate ABC transporter, periplasmic glycerol-3-phosphate-binding protein (TC 3.A.1.1.3)	0	6.137	3	1	2	1	1	1	425	47.1	9.31	0	0	0	0	0	0	0	2
Delta1_G3_83916.peg.4288	scaffold_409 Alanine dehydrogenase (EC 1.4.1.1)	0	4.922	5	1	1	0	1	1	372	39.7	9.35	0	1	0	0	0	0	0	0
Delta1_G3_83916.peg.4291	scaffold_409 Electron transfer flavoprotein, alpha subunit	0	6.855	6	1	2	0	1	1	321	33.5	5	1	1	0	0	0	0	0	0
Delta1_G3_83916.peg.4345	scaffold_41 Acyl-CoA dehydrogenase (EC 1.3.8.7)	0.009	1.858	1	1	5	0	0	3	604	66.5	5.12	1	1	0	0	1	1	0	1
Delta1_G3_83916.peg.4354	scaffold_410 TRAP transporter solute receptor, unknown substrate 4	0	14.453	6	1	6	0	1	1	340	38.5	9.17	0	2	1	0	2	0	0	1
Delta1_G3_83916.peg.436	scaffold_113 Tricarboxylate transport protein TctC	0	7.235	13	2	3	2	2	1	324	34.3	9.03	0	0	0	0	0	0	0	3
Delta1_G3_83916.peg.4425	scaffold_42 5-formyltetrahydrofolate cyclo-ligase (EC 6.3.3.2)	0	4.965	7	1	2	0	1	1	195	22.3	6.11	1	0	0	0	0	0	0	1
Delta1_G3_83916.peg.4463	scaffold_424 DNA-directed RNA polymerase beta' subunit (EC 2.7.7.6)	0	10.625	2	3	21	0	1	1	1469	163.4	8.09	4	0	4	5	1	4	2	1
Delta1_G3_83916.peg.4473	scaffold_428 DNA-binding protein HU-beta	0	25.024	46	4	17	1	1	1	90	9.8	10.55	1	5	1	1	1	1	0	7
Delta1_G3_83916.peg.4532	scaffold_436 ABC transporter, ATP-binding protein	0	3.527	7	1	5	0	1	1	187	21.1	6.57	1	0	1	1	1	0	0	1
Delta1_G3_83916.peg.4607	scaffold_448 TRAP transporter solute receptor, unknown substrate 3	0	6.978	7	2	2	1	1	1	340	37.3	8.73	0	0	0	0	0	0	0	2
Delta1_G3_83916.peg.4685	scaffold_472 Predicted L-lactate dehydrogenase, hypothetical protein subunit YkgG	0.011	1.784	9	1	1	1	1	1	187	20.4	4.97	0	0	0	0	0	0	0	1
Delta1_G3_83916.peg.4734	scaffold_49 18K peptidoglycan-associated outer membrane lipoprotein; Peptidoglycan-associated lipoprotein precursor; Outer membrane protein P6; OmpA/MotB precursor	0	15.498	24	3	12	1	1	1	171	19.5	4.93	2	2	0	0	1	0	0	7
Delta1_G3_83916.peg.4750	scaffold_49 Aldehyde dehydrogenase (EC 1.2.1.3)	0	6.708	4	1	1	0	1	1	490	52.3	4.96	0	0	0	0	0	0	0	1
Delta1_G3_83916.peg.4850	scaffold_52 Cell division protein FtsH (EC 3.4.24.-)	0	18.382	6	3	9	0	1	1	619	68.9	5.49	0	3	2	1	2	1	0	0
Delta1_G3_83916.peg.4861	scaffold_52 Tungsten-containing aldehyde ferredoxin oxidoreductase (EC 1.2.7.5)	0.021	1.518	2	1	1	1	1	1	712	79	6.46	0	0	0	0	0	0	0	1
Delta1_G3_83916.peg.4878	scaffold_52 Amino acid ABC transporter, periplasmic amino acid-binding protein	0	5.261	9	1	1	1	1	1	283	30.6	8.81	0	0	0	0	0	0	0	1
Delta1_G3_83916.peg.4926	scaffold_54 Zinc resistance-associated protein	0	6.398	13	1	2	1	1	1	161	17.4	8.88	0	0	0	0	0	0	0	2
Delta1_G3_83916.peg.4935	scaffold_54 TRAP-type C4-dicarboxylate transport system, periplasmic component	0.002	2.671	4	1	1	1	1	1	357	40.1	9.07	0	0	0	0	0	0	0	1
Delta1_G3_83916.peg.494	scaffold_118 Branched-chain amino acid ABC transporter, amino acid-binding protein (TC 3.A.1.4.1)	0	17.23	11	3	3	3	3	1	422	46.5	8.81	0	0	0	0	0	0	0	3
Delta1_G3_83916.peg.4985	scaffold_56 dipeptide ABC transporter (dipeptide-binding protein)	0	52.582	19	8	14	2	3	1	555	61.9	7.9	2	3	0	0	1	2	1	5
Delta1_G3_83916.peg.505	scaffold_118 ABC transporter substrate-binding protein	0	4.016	4	1	1	1	1	1	359	40.2	9.07	0	0	0	0	0	0	0	1
Delta1_G3_83916.peg.5084	scaffold_58 ClpB protein	0.004	2.248	1	1	1	0	0	2	860	96.2	5.66	0	0	0	1	0	0	0	0
Delta1_G3_83916.peg.5127	scaffold_580 UspA domain protein	0.019	1.57	12	1	1	1	1	1	130	14.2	6.32	0	0	0	0	0	0	0	1
Delta1_G3_83916.peg.514	scaffold_118 Enoyl-CoA hydratase (EC 4.2.1.17) / Delta(3)-cis-delta(2)-trans-enoyl-CoA isomerase (EC 5.3.3.8) / 3-hydroxyacyl-CoA dehydrogenase (EC 1.1.1.35) / 3-hydroxybutyryl-CoA epimerase (EC 5.1.2.3)	0.002	2.524	3	1	1	1	1	1	710	77.5	5.99	0	0	0	0	0	0	0	1
Delta1_G3_83916.peg.518	scaffold_118 ABC branched chain amino acid family transporter, periplasmic ligand binding protein	0.008	1.929	3	1	1	1	1	1	463	52.3	8.94	0	0	0	0	0	0	0	1
Delta1_G3_83916.peg.5261	scaffold_6 Fe-S oxidoreductase-like protein in Rubrerythrin cluster	0	3.71	6	2	2	2	2	1	448	50.1	6.79	0	0	0	0	0	0	0	2
Delta1_G3_83916.peg.529	scaffold_119 Nucleoside ABC transporter, permease protein 1	0	6.446	6	1	1	1	1	1	271	29.9	8.82	0	0	0	0	0	0	0	1
Delta1_G3_83916.peg.5332	scaffold_620 Formate--tetrahydrofolate ligase (EC 6.3.4.3)	0	11.844	18	4	12	2	2	1	300	32.6	6.54	1	2	1	1	1	1	1	4
Delta1_G3_83916.peg.5346	scaffold_64 Xylose ABC transporter, periplasmic xylose-binding protein XylF	0	18.677	9	2	5	0	2	1	348	36.9	7.21	0	1	0	0	1	0	0	3
Delta1_G3_83916.peg.5365	scaffold_64 Nucleoside ABC transporter, periplasmic nucleoside-binding protein	0	10.32	11	2	3	2	2	1	328	35.8	5.82	0	0	0	0	0	0	0	3
Delta1_G3_83916.peg.538	scaffold_119 Polyribonucleotide nucleotidyltransferase (EC 2.7.7.8)	0	4.819	4	1	1	1	1	1	666	73.3	6.9	0	0	0	0	0	0	0	1
Delta1_G3_83916.peg.545	scaffold_119 Translation initiation factor 2	0.003	2.353	1	1	2	0	1	1	869	95	6.87	0	1	0	0	0	0	0	1
Delta1_G3_83916.peg.5477	scaffold_67 Periplasmic nitrate reductase precursor (EC 1.7.99.4)	0.001	3.23	2	1	1	1	1	1	771	86.6	8.54	0	0	0	0	0	0	0	1
Delta1_G3_83916.peg.5481	scaffold_679 Transketolase, N-terminal section (EC 2.2.1.1)	0.042	1.211	4	1	3	1	1	1	282	30.9	6.62	0	1	0	0	1	0	0	1
Delta1_G3_83916.peg.5502	scaffold_68 Nucleoside ABC transporter, periplasmic nucleoside-binding protein	0.004	2.248	3	1	1	1	1	1	345	37	6.25	0	0	0	0	0	0	0	1
Delta1_G3_83916.peg.552	scaffold_119 Phenylalanyl-tRNA synthetase alpha chain (EC 6.1.1.20)	0.033	1.335	2	1	1	0	1	1	335	37.7	5.47	0	0	0	0	0	1	0	0
Delta1_G3_83916.peg.5540	scaffold_7 Integration host factor alpha subunit	0	3.891	14	1	1	1	1	1	94	10.6	9.48	0	0	0	0	0	0	0	1
Delta1_G3_83916.peg.5578	scaffold_7 Methylcobalamin coenzyme M methyltransferase, methanol-specific	0	5.52	5	1	1	1	1	1	311	33.6	5.5	0	0	0	0	0	0	0	1
Delta1_G3_83916.peg.5581	scaffold_7 Acetyl-CoA synthase corrinoid activation protein	0	7.128	5	2	4	1	1	1	686	76.5	5.48	0	1	0	0	0	1	1	1
Delta1_G3_83916.peg.5582	scaffold_7 5-methyltetrahydrofolate--homocysteine methyltransferase (EC 2.1.1.13)	0	5.832	5	1	1	1	1	1	220	23.9	4.51	0	0	0	0	0	0	0	1
Delta1_G3_83916.peg.5583	scaffold_7 Methylcobalamin coenzyme M methyltransferase, methanol-specific	0.038	1.276	4	1	1	1	1	1	350	38.7	4.89	0	0	0	0	0	0	0	1
Delta1_G3_83916.peg.5589	scaffold_7 N5-methyltetrahydromethanopterin coenzyme M methyltransferase subunit H (EC 2.1.1.86)	0.001	3.297	6	1	1	1	1	1	327	35.9	5	0	0	0	0	0	0	0	1
Delta1_G3_83916.peg.5617	scaffold_7 Malate dehydrogenase (EC 1.1.1.37)	0	66.413	36	8	68	1	1	1	310	32.6	5.3	6	13	6	6	14	5	5	13
Delta1_G3_83916.peg.5621	scaffold_7 Phosphoribosylaminoimidazole-succinocarboxamide synthase (EC 6.3.2.6)	0	3.89	10	2	2	1	2	1	298	33.3	5.16	0	0	0	0	0	0	0	2
Delta1_G3_83916.peg.567	scaffold_119 Adenylylsulfate reductase beta-subunit (EC 1.8.99.2)	0	32.417	53	6	30	3	3	1	147	16.2	4.7	2	3	3	3	2	6	4	7
Delta1_G3_83916.peg.568	scaffold_119 Adenylylsulfate reductase alpha-subunit (EC 1.8.99.2)	0	108.655	33	15	98	6	6	1	659	73.7	5.73	12	16	10	8	10	10	10	22
Delta1_G3_83916.peg.569	scaffold_119 CoB--CoM heterodisulfide reductase subunit A (EC 1.8.98.1)	0	4.437	3	1	1	1	1	1	425	46.5	4.92	0	0	0	0	0	0	0	1
Delta1_G3_83916.peg.570	scaffold_119 heterodisulfide reductase, subunit A/methylviologen reducing hydrogenase, subunit delta	0	20.084	8	4	5	3	3	1	777	85.8	4.82	0	0	0	0	0	0	0	5
Delta1_G3_83916.peg.5710	scaffold_7112 Ferredoxin	0	5.736	6	1	3	0	1	1	353	39.7	4.93	0	1	0	0	1	0	0	1
Delta1_G3_83916.peg.5725	scaffold_72 FIG176532 Sensory transduction histidine kinases	0.016	1.644	7	1	5	1	1	1	197	21.6	4.75	0	0	0	2	1	1	0	1
Delta1_G3_83916.peg.5734	scaffold_72 Cytosol aminopeptidase PepA (EC 3.4.11.1)	0.012	1.763	2	1	2	0	1	1	489	53.1	9.25	0	1	0	0	1	0	0	0
Delta1_G3_83916.peg.5797	scaffold_74 FAD-dependent pyridine nucleotide-disulphide oxidoreductase	0	5.353	4	1	1	1	1	1	413	46.7	5.1	0	0	0	0	0	0	0	1
Delta1_G3_83916.peg.5812	scaffold_75 Acetyl-coenzyme A synthetase (EC 6.2.1.1)	0	43.119	21	9	21	4	4	1	677	75.6	5.43	1	2	2	2	0	2	1	11
Delta1_G3_83916.peg.5816	scaffold_75 Acetyl-coenzyme A synthetase (EC 6.2.1.1)	0.001	3.149	6	2	2	1	1	1	636	69.7	5.63	0	0	0	0	0	0	0	2
Delta1_G3_83916.peg.5867	scaffold_76 Phosphonate ABC transporter phosphate-binding periplasmic component (TC 3.A.1.9.1)	0	3.582	7	1	1	1	1	1	303	34.1	7.74	0	0	0	0	0	0	0	1
Delta1_G3_83916.peg.5963	scaffold_80 polar amino acid uptake family ABC transporter, periplasmic substrate-binding protein	0	17.047	12	2	4	1	1	1	271	30.3	9.23	0	0	0	0	0	0	0	4
Delta1_G3_83916.peg.5972	scaffold_81 3-oxoacyl-[acyl-carrier protein] reductase (EC 1.1.1.100)	0.005	2.146	7	1	1	1	1	1	313	33.4	7.56	0	0	0	0	0	0	0	1
Delta1_G3_83916.peg.6046	scaffold_83 hypothetical protein	0	4.429	9	1	1	1	1	1	140	15.4	4.5	0	0	0	0	0	0	0	1
Delta1_G3_83916.peg.6095	scaffold_84 ABC transporter substrate-binding protein	0	14.834	14	3	4	3	3	1	378	42.2	6.86	0	0	0	0	0	0	0	4
Delta1_G3_83916.peg.6099	scaffold_84 Methylthioribose-1-phosphate isomerase (EC 5.3.1.23)	0	4.562	5	1	1	1	1	1	371	40.7	5.72	0	0	0	0	0	0	0	1
Delta1_G3_83916.peg.6117	scaffold_86 FIG00604987 hypothetical protein	0	8.633	14	1	2	1	1	1	115	12.8	7.33	0	0	0	0	0	0	0	2
Delta1_G3_83916.peg.6119	scaffold_86 rubredoxin-oxygen oxidoreductase	0.009	1.866	3	1	1	0	1	1	394	44.7	7.44	1	0	0	0	0	0	0	0
Delta1_G3_83916.peg.6124	scaffold_86 Flavodoxin	0	10.884	11	1	6	0	1	1	145	15.7	5.55	0	2	1	0	1	0	0	2
Delta1_G3_83916.peg.6157	scaffold_8838 Outer membrane protein and related peptidoglycan-associated (lipo)proteins	0	3.631	3	1	2	0	1	1	390	42.6	4.91	0	1	0	0	1	0	0	0
Delta1_G3_83916.peg.6166	scaffold_89 TRAP-type C4-dicarboxylate transport system, periplasmic component	0.001	2.843	5	1	1	1	1	1	332	36.9	8.54	0	0	0	0	0	0	0	1
Delta1_G3_83916.peg.62	scaffold_10 Acetyl-coenzyme A carboxyl transferase alpha chain (EC 6.4.1.2) / Acetyl-coenzyme A carboxyl transferase beta chain (EC 6.4.1.2); Propionyl-CoA carboxylase beta chain (EC 6.4.1.3)	0	4.749	11	2	2	1	1	1	517	56.5	6.02	0	0	0	0	1	0	0	1
Delta1_G3_83916.peg.6216	scaffold_89 ATP phosphoribosyltransferase (EC 2.4.2.17)	0.004	2.193	7	1	1	0	1	1	291	32.5	6.44	1	0	0	0	0	0	0	0
Delta1_G3_83916.peg.6222	scaffold_89 TRAP transporter solute receptor, TAXI family precursor	0	24.324	19	5	18	2	2	1	324	34.9	9.64	2	2	1	2	2	3	1	5
Delta1_G3_83916.peg.6300	scaffold_9 Glycerol-3-phosphate ABC transporter, ATP-binding protein UgpC (TC 3.A.1.1.3)	0	6.427	4	1	2	0	1	1	360	39.8	6.6	1	0	1	0	0	0	0	0
Delta1_G3_83916.peg.6303	scaffold_9 Glycerol-3-phosphate ABC transporter, periplasmic glycerol-3-phosphate-binding protein (TC 3.A.1.1.3)	0	12.732	3	1	2	1	1	1	436	48.1	8.91	0	0	0	0	0	0	0	2
Delta1_G3_83916.peg.6319	scaffold_9 Branched-chain amino acid ABC transporter, amino acid-binding protein (TC 3.A.1.4.1)	0	5.668	4	1	1	1	1	1	413	45.1	9.22	0	0	0	0	0	0	0	1
Delta1_G3_83916.peg.6331	scaffold_90 Dissimilatory sulfite reductase, alpha subunit (EC 1.8.99.3)	0	28.027	13	6	23	2	2	1	437	49.9	5.33	1	5	2	1	4	2	3	5
Delta1_G3_83916.peg.6334	scaffold_90 4-hydroxy-tetrahydrodipicolinate synthase (EC 4.3.3.7)	0	7.08	4	1	9	0	1	1	344	37.2	5.19	1	1	1	1	1	1	1	2
Delta1_G3_83916.peg.6393	scaffold_91 Phosphoenolpyruvate carboxykinase [GTP] (EC 4.1.1.32)	0	10.825	2	2	9	0	2	1	654	72.6	5.07	1	0	1	0	1	2	2	2
Delta1_G3_83916.peg.64	scaffold_10 Pyruvate carboxylase subunit B (biotin-containing) (EC 6.4.1.1)	0	39.517	24	10	25	0	0	0	670	73.6	5.3	3	7	1	2	2	1	2	7
Delta1_G3_83916.peg.6420	scaffold_92 Putative phosphoenolpyruvate synthase/pyruvate phosphate dikinase, C-terminal domain	0	7.722	3	1	1	0	1	1	618	70	5.03	0	0	0	0	0	0	0	1
Delta1_G3_83916.peg.6424	scaffold_92 Outer membrane protein A precursor	0	41.236	26	7	10	6	6	1	358	39.8	5.24	0	0	0	0	0	0	0	10
Delta1_G3_83916.peg.6480	scaffold_94 ABC transporter, periplasmic spermidine putrescine-binding protein PotD (TC 3.A.1.11.1)	0	4.031	6	2	2	1	2	1	359	39.9	7.03	0	0	0	0	0	0	0	2
Delta1_G3_83916.peg.6526	scaffold_95 Maltose/maltodextrin transport ATP-binding protein MalK (EC 3.6.3.19); Multiple sugar ABC transporter, ATP-binding protein	0	6.427	4	1	2	0	1	1	364	40.9	6.39	1	0	1	0	0	0	0	0
Delta1_G3_83916.peg.6529	scaffold_95 N-Acetyl-D-glucosamine ABC transport system, sugar-binding protein	0	22.8	23	7	15	4	4	1	501	55.1	6.95	1	4	1	0	4	2	0	3
Delta1_G3_83916.peg.663	scaffold_120 Enoyl-[acyl-carrier-protein] reductase [FMN] (EC 1.3.1.9)	0	4.192	5	1	2	1	1	1	327	34.5	5.74	0	0	0	0	0	0	0	2
Delta1_G3_83916.peg.666	scaffold_120 Biotin carboxylase of acetyl-CoA carboxylase (EC 6.3.4.14)	0.005	2.123	3	1	5	0	1	1	451	49.6	5.82	0	1	1	1	0	0	0	2
Delta1_G3_83916.peg.667	scaffold_120 acetyl-CoA carboxylase, biotin carboxyl carrier protein	0.004	2.19	29	1	1	1	1	1	83	9.2	8.1	0	0	0	0	0	0	0	1
Delta1_G3_83916.peg.675	scaffold_120 Enoyl-CoA hydratase (EC 4.2.1.17)	0	6.236	11	1	1	1	1	1	257	27.8	6.07	0	0	0	0	0	0	0	1
Delta1_G3_83916.peg.774	scaffold_127 Probable transmembrane protein	0	12.582	13	1	2	1	1	1	160	17.7	5.16	0	0	0	0	0	0	0	2
Delta1_G3_83916.peg.82	scaffold_100 Sulfate adenylyltransferase (EC 2.7.7.4)	0.001	2.95	2	1	9	0	0	2	426	47.5	5.16	1	1	1	1	1	2	1	1
Delta1_G3_83916.peg.869	scaffold_13 3-oxoacyl-[acyl-carrier protein] reductase (EC 1.1.1.100)	0.028	1.387	3	1	5	1	1	1	286	30.6	6.54	1	1	1	1	0	0	0	1
Delta1_G3_83916.peg.880	scaffold_13 Various polyols ABC transporter, periplasmic substrate-binding protein	0	14.005	5	2	2	2	2	1	551	60.5	7.3	0	0	0	0	0	0	0	2
Delta1_G3_83916.peg.9	scaffold_10 hypothetical protein	0	62.733	32	8	15	8	8	1	380	40.5	4.37	0	0	0	0	0	0	0	15
Delta1_G3_83916.peg.916	scaffold_131 periplasmic binding protein/LacI transcriptional regulator	0	5.93	4	1	4	0	1	1	360	39.4	8.48	1	1	0	0	1	0	0	1
Delta1_G3_83916.peg.920	scaffold_131 Allophanate hydrolase 2 subunit 1 (EC 3.5.1.54)	0.003	2.3	5	2	2	1	1	1	328	36.9	5.36	0	0	0	0	0	0	0	2
Delta1_G3_83916.peg.921	scaffold_131 Allophanate hydrolase 2 subunit 2 (EC 3.5.1.54)	0	5.897	6	1	1	0	1	1	327	34.7	5.1	0	1	0	0	0	0	0	0
Delta1_G3_83916.peg.939	scaffold_1322 Adenylate kinase (EC 2.7.4.3)	0.007	2.01	15	2	3	1	2	1	220	24.3	4.92	0	1	0	0	1	0	0	1
Delta1_G3_83916.peg.954	scaffold_134 ABC transporter substrate-binding protein	0	26.778	22	5	6	5	5	1	319	34.1	8.81	0	0	0	0	0	0	0	6
Delta1_G3_83916.peg.980	scaffold_135 heterodisulfide reductase, subunit A/methylviologen reducing hydrogenase, subunit delta	0	4.631	1	1	1	1	1	1	1395	151.9	4.93	0	0	0	0	0	0	0	1
Delta1_SP060	AhpD-like, AASZ01000907, Delta 1	0.011	1.778	15	1	1	1	1	1	150	16.3	4.97	0	0	0	0	1	0	0	0
Delta3_G2_84585.peg.1000	scaffold_12 Acetyl-coenzyme A synthetase (EC 6.2.1.1)	0	20.415	11	5	16	0	0	0	677	75.6	5.33	2	3	2	2	2	2	1	2
Delta3_G2_84585.peg.1010	scaffold_12 Malate dehydrogenase (EC 1.1.1.37)	0	11.663	8	2	14	0	1	1	309	32.4	5.08	1	2	1	2	3	1	2	2
Delta3_G2_84585.peg.1047	scaffold_13 ATP-dependent Clp protease ATP-binding subunit ClpX	0	4.933	3	1	2	0	1	1	414	45.8	5.36	0	1	0	0	1	0	0	0
Delta3_G2_84585.peg.1100	scaffold_137 Adenylylsulfate reductase beta-subunit (EC 1.8.99.2)	0.003	2.325	11	1	18	0	0	3	92	10.1	4.88	2	1	2	2	0	6	4	1
Delta3_G2_84585.peg.1101	scaffold_137 Adenylylsulfate reductase alpha-subunit (EC 1.8.99.2)	0	80.786	18	9	106	1	1	1	659	73.4	5.49	13	18	13	10	13	14	12	13
Delta3_G2_84585.peg.1111	scaffold_137 Sulfate adenylyltransferase (EC 2.7.7.4)	0.001	3.054	4	2	10	0	1	1	424	46.8	5.24	1	2	1	1	1	2	1	1
Delta3_G2_84585.peg.1121	scaffold_14 Glutamine synthetase type I (EC 6.3.1.2)	0	11.934	7	2	6	0	2	1	470	52.9	4.88	2	3	0	0	0	1	0	0
Delta3_G2_84585.peg.1122	scaffold_14 Nitrogen regulatory protein P-II	0	4.027	10	1	16	0	1	1	112	12.4	6.18	2	1	2	4	2	4	0	1
Delta3_G2_84585.peg.1269	scaffold_145 Translation initiation factor 2	0.003	2.353	1	1	2	0	1	1	919	100.3	5.58	0	1	0	0	0	0	0	1
Delta3_G2_84585.peg.1274	scaffold_145 Phenylalanyl-tRNA synthetase alpha chain (EC 6.1.1.20)	0.033	1.335	2	1	1	0	1	1	343	39	5.5	0	0	0	0	0	1	0	0
Delta3_G2_84585.peg.1291	scaffold_1546 Ketol-acid reductoisomerase (EC 1.1.1.86)	0.014	1.694	3	1	1	0	1	1	349	38.2	5.15	0	1	0	0	0	0	0	0
Delta3_G2_84585.peg.1321	scaffold_17 ABC transporter, periplasmic spermidine putrescine-binding protein PotD (TC 3.A.1.11.1)	0	6.438	6	2	5	0	1	1	356	39.4	9.39	1	2	1	0	1	0	0	0
Delta3_G2_84585.peg.1385	scaffold_17 Branched-chain amino acid ABC transporter, amino acid-binding protein (TC 3.A.1.4.1)	0.018	1.61	3	1	1	0	1	1	395	42.2	5.9	0	0	1	0	0	0	0	0
Delta3_G2_84585.peg.1410	scaffold_17 hypothetical protein	0.038	1.27	27	1	4	1	1	1	37	4.5	10.46	1	0	0	1	0	1	0	1
Delta3_G2_84585.peg.1458	scaffold_18 hypothetical protein	0	3.517	4	1	1	1	1	1	387	41.1	4.81	0	0	0	0	0	0	1	0
Delta3_G2_84585.peg.1469	scaffold_18 Methylmalonyl-CoA mutase (EC 5.4.99.2)	0	13.528	4	3	10	0	0	0	709	77.2	5.27	1	1	2	2	2	1	0	1
Delta3_G2_84585.peg.1471	scaffold_18 Acetyl-coenzyme A carboxyl transferase alpha chain (EC 6.4.1.2) / Acetyl-coenzyme A carboxyl transferase beta chain (EC 6.4.1.2); Propionyl-CoA carboxylase beta chain (EC 6.4.1.3)	0.002	2.693	3	1	1	0	0	2	517	56.6	6.43	0	0	0	0	1	0	0	0
Delta3_G2_84585.peg.1474	scaffold_18 Pyruvate carboxylase subunit B (biotin-containing) (EC 6.4.1.1)	0	8.376	5	4	11	0	0	2	671	74.3	5.27	1	4	0	1	0	1	1	3
Delta3_G2_84585.peg.1528	scaffold_194 DNA-directed RNA polymerase beta' subunit (EC 2.7.7.6)	0	6.52	1	2	11	0	0	2	1465	162.7	6.49	2	0	3	2	1	2	1	0
Delta3_G2_84585.peg.1563	scaffold_2 Methionyl-tRNA synthetase (EC 6.1.1.10)	0	3.354	2	1	2	0	1	1	639	72.4	6.13	0	0	0	0	0	0	2	0
Delta3_G2_84585.peg.1575	scaffold_2 CTP synthase (EC 6.3.4.2)	0	5.08	2	1	8	0	0	2	548	60.4	6.13	1	1	1	1	1	1	1	1
Delta3_G2_84585.peg.1577	scaffold_2 Enolase (EC 4.2.1.11)	0.019	1.601	1	1	24	0	0	5	425	45.3	5.63	1	4	3	3	3	2	3	5
Delta3_G2_84585.peg.1768	scaffold_21 NADP-specific glutamate dehydrogenase (EC 1.4.1.4)	0	10.792	9	3	14	0	3	1	449	49.7	5.63	1	3	1	2	1	1	2	3
Delta3_G2_84585.peg.1796	scaffold_21 Phosphoenolpyruvate carboxylase (EC 4.1.1.31)	0.042	1.208	1	1	7	1	1	1	821	93.8	6.64	0	2	1	0	1	0	1	2
Delta3_G2_84585.peg.1838	scaffold_21 Dissimilatory sulfite reductase, gamma subunit (EC 1.8.99.3)	0	3.822	10	1	17	0	1	1	105	12	5.25	2	3	2	2	2	2	1	3
Delta3_G2_84585.peg.1841	scaffold_21 Coenzyme F420-reducing hydrogenase, beta subunit	0.003	2.336	3	1	3	0	1	1	315	36.1	5.44	1	1	0	0	0	0	1	0
Delta3_G2_84585.peg.1896	scaffold_213 Branched-chain amino acid ABC transporter, amino acid-binding protein (TC 3.A.1.4.1)	0	15.328	8	3	55	0	0	2	390	42.8	7.78	6	5	11	7	8	7	9	2
Delta3_G2_84585.peg.1903	scaffold_213 Methylenetetrahydrofolate dehydrogenase (NADP+) (EC 1.5.1.5) / Methenyltetrahydrofolate cyclohydrolase (EC 3.5.4.9)	0	18.747	12	3	11	0	0	2	303	32.3	6.55	1	2	2	1	2	1	1	1
Delta3_G2_84585.peg.1996	scaffold_23 Phosphoglycerate mutase (EC 5.4.2.1)	0	6.917	4	1	29	0	1	1	248	28.2	8.1	3	6	3	3	2	2	4	6
Delta3_G2_84585.peg.200	scaffold_0 Acyl-CoA dehydrogenase (EC 1.3.8.7)	0.009	1.858	1	1	5	0	0	3	605	66.5	5.48	1	1	0	0	1	1	0	1
Delta3_G2_84585.peg.2104	scaffold_25 Ribonuclease E (EC 3.1.26.12)	0.006	2.061	2	1	6	0	1	1	486	55.1	9.44	1	1	1	0	1	1	0	1
Delta3_G2_84585.peg.2121	scaffold_25 Glutamate--UDP-2-acetamido-2-deoxy-D-ribohex-3-uluronic acid aminotransferase (PLP cofactor)	0	4.547	3	1	2	0	1	1	380	41.7	5.47	0	0	1	1	0	0	0	0
Delta3_G2_84585.peg.2193	scaffold_26 5,10-methylenetetrahydrofolate reductase (EC 1.5.1.20)	0	5.1	5	1	2	0	1	1	310	34.3	6.25	0	1	0	0	0	0	1	0
Delta3_G2_84585.peg.2195	scaffold_26 oxidoreductase, selenocysteine-containing	0.001	3.126	3	1	1	0	1	1	439	49.9	5.39	0	0	0	0	0	1	0	0
Delta3_G2_84585.peg.2331	scaffold_28 Pyrophosphate-energized proton pump (EC 3.6.1.1)	0	42.407	9	6	49	0	0	0	671	68.9	5.3	6	8	8	7	3	8	3	6
Delta3_G2_84585.peg.2385	scaffold_28 Chaperone protein DnaK	0	19.954	5	4	21	0	0	0	639	68.8	4.98	3	3	3	2	3	2	1	4
Delta3_G2_84585.peg.2389	scaffold_28 Cell division protein FtsH (EC 3.4.24.-)	0	18.382	6	3	9	0	1	1	618	69.1	5.39	0	3	2	1	2	1	0	0
Delta3_G2_84585.peg.2431	scaffold_29 Dihydrolipoamide dehydrogenase of 2-oxoglutarate dehydrogenase (EC 1.8.1.4)	0	4.651	3	1	1	0	0	3	471	49.9	8.44	1	0	0	0	0	0	0	0
Delta3_G2_84585.peg.2432	scaffold_29 Dihydrolipoamide succinyltransferase component (E2) of 2-oxoglutarate dehydrogenase complex (EC 2.3.1.61)	0.019	1.604	2	1	14	0	0	2	433	46.3	4.72	1	2	2	1	2	2	2	2
Delta3_G2_84585.peg.244	scaffold_0 oxidoreductase, selenocysteine-containing	0.001	3.126	3	1	1	0	1	1	439	49.9	5.1	0	0	0	0	0	1	0	0
Delta3_G2_84585.peg.2612	scaffold_34 Aspartyl-tRNA synthetase (EC 6.1.1.12)	0.002	2.611	3	2	4	0	1	1	592	66.7	6.16	0	0	0	1	0	0	2	1
Delta3_G2_84585.peg.2627	scaffold_34 CO dehydrogenase/acetyl-CoA synthase, acetyl-CoA synthase subunit (EC 2.3.1.169)	0	22.813	8	4	15	1	1	1	737	80.8	5.22	0	3	2	1	3	1	2	3
Delta3_G2_84585.peg.2628	scaffold_34 CO dehydrogenase/acetyl-CoA synthase, CO dehydrogenase subunit (EC 1.2.99.2)	0.002	2.665	1	1	11	0	1	1	676	73.7	6.34	1	3	1	1	1	1	2	1
Delta3_G2_84585.peg.2629	scaffold_34 Acetyl-CoA synthase corrinoid iron-sulfur protein, small subunit	0	11.279	3	1	11	0	1	1	523	55.5	5.05	2	1	2	2	1	2	0	1
Delta3_G2_84585.peg.2633	scaffold_34 TRAP transporter solute receptor, unknown substrate 6	0.001	2.896	3	1	3	0	1	1	364	40	8.37	0	1	0	1	0	0	0	1
Delta3_G2_84585.peg.2665	scaffold_35 Acyl-CoA dehydrogenase (EC 1.3.8.7)	0.007	1.98	3	2	6	1	1	1	616	67.8	6.55	1	1	1	0	1	1	0	1
Delta3_G2_84585.peg.2684	scaffold_35 Serine protein kinase (prkA protein), P-loop containing	0.001	2.912	4	2	2	0	2	1	686	78.3	5.31	0	1	1	0	0	0	0	0
Delta3_G2_84585.peg.2881	scaffold_44 Acetyl-coenzyme A synthetase (EC 6.2.1.1)	0.019	1.598	2	1	1	0	0	3	634	69.6	5.25	0	0	0	0	0	0	0	1
Delta3_G2_84585.peg.2992	scaffold_46 ATP synthase beta chain (EC 3.6.3.14)	0	56.312	27	8	111	1	0	0	472	51.3	4.92	14	11	13	11	17	13	15	17
Delta3_G2_84585.peg.2993	scaffold_46 ATP synthase gamma chain (EC 3.6.3.14)	0	10.478	7	1	3	0	1	1	296	32	5.34	0	1	0	0	1	0	0	1
Delta3_G2_84585.peg.2994	scaffold_46 ATP synthase alpha chain (EC 3.6.3.14)	0	13.524	7	5	13	0	1	1	505	54.9	5.11	3	3	1	2	0	2	2	0
Delta3_G2_84585.peg.305	scaffold_0 TRAP transporter solute receptor, TAXI family precursor	0	8.324	11	3	12	0	3	1	326	35.5	9.28	1	2	1	2	2	2	1	1
Delta3_G2_84585.peg.3088	scaffold_46 TRAP transporter solute receptor, unknown substrate 5	0	9.491	10	2	5	0	2	1	329	36.3	8.81	1	2	0	0	1	0	0	1
Delta3_G2_84585.peg.3209	scaffold_6 Tungsten-containing aldehyde ferredoxin oxidoreductase (EC 1.2.7.5)	0	6.819	6	3	6	2	2	1	580	60.8	5.24	0	0	2	0	1	0	0	3
Delta3_G2_84585.peg.3223	scaffold_6 Ferredoxin	0	5.504	3	1	4	0	1	1	503	56	6.25	0	2	1	0	0	1	0	0
Delta3_G2_84585.peg.3336	scaffold_6 Exodeoxyribonuclease V beta chain (EC 3.1.11.5)	0.037	1.286	0	1	27	0	0	2	1215	137.1	5.72	3	5	3	3	2	4	3	4
Delta3_G2_84585.peg.3401	scaffold_6 Malonyl CoA-acyl carrier protein transacylase (EC 2.3.1.39)	0.044	1.187	0	1	4	0	1	1	2618	286.8	5.73	0	0	1	0	1	0	1	1
Delta3_G2_84585.peg.3431	scaffold_62 Transcription termination factor Rho	0	11.68	9	4	10	0	0	0	415	46.6	5.96	3	0	2	1	0	2	2	0
Delta3_G2_84585.peg.3584	scaffold_7 Oxygen-independent coproporphyrinogen III oxidase, Fe-S oxidoreductase	0.007	2.027	5	1	1	1	1	1	289	32.6	8.9	0	1	0	0	0	0	0	0
Delta3_G2_84585.peg.3626	scaffold_7 Threonine synthase (EC 4.2.3.1)	0.02	1.545	1	1	5	0	1	1	501	55.2	5.97	0	1	1	1	1	0	0	1
Delta3_G2_84585.peg.3738	scaffold_7 two-component hybrid sensor and regulator	0	3.38	8	1	4	0	1	1	130	14.5	4.77	1	1	0	1	0	1	0	0
Delta3_G2_84585.peg.3827	scaffold_7 DNA-binding protein HU-beta	0	9.585	16	2	12	0	0	3	90	9.8	10.77	1	5	1	1	1	1	0	2
Delta3_G2_84585.peg.3999	scaffold_77 Oligopeptide/dipeptide ABC transporter, periplasmic substrate-binding protein	0	11.496	5	2	2	0	1	1	569	63.4	7.64	0	1	0	0	0	0	0	1
Delta3_G2_84585.peg.4234	scaffold_8 hypothetical protein	0.046	1.172	5	1	1	1	1	1	353	41.2	9.48	0	0	0	1	0	0	0	0
Delta3_G2_84585.peg.428	scaffold_0 Glutamate-1-semialdehyde aminotransferase (EC 5.4.3.8)	0	5.801	3	1	1	0	1	1	428	45.4	5.34	0	0	1	0	0	0	0	0
Delta3_G2_84585.peg.4323	scaffold_8 Enolase (EC 4.2.1.11)	0.049	1.156	2	1	2	1	1	1	430	47.4	5.08	0	2	0	0	0	0	0	0
Delta3_G2_84585.peg.4456	scaffold_8 Alanine dehydrogenase (EC 1.4.1.1)	0	5.578	7	2	6	0	2	1	370	39.1	5.05	1	2	1	0	1	0	0	1
Delta3_G2_84585.peg.4504	scaffold_8 probable binding protein component of amino acid ABC transporter	0	3.705	5	1	2	0	1	1	264	28.6	8.85	0	1	0	0	1	0	0	0
Delta3_G2_84585.peg.4590	scaffold_8 Inosine-5'-monophosphate dehydrogenase (EC 1.1.1.205) / CBS domain	0	3.902	4	2	5	1	0	0	485	52.6	7.02	1	1	0	0	0	1	0	2
Delta3_G2_84585.peg.4673	scaffold_85 DNA-directed RNA polymerase alpha subunit (EC 2.7.7.6)	0.003	2.291	5	2	2	0	2	1	340	37.6	5	0	0	0	1	0	0	1	0
Delta3_G2_84585.peg.4714	scaffold_88 Glycerol-3-phosphate ABC transporter, permease protein UgpA (TC 3.A.1.1.3)	0	10.891	7	3	4	1	1	1	565	64.1	8.9	0	0	0	0	1	0	0	3
Delta3_G2_84585.peg.4817	scaffold_93 Adenylate cyclase (EC 4.6.1.1)	0.027	1.413	1	1	8	0	0	2	621	69.6	5.88	0	1	1	1	0	1	1	3
Delta3_G2_84585.peg.486	scaffold_1 RNA polymerase sigma factor RpoD	0	7.684	3	1	4	0	1	1	587	67.7	9.45	0	2	0	0	1	0	0	1
Delta3_G2_84585.peg.4869	scaffold_95 Glutamate synthase [NADPH] large chain (EC 1.4.1.13)	0	7.234	2	2	9	1	1	1	1523	167.6	6.16	1	1	1	3	0	0	2	1
Delta3_G2_84585.peg.567	scaffold_1 Aconitate hydratase (EC 4.2.1.3)	0	6.221	3	2	7	1	0	0	913	100.5	5.08	1	0	2	2	0	2	0	0
Delta3_G2_84585.peg.594	scaffold_1 Formate hydrogenlyase transcriptional activator	0.041	1.229	1	1	7	0	1	1	560	62.3	8.4	1	1	2	0	1	0	0	2
Delta3_G2_84585.peg.611	scaffold_1 Formate dehydrogenase chain D (EC 1.2.1.2)	0.022	1.483	3	1	7	0	1	1	270	30.1	7.06	0	1	1	1	1	1	1	1
Delta3_G2_84585.peg.731	scaffold_10 Dissimilatory sulfite reductase, beta subunit (EC 1.8.99.3)	0	4.074	5	2	3	0	2	1	381	42.7	7.4	0	0	0	1	2	0	0	0
Delta3_G2_84585.peg.732	scaffold_10 Dissimilatory sulfite reductase, alpha subunit (EC 1.8.99.3)	0	37.623	8	3	31	0	1	1	430	49	5.11	2	6	4	3	5	3	4	4
Delta3_G2_84585.peg.792	scaffold_10 TRAP transporter solute receptor, TAXI family precursor	0	5.972	4	2	9	0	0	3	323	34.9	9.55	1	1	0	2	1	2	1	1
Delta3_G2_84585.peg.828	scaffold_10 ClpB protein	0	4.116	2	2	2	0	0	2	860	96.7	5.6	0	0	0	2	0	0	0	0
Delta3_G2_84585.peg.905	scaffold_109 Pyruvate formate-lyase (EC 2.3.1.54)	0.04	1.242	2	1	3	1	1	1	787	89	5.64	0	0	1	0	0	1	1	0
Delta3_G2_84585.peg.978	scaffold_12 Chaperone protein DnaK	0	14.241	3	2	11	0	0	2	632	67.9	5.06	1	1	2	1	2	1	1	2
Delta4_2004218807	orf36_0016_47 Anthranilate synthase component I [O.algarvensis Delta4] # COG COG0147(E,H) # pI 5.36 MW 54305	0	5.801	4	1	2	1	1	1	490	54.3	5.55	0	0	0	1	0	0	1	0
Delta4_2004218810	orf39_0016_47 anthranilate phosphoribosyltransferase [O.algarvensis Delta4] # COG COG0547(E) # pI 5.16 MW 35276	0	12.677	9	2	4	2	2	1	338	35.3	5.3	1	0	2	0	1	0	0	0
Delta4_2004218811	orf40_0016_47 Indole-3-glycerol-phosphate synthase [O.algarvensis Delta4] # COG COG0134(E) # pI 9.35 MW 28309	0.037	1.286	2	1	27	0	0	2	266	28.3	9.32	3	5	3	3	2	4	3	4
Delta4_2004218825	orf62_0016_47 Response regulator receiver [O.algarvensis Delta4] # COG COG0745(K,T) # pI 4.41 MW 13837	0	26.49	37	3	27	3	3	1	127	13.8	4.51	2	3	2	3	5	2	5	5
Delta4_2004218826	orf63_0016_47 Methylenetetrahydrofolate reductase [O.algarvensis Delta4] # COG COG0685(E) # pI 5.80 MW 34484	0	7.773	13	2	3	1	2	1	310	34.5	6.13	0	1	0	1	0	0	1	0
Delta4_2004218893	orf156_0016_47 membrane protein, Bmp family [O.algarvensis Delta4] # COG COG1744(R) # pI 5.24 MW 45241	0	4.585	10	3	5	3	3	1	417	45.2	5.41	2	1	0	1	0	0	1	0
Delta4_2004218925	orf12_0027_62 hypothetical protein [O.algarvensis Delta4] # COG none # pI 5.88 MW 10251	0	7.615	16	1	2	1	1	1	91	10.2	6.28	0	0	0	1	0	0	1	0
Delta4_2004218938	orf27_0027_62 Response regulator receiver ATP-binding region, ATPase-like Histidine kinase A, N-terminal [O.algarvensis Delta4] # COG COG0642(T) # pI 5.00 MW 63455	0	5.943	4	1	2	1	1	1	578	63.4	5.17	0	0	0	0	1	0	1	0
Delta4_2004218967	orf65_0027_62 4Fe-4S ferredoxin, iron-sulfur binding [O.algarvensis Delta4] # COG COG1148(C) # pI 5.36 MW 114683	0.001	3.126	1	1	1	0	1	1	1038	114.6	5.53	0	0	0	0	0	1	0	0
Delta4_2004218969	orf67_0027_62 5,10-methylenetetrahydrofolate reductase [O.algarvensis Delta4] # COG COG0685(E) # pI 6.28 MW 34834	0	5.714	5	1	2	1	1	1	315	34.8	6.73	0	0	1	0	1	0	0	0
Delta4_2004219025	orf40_0029_49 AICARFT/IMPCHase bienzyme [O.algarvensis Delta4] # COG COG0138(F) # pI 5.58 MW 24688	0.005	2.153	9	2	2	2	2	1	225	24.7	5.91	0	2	0	0	0	0	0	0
Delta4_2004219031	orf47_0029_49 L-allo-threonine aldolase [O.algarvensis Delta4] # COG COG2008(E) # pI 6.26 MW 31374	0.005	2.162	7	1	1	0	1	1	294	31.4	6.74	0	0	0	0	0	0	1	0
Delta4_2004219036	orf53_0029_49 Prismane [O.algarvensis Delta4] # COG COG1151(C) # pI 5.69 MW 73233	0	81.417	25	12	68	10	12	1	675	73.2	6.06	14	13	6	5	8	10	6	6
Delta4_2004219082	orf123_0029_49 Citrate synthase [O.algarvensis Delta4] # COG COG0372(C) # pI 6.61 MW 48140	0.039	1.269	3	1	1	1	1	1	426	48.1	7.09	0	0	0	0	1	0	0	0
Delta4_2004219121	orf36_0032_41 ClpX, ATPase regulatory subunit [O.algarvensis Delta4] # COG COG1219(O) # pI 5.15 MW 46125	0	4.933	3	1	2	0	1	1	414	46.1	5.25	0	1	0	0	1	0	0	0
Delta4_2004219134	orf51_0032_41 glycine dehydrogenase, subunit 2 [O.algarvensis Delta4] # COG COG1003(E) # pI 5.26 MW 52035	0	7.791	8	2	4	2	2	1	484	52	5.48	0	1	0	0	2	0	0	1
Delta4_2004219135	orf52_0032_41 glycine cleavage system P protein, subunit 1 [O.algarvensis Delta4] # COG COG0403(E) # pI 5.83 MW 48237	0	6.06	4	1	2	1	1	1	444	48.2	6.2	0	1	1	0	0	0	0	0
Delta4_2004219154	orf77_0032_41 Acyl-CoA dehydrogenase, C-terminal Acyl-CoA dehy drogenase, central region [O.algarvensis Delta4] # COG COG1960(I) # pI 5.53 MW 69547	0.009	1.858	1	1	5	0	0	3	633	69.5	5.8	1	1	0	0	1	1	0	1
Delta4_2004219179	orf1_0034_71 Phosphoribosylformylglycinamidine (FGAM) synthas e, synthetase domain [O.algarvensis Delta4] # COG COG0046(F) # pI 4.74 MW 109142	0.008	1.933	2	1	1	1	1	1	997	109.1	4.91	0	0	0	0	0	1	0	0
Delta4_2004219185	orf8_0034_71 Ribosome recycling factor [O.algarvensis Delta4] # COG COG0233(J) # pI 5.20 MW 21222	0	9.61	11	2	14	2	2	1	185	21.2	5.3	0	3	1	2	1	3	3	1
Delta4_2004219201	orf22_0034_71 Extracellular ligand-binding receptor [O.algarvensis Delta4] # COG COG0683(E) # pI 9.46 MW 44710	0.001	2.938	5	1	1	1	1	1	406	44.7	9.44	0	0	0	0	0	0	1	0
Delta4_2004219217	orf39_0034_71 Actin-like ATPase involved in cell morphogenesis [O.algarvensis Delta4] # COG COG1077(D) # pI 5.20 MW 36884	0	3.987	4	1	1	0	1	1	345	36.9	5.3	0	1	0	0	0	0	0	0
Delta4_2004219304	orf73_0044_59 Tryptophanyl-tRNA synthetase, class Ib [O.algarvensis Delta4] # COG COG0180(J) # pI 5.95 MW 37313	0.001	2.877	5	1	2	1	1	1	337	37.3	6.37	1	0	1	0	0	0	0	0
Delta4_2004219343	orf25_0055_55 two component transcriptional regulator, winged helix family [O.algarvensis Delta4] # COG COG0745(K,T) # pI 5.35 MW 25927	0	3.92	7	1	2	1	1	1	230	25.9	5.55	0	0	0	0	0	0	1	1
Delta4_2004219355	orf37_0055_55 phosphate ABC transporter, periplasmic phosphate -binding protein, [O.algarvensis Delta4] # COG COG0226(P) # pI 9.38 MW 38116	0	3.751	4	1	11	0	1	1	351	38.1	9.35	1	1	1	2	2	1	1	2
Delta4_2004219398	orf11_0067_40 2-hydroxyglutaryl-CoA dehydratase, D-component [O.algarvensis Delta4] # COG COG1775(E) # pI 5.18 MW 46409	0	11.101	3	1	8	1	1	1	415	46.4	5.31	1	2	1	0	2	1	1	0
Delta4_2004219409	orf25_0067_40 ACT domain protein [O.algarvensis Delta4] # COG COG4747(R) # pI 5.57 MW 16175	0.001	3.133	8	1	1	1	1	1	146	16.2	5.87	0	0	0	0	0	1	0	0
Delta4_2004219411	orf27_0067_40 GCN5-related N-acetyltransferase [O.algarvensis Delta4] # COG none # pI 7.83 MW 22169	0.004	2.285	7	1	1	1	1	1	187	22.2	8.12	0	0	0	0	0	0	1	0
Delta4_2004219413	orf31_0067_40 Ribosomal protein L4/L1e [O.algarvensis Delta4] # COG COG0088(J) # pI 9.93 MW 22565	0	4.55	5	1	2	1	1	1	207	22.6	9.94	0	1	0	0	0	0	0	1
Delta4_2004219416	orf34_0067_40 50S ribosomal protein L10 [O.algarvensis Delta4] # COG COG0244(J) # pI 7.84 MW 18800	0.022	1.49	6	1	1	1	1	1	173	18.8	8.27	0	0	0	0	1	0	0	0
Delta4_2004219422	orf39_0067_40 Translation elongation factor Tu Small GTP-bindi ng protein domain [O.algarvensis Delta4] # COG COG0050(J) # pI 4.90 MW 43657	0	69.894	42	13	99	5	5	1	397	43.6	5.02	13	10	13	14	13	15	9	12
Delta4_2004219479	orf38_0077_42 exported protein [O.algarvensis Delta4] # COG COG1638(G) # pI 9.39 MW 36259	0	36.971	32	6	15	4	6	1	329	36.2	9.38	2	5	2	1	3	0	0	2
Delta4_2004219509	orf25_0080_49 branched chain amino acid ABC transporter, perip lasmic amino acid-binding protein [O.algarvensis Delta4] # COG COG0683(E) # pI 5.50 MW 43344	0	110.643	57	17	131	13	13	1	397	43.3	5.68	15	15	22	15	20	15	18	11
Delta4_2004219586	orf5_0083_47 AMP-dependent synthetase and ligase [O.algarvensis Delta4] # COG COG1022(I) # pI 5.15 MW 65458	0.034	1.327	2	1	1	1	1	1	600	65.4	5.27	1	0	0	0	0	0	0	0
Delta4_2004219678	orf7_0089_63 Oligopeptide/dipeptide ABC transporter, ATP-bind ing protein, C-terminal [O.algarvensis Delta4] # COG COG0444(E,P) # pI 5.70 MW 78540	0	3.911	2	1	2	1	1	1	703	78.5	6.04	1	0	0	0	0	1	0	0
Delta4_2004219682	orf11_0089_63 Bacterial extracellular solute-binding protein, family 5 [O.algarvensis Delta4] # COG COG0747(E) # pI 9.06 MW 63492	0	108.264	36	15	106	12	12	1	569	63.5	9.01	20	13	9	7	18	12	16	11
Delta4_2004219871	orf44_0111_31 iron-sulfur cluster-binding protein, [O.algarvensis Delta4] # COG COG0493(E,R) # pI 4.96 MW 83272	0	5.416	3	1	3	1	1	1	776	83.2	5.08	0	1	0	0	1	0	1	0
Delta4_2004219872	orf45_0111_31 glutamate synthase, alpha subunit [O.algarvensis Delta4] # COG COG0069(E) # pI 8.58 MW 58900	0.001	2.984	2	1	6	1	1	1	544	58.9	8.22	1	1	0	1	1	0	1	1
Delta4_2004219904	orf28_0112_51 Methylmalonyl-CoA mutase [O.algarvensis Delta4] # COG COG1884(I) # pI 5.03 MW 76934	0	12.997	7	4	13	2	4	1	708	76.9	5.15	1	2	2	2	4	1	1	0
Delta4_2004219920	orf49_0112_51 Succinyl-CoA synthetase, beta subunit [O.algarvensis Delta4] # COG COG0045(C) # pI 4.66 MW 41076	0	5.575	8	2	3	1	1	1	386	41.1	4.78	0	0	0	2	0	0	1	0
Delta4_2004219933	orf15_0116_74 Histone-like bacterial DNA-binding protein [O.algarvensis Delta4] # COG COG0776(L) # pI 10.07 MW 10692	0	6.378	14	1	3	1	1	1	94	10.7	10.07	0	1	0	0	1	0	0	1
Delta4_2004220033	orf25_0123_65 Twin-arginine translocation pathway signal [O.algarvensis Delta4] # COG COG0243(C) # pI 5.86 MW 73130	0	4.114	3	1	1	0	1	1	692	73.1	6.25	0	0	0	0	0	0	1	0
Delta4_2004220049	orf18_0124_71 Redox-active disulfide protein 2 [O.algarvensis Delta4] # COG none # pI 5.71 MW 7965	0	7.16	30	1	3	1	1	1	76	8	6	0	0	0	0	1	0	1	1
Delta4_2004220077	orf5_0128_42 glutamate synthase-related protein [O.algarvensis Delta4] # COG COG0069(E) # pI 5.77 MW 59862	0	9.042	7	3	9	3	3	1	551	59.8	6.1	1	1	1	1	3	0	1	1
Delta4_2004220133	orf26_0131_74 adenylylsulfate reductase, beta subunit [O.algarvensis Delta4] # COG COG4231(C) # pI 4.52 MW 16098	0	32.109	60	6	55	3	3	1	145	16.1	4.68	5	9	9	5	6	8	7	6
Delta4_2004220141	orf8_0134_32 carbamoyl-phosphate synthase large chain [O.algarvensis Delta4] # COG COG0458(E,F) # pI 4.97 MW 117388	0	11.849	4	2	10	0	2	1	1068	117.3	5.07	2	1	1	1	0	2	3	0
Delta4_2004220169	orf44_0134_32 3-ketoacyl-CoA thiolase [O.algarvensis Delta4] # COG COG0183(I) # pI 5.21 MW 44693	0	7.295	5	1	1	1	1	1	421	44.7	5.38	0	0	0	0	0	0	1	0
Delta4_2004220170	orf45_0134_32 Dehydrogenases with different specificities (rel ated to short-chain alcohol dehydrogenases) [O.algarvensis Delta4] # COG COG1028(I,Q,R) # pI 5.72 MW 27899	0	17.387	18	3	15	3	3	1	261	27.9	6	0	3	3	2	2	0	3	2
Delta4_2004220256	orf16_0141_55 immunogenic protein [O.algarvensis Delta4] # COG COG2358(R) # pI 9.84 MW 34938	0	30.194	19	5	25	2	2	1	324	34.9	9.85	2	6	1	4	4	3	3	2
Delta4_2004220390	orf13_0161_15 Histone-like bacterial DNA-binding protein [O.algarvensis Delta4] # COG COG0776(L) # pI 9.68 MW 10254	0	5.395	21	3	5	0	3	1	91	10.2	9.67	0	3	0	0	1	0	0	1
Delta4_2004220450	orf11_0165_57 acetate-CoA ligase, [O.algarvensis Delta4] # COG COG0365(I) # pI 5.28 MW 69304	0	18.349	8	4	5	0	2	1	634	69.3	5.49	0	1	0	1	2	0	0	1
Delta4_2004220527	orf14_0168_69 Acetyl-CoA carboxylase, carboxyltransferase comp onent (subunits alpha and beta) [O.algarvensis Delta4] # COG COG4799(I) # pI 5.96 MW 63738	0	7.388	6	2	5	2	2	1	577	63.7	6.38	1	1	0	0	1	0	1	1
Delta4_2004220565	orf21_0169_47 Electron transfer flavoprotein, alpha subunit [O.algarvensis Delta4] # COG COG2025(C) # pI 4.64 MW 32864	0	4.214	6	1	1	1	1	1	319	32.8	4.78	0	1	0	0	0	0	0	0
Delta4_2004220588	orf14_0171_50 Cytoplasmic chaperone TorD [O.algarvensis Delta4] # COG COG3381(R) # pI 5.14 MW 24567	0	5.573	5	1	4	1	1	1	221	24.6	5.3	0	0	1	0	1	0	1	1
Delta4_2004220596	orf25_0171_50 Cysteine synthase K/M Cysteine synthase A [O.algarvensis Delta4] # COG COG0031(E) # pI 4.99 MW 32132	0	10.197	16	3	5	3	3	1	307	32.1	5.07	1	1	1	1	1	0	0	0
Delta4_2004220642	orf13_0174_81 Bordetella pertussis Bvg accessory factor [O.algarvensis Delta4] # COG COG1521(K) # pI 5.02 MW 27667	0	8.425	14	2	3	2	2	1	256	27.6	5.2	0	1	0	1	0	0	1	0
Delta4_2004220646	orf19_0174_81 universal stress protein [O.algarvensis Delta4] # COG COG0589(T) # pI 5.73 MW 33704	0	14.766	6	1	8	1	1	1	305	33.7	6.1	2	0	1	1	1	1	2	0
Delta4_2004220660	orf5_0178_49 Bacterial extracellular solute-binding protein, family 3 [O.algarvensis Delta4] # COG COG0834(E,T) # pI 9.52 MW 26285	0	3.705	6	1	2	0	1	1	240	26.3	9.51	0	1	0	0	1	0	0	0
Delta4_2004220698	orf19_0180_39 TPR repeat [O.algarvensis Delta4] # COG COG0457(R) # pI 7.09 MW 23129	0.034	1.309	7	1	1	1	1	1	210	23.1	7.43	0	0	0	0	0	0	1	0
Delta4_2004220741	orf1_0185_73 Histone-like bacterial DNA-binding protein [O.algarvensis Delta4] # COG COG0776(L) # pI 9.51 MW 10351	0	13.369	33	2	6	2	2	1	94	10.3	9.45	0	3	0	0	2	0	0	1
Delta4_2004220825	orf5_0199_55 Threonyl-tRNA synthetase, class IIa [O.algarvensis Delta4] # COG COG0441(J) # pI 5.61 MW 72918	0.001	3.169	2	1	1	1	1	1	639	72.9	5.95	0	0	0	0	0	0	1	0
Delta4_2004220849	orf20_0204_59 HMG-CoA lyase- [O.algarvensis Delta4] # COG COG0119(E) # pI 5.45 MW 43938	0	3.599	3	1	4	1	1	1	388	43.9	5.72	0	0	1	1	0	1	1	0
Delta4_2004220869	orf22_0208_74 Peroxiredoxin [O.algarvensis Delta4] # COG COG2077(O) # pI 4.36 MW 21085	0	15.676	36	4	11	4	4	1	200	21.1	4.54	1	1	1	3	2	0	2	1
Delta4_2004220881	orf14_0215_58 Translation elongation factor G Small GTP-bindin g protein domain [O.algarvensis Delta4] # COG COG0480(J) # pI 4.76 MW 74795	0	5.453	5	2	5	2	2	1	689	74.7	4.87	0	1	0	1	1	0	1	1
Delta4_2004220900	orf6_0219 AMP-dependent synthetase and ligase [O.algarvensis Delta4] # COG COG0318(I,Q) # pI 5.54 MW 56754	0.002	2.704	5	1	1	1	1	1	518	56.7	5.77	0	0	1	0	0	0	0	0
Delta4_2004220919	orf15_0221_5 adenylylsulfate reductase, beta subunit [O.algarvensis Delta4] # COG COG1146(C) # pI 4.88 MW 20690	0	11.333	15	2	26	0	0	3	184	20.7	4.98	2	3	3	3	2	6	4	3
Delta4_2004220942	orf5_0225_18 haem catalase/peroxidase [O.algarvensis Delta4] # COG COG0376(P) # pI 4.80 MW 81153	0	15.444	9	4	11	4	4	1	732	81.1	4.92	1	1	3	0	1	1	3	1
Delta4_2004220976	orf5_0231_59 Histidine triad (HIT) protein [O.algarvensis Delta4] # COG COG0537(F,G,R) # pI 6.58 MW 12744	0	6.246	19	1	1	1	1	1	112	12.7	7.11	0	0	0	0	0	0	1	0
Delta4_2004220983	orf14_0231_59 SAICAR synthetase [O.algarvensis Delta4] # COG COG0152(F) # pI 4.68 MW 33127	0	4.067	14	2	3	2	2	1	298	33.1	4.81	0	1	0	0	0	0	1	1
Delta4_2004221078	orf15_0260_19 Integrins alpha chain [O.algarvensis Delta4] # COG COG1596(M) # pI 4.85 MW 55174	0	5.621	3	1	4	0	1	1	508	55.1	5.03	0	1	0	0	1	0	1	1
Delta4_2004221107	orf6_0265_9 3-hydroxybutyryl-CoA dehydratase [O.algarvensis Delta4] # COG COG1024(I) # pI 5.25 MW 27529	0	4.683	6	1	1	1	1	1	254	27.5	5.33	0	0	0	1	0	0	0	0
Delta4_2004221112	orf5_0266_2 Chaperonin Cpn10 [O.algarvensis Delta4] # COG COG0234(O) # pI 5.92 MW 10484	0	18.254	44	4	23	4	4	1	95	10.5	6.18	4	5	3	3	3	1	3	1
Delta4_2004221113	orf6_0266_2 Chaperonin Cpn60/TCP-1 [O.algarvensis Delta4] # COG COG0459(O) # pI 5.83 MW 39760	0	236.384	85	29	317	2	2	1	370	39.7	6.01	44	44	47	39	51	23	37	32
Delta4_2004221144	orf12_0271 conserved hypothetical protein [O.algarvensis Delta4] # COG none # pI 6.17 MW 15395	0	4.494	13	1	3	1	1	1	136	15.4	6.58	1	1	0	0	0	0	1	0
Delta4_2004221227	orf4_0295_66 Aminotransferase class-III [O.algarvensis Delta4] # COG COG0001(H) # pI 4.85 MW 44599	0	5.801	3	1	1	0	1	1	427	44.6	4.97	0	0	1	0	0	0	0	0
Delta4_2004221302	orf8_0314_1 FAD dependent oxidoreductase [O.algarvensis Delta4] # COG COG0493(E,R) # pI 8.76 MW 27505	0.002	2.738	4	1	4	0	1	1	246	27.5	8.44	0	1	1	0	0	1	0	1
Delta4_2004221304	orf11_0314_1 NADH dehydrogenase (quinone) [O.algarvensis Delta4] # COG COG1894(C) # pI 5.84 MW 67482	0	4.087	2	1	4	1	1	1	615	67.4	6.13	1	0	0	1	0	2	0	0
Delta4_2004221314	orf11_0316_71 Isocitrate/isopropylmalate dehydrogenase [O.algarvensis Delta4] # COG COG0538(C) # pI 4.91 MW 44565	0.004	2.213	4	1	1	1	1	1	407	44.5	5.03	0	1	0	0	0	0	0	0
Delta4_2004221376	orf6_0337 2-oxoglutarate dehydrogenase, E2 component, dihy drolipoamide succinyltransferase [O.algarvensis Delta4] # COG COG0508(C) # pI 5.05 MW 45151	0	4.024	4	1	1	1	1	1	417	45.1	5.14	0	1	0	0	0	0	0	0
Delta4_2004221377	orf7_0337 Pyruvate/2-oxoglutarate dehydrogenase complex, d ihydrolipoamide dehydrogenase (E3) component, and related enzymes [O.algarvensis Delta4] # COG COG1249(C) # pI 8.09 MW 49623	0	4.849	9	2	3	1	1	1	471	49.6	7.99	1	2	0	0	0	0	0	0
Delta4_2004221388	orf1_0348 -tRNA synthetase, class I Aminoacyl-tRNA synthet ase, class Ia Leucyl-tRNA synthetase bacterial/mitochondri al, class Ia [O.algarvensis Delta4] # COG COG0495(J) # pI 5.61 MW 98566	0.009	1.844	2	1	3	1	1	1	866	98.5	5.86	0	0	0	1	0	1	1	0
Delta4_2004221406	orf4_0353 S-adenosylhomocysteine hydrolase [O.algarvensis Delta4] # COG COG0499(H) # pI 5.07 MW 53097	0	6.471	4	3	11	0	0	2	484	53.1	5.21	3	3	0	0	1	1	1	2
Delta4_2004221493	orf2_0374_3 glyceraldehyde-3-phosphate dehydrogenase, type I [O.algarvensis Delta4] # COG COG0057(G) # pI 5.41 MW 35771	0	7.761	10	2	2	0	2	1	334	35.7	5.67	1	0	0	0	0	0	0	1
Delta4_2004221563	orf2_0394_16 Bacterial type II secretion system protein E [O.algarvensis Delta4] # COG COG2804(N,U) # pI 5.43 MW 86036	0	5.075	3	1	1	1	1	1	768	86	5.59	0	0	0	0	0	0	0	1
Delta4_2004221565	orf5_0394_16 3-hydroxybutyryl-CoA dehydratase [O.algarvensis Delta4] # COG COG1024(I) # pI 5.03 MW 27529	0	3.579	5	1	2	1	1	1	263	27.5	5.11	1	0	0	0	0	1	0	0
Delta4_2004221689	orf3_0458 response regulator receiver domain protein (CheY - [O.algarvensis Delta4] # COG COG2204(T) # pI 5.40 MW 13147	0.03	1.358	10	1	1	0	1	1	117	13.1	5.6	0	0	0	0	0	0	1	0
Delta4_2004221690	orf4_0458 acetyl-coenzyme A synthetase [O.algarvensis Delta4] # COG COG0365(I) # pI 5.04 MW 69733	0	80.802	38	16	56	12	14	1	635	69.7	5.21	3	13	6	7	12	2	10	3
Delta4_2004221707	orf1_0486 Quinone-interacting membrane-bound oxidoreductas e complex subunit C [O.algarvensis Delta4] # COG COG1150(C) # pI 8.54 MW 41545	0	9.126	6	1	7	1	1	1	376	41.5	8.24	1	1	1	0	1	1	1	1
Delta4_2004221708	orf2_0486 Quinone-interacting membrane-bound oxidoreductas e complex subunit B [O.algarvensis Delta4] # COG COG1148(C) # pI 4.62 MW 85759	0	27.822	16	8	22	8	8	1	777	85.7	4.75	5	3	2	3	3	2	4	0
Delta4_2004221709	orf3_0486 Quinone-interacting membrane-bound oxidoreductas e complex subunit A [O.algarvensis Delta4] # COG COG1148(C) # pI 4.88 MW 45210	0	11.252	11	2	3	2	2	1	412	45.2	4.98	2	0	0	0	0	0	1	0
Delta4_2004221738	orf4_0523 universal stress protein family [O.algarvensis Delta4] # COG COG0589(T) # pI 6.65 MW 18006	0.001	2.94	13	1	1	1	1	1	162	18	7.18	0	0	0	0	0	0	1	0
Delta4_2004221752	orf6_0543_1 Formate-tetrahydrofolate ligase, FTHFS [O.algarvensis Delta4] # COG COG2759(F) # pI 5.49 MW 63625	0	79.262	34	16	86	5	5	1	587	63.6	5.72	11	14	14	9	11	7	11	9
Delta4_2004221811	orf2_0622 dissimilatory sulfite reductase beta subunit [O.algarvensis Delta4] # COG COG2221(C) # pI 6.67 MW 42733	0	70.156	34	14	115	11	13	1	381	42.7	7.09	10	19	12	13	18	11	16	16
Delta4_A1_76586.peg.2491	NODE_2_length_524860_cov_13.38_ID_1188080 Preprotein translocase subunit YajC (TC 3.A.5.1.1)	0	12.067	29	2	5	2	2	1	119	12.8	10.11	1	2	1	0	1	0	0	0
Delta4_A1_76586.peg.3640	NODE_41_length_22176_cov_13.5764_ID_105232 ATP synthase epsilon chain (EC 3.6.3.14)	0	3.955	9	1	2	1	1	1	137	14.7	6.57	1	0	0	0	0	0	1	0
Delta4_A1_76586.peg.3641	NODE_41_length_22176_cov_13.5764_ID_105232 ATP synthase beta chain (EC 3.6.3.14)	0	97.571	41	13	143	8	10	1	471	50.9	4.81	18	18	18	15	22	16	18	18
Delta4_A1_76586.peg.3642	NODE_41_length_22176_cov_13.5764_ID_105232 ATP synthase gamma chain (EC 3.6.3.14)	0	19.183	10	2	8	2	2	1	296	32	5.05	1	2	2	0	2	0	1	0
Delta4_A1_76586.peg.3643	NODE_41_length_22176_cov_13.5764_ID_105232 ATP synthase alpha chain (EC 3.6.3.14)	0	78.56	36	16	82	7	9	1	505	54.4	5	11	12	8	13	8	13	12	5
Delta4_A1_76586.peg.3644	NODE_41_length_22176_cov_13.5764_ID_105232 ATP synthase delta chain (EC 3.6.3.14)	0	16.155	27	3	14	2	2	1	183	19.8	5.48	2	1	2	1	1	2	4	1
Delta4_A1_76586.peg.3645	NODE_41_length_22176_cov_13.5764_ID_105232 ATP synthase F0 sector subunit b (EC 3.6.3.14)	0	15.604	27	3	13	3	3	1	195	21.5	5.01	0	3	1	1	3	1	3	1
Delta4_A1_76586.peg.3646	NODE_41_length_22176_cov_13.5764_ID_105232 ATP synthase F0 sector subunit b' (EC 3.6.3.14)	0	14.041	18	2	3	2	2	1	141	15.5	5.22	0	2	0	0	1	0	0	0
Delta4_A1_76586.peg.829	NODE_15_length_142507_cov_14.7579_ID_353408 Transcription termination protein NusA	0	14.57	10	4	17	0	4	1	562	61.7	4.46	1	2	2	2	3	2	4	1
Delta4_A2_76587.peg.2884	NODE_363_length_21178_cov_13.4274 Acyl-CoA dehydrogenase (EC 1.3.99.3)	0	25.012	16	7	15	6	6	1	642	70.3	5.73	3	5	2	0	1	2	1	1
Delta4_A2_76587.peg.3882	NODE_404_length_254022_cov_14.5645 Aconitate hydratase (EC 4.2.1.3)	0	13.963	4	3	29	1	1	1	895	97.3	5.16	5	2	4	5	3	5	3	2
Delta4_A2_76587.peg.4057	NODE_407_length_43451_cov_14.361 Polyribonucleotide nucleotidyltransferase (EC 2.7.7.8)	0	17.088	8	3	14	3	3	1	703	77	5.38	1	2	3	2	2	0	3	1
Delta4_A2_76587.peg.4083	NODE_408_length_69723_cov_14.2909 hypothetical protein	0.002	2.504	4	1	2	1	1	1	253	28.5	9.38	1	0	0	0	0	1	0	0
Delta4_A2_76587.peg.4492	NODE_428_length_33788_cov_13.8735 Coenzyme F420-reducing hydrogenase, beta subunit	0.003	2.336	3	1	3	0	1	1	316	35.9	5.41	1	1	0	0	0	0	1	0
Delta4_A3_76588.peg.2312	NODE_33_length_62062_cov_175.902_ID_740846 DsrK-like protein @ selenocysteine-containing	0.001	3.126	3	1	1	0	1	1	439	49.6	5.34	0	0	0	0	0	1	0	0
Delta4_G1_76589.peg.1024	NODE_17_length_113147_cov_24.3646_ID_846128 Acyl-CoA dehydrogenase (EC 1.3.99.3)	0.009	1.858	1	1	5	0	0	3	615	66.9	5.26	1	1	0	0	1	1	0	1
Delta4_G1_76589.peg.1127	NODE_18_length_97141_cov_28.2538_ID_799666 Inosine-5'-monophosphate dehydrogenase (EC 1.1.1.205)	0	6.166	6	1	10	1	1	1	225	25.2	7.42	1	1	1	1	2	1	2	1
Delta4_G1_76589.peg.1186	NODE_18_length_97141_cov_28.2538_ID_799666 5,10-methylenetetrahydrofolate reductase (EC 1.5.1.20)	0	7.359	8	1	5	1	1	1	289	30.9	5.99	0	1	1	1	0	1	0	1
Delta4_G1_76589.peg.1188	NODE_18_length_97141_cov_28.2538_ID_799666 heterodisulfide reductase, subunit A/methylviologen reducing hydrogenase, subunit delta	0	15.894	3	2	10	2	2	1	1265	137.3	4.79	0	2	1	0	3	0	3	1
Delta4_G1_76589.peg.1189	NODE_18_length_97141_cov_28.2538_ID_799666 CoB--CoM-reducing hydrogenase (Sec) delta subunit @ selenocysteine-containing	0	4.252	12	1	1	1	1	1	143	15.6	7.72	0	0	0	0	1	0	0	0
Delta4_G1_76589.peg.1194	NODE_18_length_97141_cov_28.2538_ID_799666 DsrK-like protein @ selenocysteine-containing	0.001	3.126	3	1	1	0	1	1	439	49.6	5.2	0	0	0	0	0	1	0	0
Delta4_G1_76589.peg.1209	NODE_19_length_95929_cov_24.7405_ID_843502 Carbamoyl-phosphate synthase small chain (EC 6.3.5.5)	0.003	2.37	5	1	1	1	1	1	385	42.5	6.05	0	0	1	0	0	0	0	0
Delta4_G1_76589.peg.1315	NODE_1_length_549398_cov_27.5846_ID_846724 Phage shock protein A	0.014	1.709	4	1	2	0	1	1	226	26.4	5.96	0	0	1	0	1	0	0	0
Delta4_G1_76589.peg.1380	NODE_1_length_549398_cov_27.5846_ID_846724 ClpB protein	0	4.116	2	2	2	0	0	2	867	97	5.38	0	0	0	2	0	0	0	0
Delta4_G1_76589.peg.1397	NODE_1_length_549398_cov_27.5846_ID_846724 ATP phosphoribosyltransferase (EC 2.4.2.17)	0.004	2.193	7	1	1	0	1	1	291	32.5	5.15	1	0	0	0	0	0	0	0
Delta4_G1_76589.peg.1441	NODE_1_length_549398_cov_27.5846_ID_846724 Dihydrodipicolinate synthase (EC 4.2.1.52)	0	5.376	7	1	4	0	1	1	348	36.8	4.68	0	1	1	0	1	0	0	1
Delta4_G1_76589.peg.1442	NODE_1_length_549398_cov_27.5846_ID_846724 TPR domain protein	0	5.727	9	1	3	1	1	1	206	22.4	4.91	0	1	0	0	1	0	1	0
Delta4_G1_76589.peg.1445	NODE_1_length_549398_cov_27.5846_ID_846724 Sulfite reductase alpha subunit (EC 1.8.99.1)	0	63.399	30	9	68	5	6	1	437	49.3	5.33	6	11	7	7	11	8	9	9
Delta4_G1_76589.peg.1487	NODE_1_length_549398_cov_27.5846_ID_846724 Carboxyl-terminal protease (EC 3.4.21.102)	0.001	3.16	3	1	4	1	1	1	434	47.6	8.46	1	0	0	1	0	2	0	0
Delta4_G1_76589.peg.1573	NODE_1_length_549398_cov_27.5846_ID_846724 Molybdopterin oxidoreductase, iron-sulfur binding subunit (EC 1.2.7.-)	0	8.7	2	1	2	1	1	1	982	108.4	8.24	0	1	0	0	0	0	1	0
Delta4_G1_76589.peg.1611	NODE_1_length_549398_cov_27.5846_ID_846724 TRAP transporter solute receptor, unknown substrate 6	0	73.828	29	10	89	10	10	1	389	42.4	8.84	12	12	11	10	14	7	13	10
Delta4_G1_76589.peg.1613	NODE_1_length_549398_cov_27.5846_ID_846724 Chaperone protein HtpG	0	15.132	6	3	13	2	2	1	641	73	4.89	2	3	1	1	1	2	2	1
Delta4_G1_76589.peg.1663	NODE_1_length_549398_cov_27.5846_ID_846724 Dipeptide-binding ABC transporter, periplasmic substrate-binding component (TC 3.A.1.5.2)	0	4.279	9	3	3	0	3	1	499	55.9	9.26	0	1	0	0	0	1	1	0
Delta4_G1_76589.peg.1733	NODE_1_length_549398_cov_27.5846_ID_846724 2-keto-3-deoxy-D-arabino-heptulosonate-7-phosphate synthase I beta (EC 2.5.1.54)	0	12.334	7	3	12	1	3	1	625	68.7	5.72	2	0	1	3	1	3	2	0
Delta4_G1_76589.peg.1781	NODE_1_length_549398_cov_27.5846_ID_846724 hypothetical protein	0.001	2.935	11	1	1	1	1	1	104	11.5	4.84	0	0	0	0	0	0	0	1
Delta4_G1_76589.peg.1834	NODE_20_length_95691_cov_27.0735_ID_145872 putative GAF sensor protein	0	10.798	35	3	8	1	3	1	182	20.1	5.59	0	2	2	0	2	0	2	0
Delta4_G1_76589.peg.1896	NODE_20_length_95691_cov_27.0735_ID_145872 hypothetical protein	0.028	1.395	12	1	1	1	1	1	115	12.7	8.76	0	0	0	1	0	0	0	0
Delta4_G1_76589.peg.1911	NODE_21_length_91235_cov_25.0398_ID_844198 CO dehydrogenase/acetyl-CoA synthase, CO dehydrogenase subunit (EC 1.2.99.2)	0	13.287	9	4	14	1	3	1	656	70.7	5.9	2	2	2	3	1	1	2	1
Delta4_G1_76589.peg.1914	NODE_21_length_91235_cov_25.0398_ID_844198 Rubredoxin	0	6.33	11	1	7	1	1	1	109	12.7	7.59	1	1	1	1	1	0	1	1
Delta4_G1_76589.peg.1924	NODE_21_length_91235_cov_25.0398_ID_844198 Thioredoxin reductase (EC 1.8.1.9)	0	3.367	2	1	1	1	1	1	532	57.9	4.94	0	0	0	0	0	0	1	0
Delta4_G1_76589.peg.1930	NODE_21_length_91235_cov_25.0398_ID_844198 Rubrerythrin	0	6.643	20	2	3	2	2	1	153	18	4.74	0	2	0	0	1	0	0	0
Delta4_G1_76589.peg.1956	NODE_21_length_91235_cov_25.0398_ID_844198 Rubrerythrin	0	3.336	8	1	2	1	1	1	158	17.7	4.98	0	0	0	0	1	0	0	1
Delta4_G1_76589.peg.1962	NODE_21_length_91235_cov_25.0398_ID_844198 Cysteine desulfurase (EC 2.8.1.7), NifS subfamily	0.001	3.241	8	1	1	1	1	1	389	41.7	5.43	0	0	0	0	0	0	1	0
Delta4_G1_76589.peg.1964	NODE_21_length_91235_cov_25.0398_ID_844198 Rubrerythrin	0	10.486	23	3	7	3	3	1	191	21.4	5.17	0	2	0	1	2	0	2	0
Delta4_G1_76589.peg.1965	NODE_21_length_91235_cov_25.0398_ID_844198 Superoxide reductase (EC 1.15.1.2)	0	9.628	26	2	5	2	2	1	124	13.5	5.07	0	1	1	0	2	0	1	0
Delta4_G1_76589.peg.1966	NODE_21_length_91235_cov_25.0398_ID_844198 Flavodoxin	0.005	2.118	6	1	1	1	1	1	155	16.9	8.82	1	0	0	0	0	0	0	0
Delta4_G1_76589.peg.1972	NODE_21_length_91235_cov_25.0398_ID_844198 rubredoxin-oxygen oxidoreductase	0	4.043	4	1	1	1	1	1	395	44.6	5.97	0	1	0	0	0	0	0	0
Delta4_G1_76589.peg.200	NODE_11_length_177682_cov_25.2065_ID_846354 Peptidyl-prolyl cis-trans isomerase domain protein	0.011	1.781	5	1	1	0	0	0	189	21.6	5.35	0	0	0	0	0	1	0	0
Delta4_G1_76589.peg.2009	NODE_22_length_88867_cov_24.5417_ID_845484 Dodecin	0	5.969	25	1	1	1	1	1	69	7.5	6.7	0	1	0	0	0	0	0	0
Delta4_G1_76589.peg.2012	NODE_22_length_88867_cov_24.5417_ID_845484 Integration host factor beta subunit	0.002	2.676	20	1	1	1	1	1	91	10.2	9.7	0	1	0	0	0	0	0	0
Delta4_G1_76589.peg.2076	NODE_22_length_88867_cov_24.5417_ID_845484 LSU ribosomal protein L9p	0	5.169	8	1	2	1	1	1	168	18.8	5.74	0	0	0	0	1	1	0	0
Delta4_G1_76589.peg.2078	NODE_22_length_88867_cov_24.5417_ID_845484 SSU ribosomal protein S6p	0	6.483	23	2	3	1	2	1	158	17.7	4.77	0	1	0	0	0	1	1	0
Delta4_G1_76589.peg.2130	NODE_23_length_82887_cov_28.003_ID_151672 hypothetical protein	0	3.463	21	1	1	1	1	1	62	7	4.61	0	0	0	0	0	0	0	1
Delta4_G1_76589.peg.2166	NODE_24_length_65993_cov_25.8104_ID_846204 DNA-binding response regulator, AraC family	0	10.466	31	2	12	1	2	1	137	15.5	4.86	2	2	0	2	1	2	2	1
Delta4_G1_76589.peg.2167	NODE_24_length_65993_cov_25.8104_ID_846204 Sensory box histidine kinase/response regulator	0.028	1.383	1	1	1	1	0	0	1137	127.3	4.91	1	0	0	0	0	0	0	0
Delta4_G1_76589.peg.2170	NODE_24_length_65993_cov_25.8104_ID_846204 ATP synthase C chain (EC 3.6.3.14)	0	6.831	33	2	6	1	2	1	82	8	4.73	0	1	1	1	2	0	1	0
Delta4_G1_76589.peg.2188	NODE_24_length_65993_cov_25.8104_ID_846204 Branched-chain amino acid ABC transporter, amino acid-binding protein (TC 3.A.1.4.1)	0	113.536	58	17	172	13	17	1	375	39.6	9.07	17	27	23	18	23	18	20	26
Delta4_G1_76589.peg.2191	NODE_24_length_65993_cov_25.8104_ID_846204 ABC-type transport system involved in resistance to organic solvents, periplasmic component USSDB6C	0.015	1.653	3	1	1	0	1	1	346	37.8	5.02	0	0	0	0	0	0	1	0
Delta4_G1_76589.peg.2204	NODE_24_length_65993_cov_25.8104_ID_846204 Dipeptide-binding ABC transporter, periplasmic substrate-binding component (TC 3.A.1.5.2)	0	22.285	11	7	19	6	7	1	516	58.5	9.42	4	2	2	2	1	3	2	3
Delta4_G1_76589.peg.228	NODE_11_length_177682_cov_25.2065_ID_846354 Amino acid ABC transporter, periplasmic amino acid-binding protein	0	38.603	40	9	40	9	9	1	275	31.1	9.44	4	6	5	4	6	5	4	6
Delta4_G1_76589.peg.2329	NODE_26_length_62236_cov_26.6221_ID_846730 DNA-binding protein HU-beta	0	23.57	33	3	41	1	1	1	90	9.8	10.46	5	8	5	4	5	5	4	5
Delta4_G1_76589.peg.2337	NODE_26_length_62236_cov_26.6221_ID_846730 Benzoyl-CoA reductase subunit BadE (EC 1.3.99.15)	0	4.635	10	2	2	2	2	1	410	44.7	5	0	1	0	0	0	0	1	0
Delta4_G1_76589.peg.2353	NODE_27_length_60288_cov_24.5128_ID_846372 Exonuclease III	0	5.482	5	1	1	1	1	1	327	37.1	9.98	0	0	1	0	0	0	0	0
Delta4_G1_76589.peg.2406	NODE_27_length_60288_cov_24.5128_ID_846372 hypothetical protein	0.002	2.651	6	1	3	1	1	1	148	17.3	7.9	0	0	1	1	1	0	0	0
Delta4_G1_76589.peg.246	NODE_11_length_177682_cov_25.2065_ID_846354 Adenylate kinase (EC 2.7.4.3)	0	18.928	35	4	19	4	4	1	224	24.6	5.41	3	4	2	0	3	1	4	2
Delta4_G1_76589.peg.248	NODE_11_length_177682_cov_25.2065_ID_846354 Transcription termination factor Rho	0	21.418	20	6	17	3	4	1	415	46.8	5.38	1	1	1	2	2	1	6	3
Delta4_G1_76589.peg.2490	NODE_29_length_58269_cov_27.2587_ID_846254 NADP-specific glutamate dehydrogenase (EC 1.4.1.4)	0	68.282	37	12	64	6	12	1	449	49.3	5.33	5	14	8	8	8	4	9	8
Delta4_G1_76589.peg.2496	NODE_29_length_58269_cov_27.2587_ID_846254 ATP-dependent Clp protease proteolytic subunit (EC 3.4.21.92)	0	5.608	11	1	1	1	1	1	202	22.2	4.86	0	0	0	0	1	0	0	0
Delta4_G1_76589.peg.2497	NODE_29_length_58269_cov_27.2587_ID_846254 Cell division trigger factor (EC 5.2.1.8)	0	4.757	10	2	3	2	2	1	441	50	4.73	0	1	0	0	0	0	1	1
Delta4_G1_76589.peg.2512	NODE_2_length_524999_cov_24.3915_ID_845426 2-isopropylmalate synthase (EC 2.3.3.13)	0	24.401	13	3	16	2	2	1	512	55.4	6.14	2	2	3	2	3	1	1	2
Delta4_G1_76589.peg.2514	NODE_2_length_524999_cov_24.3915_ID_845426 Ketol-acid reductoisomerase (EC 1.1.1.86)	0	24.966	26	6	20	5	6	1	350	38.4	5.15	0	4	1	3	4	0	6	2
Delta4_G1_76589.peg.252	NODE_11_length_177682_cov_25.2065_ID_846354 SSU ribosomal protein S2p (SAe)	0	6.382	18	2	7	2	2	1	300	33.6	5.9	0	1	1	0	2	0	1	2
Delta4_G1_76589.peg.2524	NODE_2_length_524999_cov_24.3915_ID_845426 Ribonuclease E (EC 3.1.26.12)	0.025	1.442	8	2	2	2	2	1	487	54.7	9.41	0	0	0	0	1	0	1	0
Delta4_G1_76589.peg.2559	NODE_2_length_524999_cov_24.3915_ID_845426 Adenylosuccinate synthetase (EC 6.3.4.4)	0.012	1.744	2	1	4	1	1	1	430	46.7	5.1	0	0	0	0	1	1	1	1
Delta4_G1_76589.peg.2562	NODE_2_length_524999_cov_24.3915_ID_845426 Cysteine desulfurase (EC 2.8.1.7)	0.042	1.208	2	1	3	0	1	1	374	40.2	7.88	0	0	1	1	0	1	0	0
Delta4_G1_76589.peg.2659	NODE_2_length_524999_cov_24.3915_ID_845426 TolA protein	0	10.861	5	1	7	1	1	1	364	42.5	5.57	1	0	1	1	1	1	1	1
Delta4_G1_76589.peg.2698	NODE_2_length_524999_cov_24.3915_ID_845426 Hypothetical protein YggS, proline synthase co-transcribed bacterial homolog PROSC	0	3.684	5	1	1	0	1	1	227	24.8	6.71	0	1	0	0	0	0	0	0
Delta4_G1_76589.peg.2741	NODE_2_length_524999_cov_24.3915_ID_845426 Methylenetetrahydrofolate dehydrogenase (NADP+) (EC 1.5.1.5) / Methenyltetrahydrofolate cyclohydrolase (EC 3.5.4.9)	0	43.768	45	8	23	5	5	1	302	32.1	5.9	2	5	3	1	5	1	3	3
Delta4_G1_76589.peg.276	NODE_11_length_177682_cov_25.2065_ID_846354 Heat shock protein 60 family chaperone GroEL	0	370.098	80	41	462	8	8	1	549	58.4	5.25	57	68	65	53	81	37	52	49
Delta4_G1_76589.peg.281	NODE_11_length_177682_cov_25.2065_ID_846354 HflC protein	0	8.048	9	2	3	1	2	1	308	35.5	5.94	0	0	0	0	2	0	1	0
Delta4_G1_76589.peg.2816	NODE_2_length_524999_cov_24.3915_ID_845426 hypothetical protein	0.003	2.333	7	1	3	1	1	1	234	26	6	1	0	0	1	0	1	0	0
Delta4_G1_76589.peg.282	NODE_11_length_177682_cov_25.2065_ID_846354 HflK protein	0	10.032	9	3	8	2	3	1	351	39.8	9.52	0	3	1	0	1	0	1	2
Delta4_G1_76589.peg.2844	NODE_2_length_524999_cov_24.3915_ID_845426 DNA-binding response regulator, AraC family	0.001	3.262	7	1	2	1	1	1	335	36.5	5.08	1	0	0	0	0	0	1	0
Delta4_G1_76589.peg.2852	NODE_2_length_524999_cov_24.3915_ID_845426 gliding motility protein MglA	0	11.758	11	2	10	2	2	1	204	22.9	9.74	1	0	1	1	2	1	2	2
Delta4_G1_76589.peg.2853	NODE_2_length_524999_cov_24.3915_ID_845426 gliding motility protein MglA	0	7.57	16	2	5	2	2	1	130	14.3	4.58	0	1	0	0	2	0	1	1
Delta4_G1_76589.peg.2859	NODE_2_length_524999_cov_24.3915_ID_845426 ATP-dependent protease La (EC 3.4.21.53) Type I	0.002	2.719	2	1	1	1	1	1	802	89.1	9.16	0	1	0	0	0	0	0	0
Delta4_G1_76589.peg.2975	NODE_2_length_524999_cov_24.3915_ID_845426 hypothetical protein	0	4.572	14	1	2	1	1	1	161	17.7	9.22	0	0	0	1	0	0	1	0
Delta4_G1_76589.peg.305	NODE_11_length_177682_cov_25.2065_ID_846354 18K peptidoglycan-associated outer membrane lipoprotein; Peptidoglycan-associated lipoprotein precursor; Outer membrane protein P6; OmpA/MotB precursor	0	62.78	52	8	55	8	8	1	191	21.2	5	4	10	7	6	9	5	7	7
Delta4_G1_76589.peg.3067	NODE_32_length_33910_cov_25.4029_ID_137490 hypothetical protein	0	45.528	41	8	37	7	8	1	322	34.8	4.58	6	6	3	4	5	4	5	4
Delta4_G1_76589.peg.3071	NODE_32_length_33910_cov_25.4029_ID_137490 Dissimilatory sulfite reductase, gamma subunit (EC 1.8.99.3)	0	3.988	17	2	18	1	2	1	105	11.8	5.06	2	3	2	3	2	2	1	3
Delta4_G1_76589.peg.319	NODE_11_length_177682_cov_25.2065_ID_846354 Oligopeptide transport ATP-binding protein OppD (TC 3.A.1.5.1)	0.004	2.27	4	1	2	1	1	1	332	36.8	6.46	0	1	0	0	0	0	0	1
Delta4_G1_76589.peg.3220	NODE_3_length_333205_cov_25.2635_ID_53236 Anaerobic dehydrogenases, typically selenocysteine-containing	0	4.114	3	1	1	0	1	1	717	75.7	6.49	0	0	0	0	0	0	1	0
Delta4_G1_76589.peg.3225	NODE_3_length_333205_cov_25.2635_ID_53236 DNA topoisomerase I (EC 5.99.1.2)	0.004	2.283	5	1	1	1	1	1	199	21.1	11.02	0	0	0	0	0	1	0	0
Delta4_G1_76589.peg.323	NODE_11_length_177682_cov_25.2065_ID_846354 histone protein	0	6.537	6	1	4	1	1	1	448	47.6	9.98	0	2	0	0	1	0	1	0
Delta4_G1_76589.peg.3244	NODE_3_length_333205_cov_25.2635_ID_53236 Formate dehydrogenase-O, major subunit (EC 1.2.1.2)	0	5.494	4	2	5	1	2	1	698	73.5	5.1	0	2	1	0	0	1	0	1
Delta4_G1_76589.peg.3253	NODE_3_length_333205_cov_25.2635_ID_53236 putative NADH-dependent flavin oxidoreductase	0	5.153	7	2	7	1	2	1	356	38.8	5.22	0	1	2	1	0	1	1	1
Delta4_G1_76589.peg.3255	NODE_3_length_333205_cov_25.2635_ID_53236 hypothetical protein	0	25.614	10	4	17	4	4	1	669	75.2	8.68	0	6	2	1	3	0	2	3
Delta4_G1_76589.peg.3267	NODE_3_length_333205_cov_25.2635_ID_53236 Enoyl-CoA hydratase [isoleucine degradation] (EC 4.2.1.17) / 3-hydroxyacyl-CoA dehydrogenase (EC 1.1.1.35)	0	23.667	7	3	10	3	3	1	802	87	5.31	2	1	1	3	2	1	0	0
Delta4_G1_76589.peg.3268	NODE_3_length_333205_cov_25.2635_ID_53236 3-ketoacyl-CoA thiolase (EC 2.3.1.16) @ Acetyl-CoA acetyltransferase (EC 2.3.1.9)	0	8.593	10	2	6	1	2	1	394	41.7	5.12	0	2	0	2	1	0	1	0
Delta4_G1_76589.peg.3271	NODE_3_length_333205_cov_25.2635_ID_53236 Tungsten-containing aldehyde ferredoxin oxidoreductase (EC 1.2.7.5)	0	117.453	45	18	105	16	16	1	580	60.2	5.1	12	20	15	8	14	14	12	10
Delta4_G1_76589.peg.3272	NODE_3_length_333205_cov_25.2635_ID_53236 Serine protein kinase (prkA protein), P-loop containing	0	5.152	10	4	4	2	4	1	690	78.1	5.68	0	1	1	0	0	0	2	0
Delta4_G1_76589.peg.3296	NODE_3_length_333205_cov_25.2635_ID_53236 Uracil phosphoribosyltransferase (EC 2.4.2.9)	0.043	1.207	4	1	1	0	1	1	208	22.6	6.95	0	1	0	0	0	0	0	0
Delta4_G1_76589.peg.3300	NODE_3_length_333205_cov_25.2635_ID_53236 hypothetical protein	0	5.4	23	3	3	3	3	1	184	20.4	4.93	0	0	0	2	1	0	0	0
Delta4_G1_76589.peg.3344	NODE_3_length_333205_cov_25.2635_ID_53236 Acyl carrier protein (ACP1)	0	6.04	28	1	2	1	1	1	88	9.8	4.12	0	0	0	0	1	0	1	0
Delta4_G1_76589.peg.3362	NODE_3_length_333205_cov_25.2635_ID_53236 Aspartyl-tRNA synthetase (EC 6.1.1.12)	0.007	1.989	2	1	3	0	0	2	600	67.6	5.53	0	0	0	1	0	0	1	1
Delta4_G1_76589.peg.3363	NODE_3_length_333205_cov_25.2635_ID_53236 Histidyl-tRNA synthetase (EC 6.1.1.21)	0.003	2.448	4	1	1	0	1	1	420	47	6.93	0	0	0	0	0	0	1	0
Delta4_G1_76589.peg.3399	NODE_3_length_333205_cov_25.2635_ID_53236 5-methyltetrahydrofolate corrinoid iron-sulfur protein methyltransferase	0	32.862	34	7	34	7	7	1	297	32.8	4.63	8	4	6	2	5	4	2	3
Delta4_G1_76589.peg.3400	NODE_3_length_333205_cov_25.2635_ID_53236 Acetyl-CoA synthase corrinoid iron-sulfur protein, large subunit	0	85.044	39	13	74	12	12	1	446	47.6	4.83	9	13	10	8	10	8	9	7
Delta4_G1_76589.peg.3401	NODE_3_length_333205_cov_25.2635_ID_53236 CO dehydrogenase/acetyl-CoA synthase, acetyl-CoA synthase subunit (EC 2.3.1.169)	0	91.171	34	18	98	14	14	1	737	80.9	5.2	15	18	10	10	13	12	11	9
Delta4_G1_76589.peg.3403	NODE_3_length_333205_cov_25.2635_ID_53236 Acetyl-CoA synthase corrinoid iron-sulfur protein, small subunit	0	77.093	34	11	58	10	11	1	517	55.1	5.14	8	9	12	7	5	7	5	5
Delta4_G1_76589.peg.3409	NODE_3_length_333205_cov_25.2635_ID_53236 Low-specificity L-threonine aldolase (EC 4.1.2.5)	0.005	2.162	6	1	1	0	1	1	346	36.7	6.37	0	0	0	0	0	0	1	0
Delta4_G1_76589.peg.3425	NODE_3_length_333205_cov_25.2635_ID_53236 hypothetical protein	0	6.239	35	1	4	1	1	1	63	7.2	4.13	0	1	0	0	1	0	1	1
Delta4_G1_76589.peg.3458	NODE_3_length_333205_cov_25.2635_ID_53236 Electron transport complex protein RnfC	0.001	2.868	3	1	2	1	1	1	428	45.7	4.64	1	0	1	0	0	0	0	0
Delta4_G1_76589.peg.3467	NODE_3_length_333205_cov_25.2635_ID_53236 Pyrophosphate-energized proton pump (EC 3.6.1.1)	0	45.542	11	8	40	1	2	1	669	68.6	5.15	6	6	7	6	2	5	3	5
Delta4_G1_76589.peg.3469	NODE_3_length_333205_cov_25.2635_ID_53236 LSU ribosomal protein L25p	0.019	1.587	3	1	7	0	1	1	222	24.7	4.42	1	1	1	1	1	1	0	1
Delta4_G1_76589.peg.3473	NODE_3_length_333205_cov_25.2635_ID_53236 D-3-phosphoglycerate dehydrogenase (EC 1.1.1.95)	0	6.239	5	1	2	1	1	1	526	56.6	5.14	0	1	0	0	0	0	1	0
Delta4_G1_76589.peg.356	NODE_12_length_157650_cov_26.946_ID_813274 CTP synthase (EC 6.3.4.2)	0	5.871	6	2	9	1	1	1	545	60.6	5.36	2	1	1	1	1	1	1	1
Delta4_G1_76589.peg.358	NODE_12_length_157650_cov_26.946_ID_813274 Enolase (EC 4.2.1.11)	0	7.732	11	4	55	1	2	1	422	45	5.14	5	8	5	7	8	6	7	9
Delta4_G1_76589.peg.363	NODE_12_length_157650_cov_26.946_ID_813274 Tyrosine-protein kinase EpsD (EC 2.7.10.2)	0	11.274	7	3	6	3	3	1	719	81	8.76	2	1	0	0	1	1	0	1
Delta4_G1_76589.peg.364	NODE_12_length_157650_cov_26.946_ID_813274 hypothetical protein	0	9.262	4	2	8	1	2	1	662	72.7	5.08	1	1	2	0	2	0	1	1
Delta4_G1_76589.peg.365	NODE_12_length_157650_cov_26.946_ID_813274 General secretion pathway protein A; P-loop containing NTP Hydrolase; Type II secretory pathway, component ExeA (predicted ATPase)	0	17.72	16	3	24	3	3	1	232	26	8.35	4	3	3	2	2	4	3	3
Delta4_G1_76589.peg.367	NODE_12_length_157650_cov_26.946_ID_813274 response regulator	0	3.959	6	2	5	2	2	1	370	42.1	7.59	1	0	1	0	1	1	1	0
Delta4_G1_76589.peg.3677	NODE_4_length_288748_cov_26.359_ID_34572 Response regulator of zinc sigma-54-dependent two-component system	0.002	2.73	5	1	1	1	1	1	483	53.7	6.58	0	1	0	0	0	0	0	0
Delta4_G1_76589.peg.3699	NODE_4_length_288748_cov_26.359_ID_34572 Glutamine synthetase type I (EC 6.3.1.2)	0	23.832	15	5	13	3	5	1	470	52.7	5	2	6	0	0	1	1	2	1
Delta4_G1_76589.peg.3700	NODE_4_length_288748_cov_26.359_ID_34572 Nitrogen regulatory protein P-II	0	4.027	10	1	16	0	1	1	112	12.3	6.15	2	1	2	4	2	4	0	1
Delta4_G1_76589.peg.3719	NODE_4_length_288748_cov_26.359_ID_34572 KH domain RNA binding protein YlqC	0	3.471	53	2	2	1	2	1	76	8.3	9.19	0	1	0	0	0	0	1	0
Delta4_G1_76589.peg.3761	NODE_4_length_288748_cov_26.359_ID_34572 Biotin carboxylase of acetyl-CoA carboxylase (EC 6.3.4.14)	0.005	2.123	3	1	5	0	1	1	446	48.6	5.45	0	1	1	1	0	0	0	2
Delta4_G1_76589.peg.3810	NODE_4_length_288748_cov_26.359_ID_34572 hypothetical protein	0	7.979	8	2	2	2	2	1	388	43.3	8.75	0	1	0	0	1	0	0	0
Delta4_G1_76589.peg.3815	NODE_4_length_288748_cov_26.359_ID_34572 Chaperone protein DnaK	0	11.465	4	2	9	0	0	0	633	67.2	4.96	2	1	1	1	1	1	0	2
Delta4_G1_76589.peg.3937	NODE_5_length_269700_cov_25.3895_ID_830802 Glutamate Aspartate periplasmic binding protein precursor GltI (TC 3.A.1.3.4)	0	93.131	59	16	106	16	16	1	340	36.7	8.9	13	16	16	10	16	10	12	13
Delta4_G1_76589.peg.394	NODE_12_length_157650_cov_26.946_ID_813274 Acetyl-CoA synthetase (ADP-forming) alpha and beta chains, putative	0	12.747	4	1	4	1	1	1	723	78	8.88	0	2	0	0	1	0	1	0
Delta4_G1_76589.peg.3946	NODE_5_length_269700_cov_25.3895_ID_830802 3-ketoacyl-CoA thiolase (EC 2.3.1.16) @ Acetyl-CoA acetyltransferase (EC 2.3.1.9)	0	6.395	7	1	3	1	1	1	428	45.2	5.41	0	1	0	0	0	0	1	1
Delta4_G1_76589.peg.3949	NODE_5_length_269700_cov_25.3895_ID_830802 DNA gyrase subunit A (EC 5.99.1.3)	0	5.108	2	1	1	1	1	1	816	91.1	6.92	0	0	0	0	0	0	1	0
Delta4_G1_76589.peg.397	NODE_12_length_157650_cov_26.946_ID_813274 Electron transfer flavoprotein, alpha subunit	0	17.439	22	3	10	3	3	1	322	33.4	4.54	2	2	0	1	2	1	2	0
Delta4_G1_76589.peg.4002	NODE_5_length_269700_cov_25.3895_ID_830802 LSU ribosomal protein L11p (L12e)	0	3.74	14	1	3	1	1	1	140	14.9	9.47	0	1	0	1	1	0	0	0
Delta4_G1_76589.peg.4006	NODE_5_length_269700_cov_25.3895_ID_830802 DNA-directed RNA polymerase beta subunit (EC 2.7.7.6)	0	26.99	7	6	23	6	6	1	1364	151.5	6.25	4	2	2	4	1	3	5	2
Delta4_G1_76589.peg.4007	NODE_5_length_269700_cov_25.3895_ID_830802 DNA-directed RNA polymerase beta' subunit (EC 2.7.7.6)	0	10.625	2	3	21	0	1	1	1474	163.8	6.67	4	0	4	5	1	4	2	1
Delta4_G1_76589.peg.4009	NODE_5_length_269700_cov_25.3895_ID_830802 SSU ribosomal protein S7p (S5e)	0.002	2.572	11	1	1	1	1	1	148	16.9	10.2	0	1	0	0	0	0	0	0
Delta4_G1_76589.peg.4012	NODE_5_length_269700_cov_25.3895_ID_830802 LSU ribosomal protein L3p (L3e)	0.008	1.956	16	2	3	1	2	1	210	22.6	9.79	1	0	0	1	0	0	0	1
Delta4_G1_76589.peg.4020	NODE_5_length_269700_cov_25.3895_ID_830802 LSU ribosomal protein L29p (L35e)	0	4.201	17	1	6	0	1	1	69	8	7.18	0	0	1	1	1	1	1	1
Delta4_G1_76589.peg.4028	NODE_5_length_269700_cov_25.3895_ID_830802 SSU ribosomal protein S5p (S2e)	0	3.404	7	1	1	1	1	1	166	17.5	9.94	0	0	0	0	0	0	1	0
Delta4_G1_76589.peg.4037	NODE_5_length_269700_cov_25.3895_ID_830802 DNA-directed RNA polymerase alpha subunit (EC 2.7.7.6)	0	8.082	14	3	4	1	3	1	340	37.8	4.82	0	1	0	1	1	0	1	0
Delta4_G1_76589.peg.4038	NODE_5_length_269700_cov_25.3895_ID_830802 LSU ribosomal protein L17p	0	5.316	13	1	2	1	1	1	210	22.8	10.14	0	1	0	0	1	0	0	0
Delta4_G1_76589.peg.405	NODE_12_length_157650_cov_26.946_ID_813274 DsrK-like protein @ selenocysteine-containing	0.001	3.126	3	1	1	0	1	1	439	49.8	5.3	0	0	0	0	0	1	0	0
Delta4_G1_76589.peg.406	NODE_12_length_157650_cov_26.946_ID_813274 CoB--CoM-reducing hydrogenase (Sec) delta subunit @ selenocysteine-containing	0.002	2.721	6	1	3	1	1	1	136	15	6.29	0	1	1	0	0	0	1	0
Delta4_G1_76589.peg.4063	NODE_5_length_269700_cov_25.3895_ID_830802 Phenylacetate-coenzyme A ligase (EC 6.2.1.30)	0	6.41	7	2	3	2	2	1	433	48.4	5.17	0	1	0	0	0	0	2	0
Delta4_G1_76589.peg.4065	NODE_5_length_269700_cov_25.3895_ID_830802 Indolepyruvate oxidoreductase subunit IorA (EC 1.2.7.8)	0	7.551	7	3	4	0	3	1	618	66.9	6.19	1	1	1	0	0	1	0	0
Delta4_G1_76589.peg.4066	NODE_5_length_269700_cov_25.3895_ID_830802 Sorbitol dehydrogenase (EC 1.1.1.14)	0	4.957	4	1	4	1	1	1	356	37.8	5.72	1	0	1	0	0	1	1	0
Delta4_G1_76589.peg.4067	NODE_5_length_269700_cov_25.3895_ID_830802 3-hydroxybutyryl-CoA dehydrogenase (EC 1.1.1.157); 3-hydroxyacyl-CoA dehydrogenase (EC 1.1.1.35)	0	20.264	7	3	14	1	3	1	679	73	5.21	2	2	1	0	1	2	3	3
Delta4_G1_76589.peg.4071	NODE_5_length_269700_cov_25.3895_ID_830802 3-oxoacyl-[acyl-carrier protein] reductase (EC 1.1.1.100)	0	14.153	19	3	7	2	2	1	249	27	6.4	1	1	1	1	0	1	2	0
Delta4_G1_76589.peg.4072	NODE_5_length_269700_cov_25.3895_ID_830802 Enoyl-CoA hydratase (EC 4.2.1.17)	0.006	2.067	6	1	1	1	1	1	376	41.8	5.63	0	0	0	0	0	0	1	0
Delta4_G1_76589.peg.42	NODE_10_length_204659_cov_23.8982_ID_109522 Proline,Na+ Cotransport	0	18.507	8	3	14	3	3	1	657	72.1	8.82	2	3	3	3	0	1	0	2
Delta4_G1_76589.peg.4225	NODE_6_length_256927_cov_25.791_ID_109518 Predicted Fructose-bisphosphate aldolase (EC 4.1.2.13) in Geobacter	0	5.546	7	2	5	2	2	1	430	45.9	5.26	0	1	1	0	1	0	1	1
Delta4_G1_76589.peg.4296	NODE_6_length_256927_cov_25.791_ID_109518 DNA-binding protein HU-beta	0	7.472	24	2	39	2	2	1	87	9.6	10.8	6	5	3	3	7	4	5	6
Delta4_G1_76589.peg.4297	NODE_6_length_256927_cov_25.791_ID_109518 3'-to-5' exoribonuclease RNase R	0.027	1.402	3	1	1	1	1	1	665	76.1	6.4	0	0	0	0	0	0	0	1
Delta4_G1_76589.peg.43	NODE_10_length_204659_cov_23.8982_ID_109522 Acetyl-coenzyme A synthetase (EC 6.2.1.1)	0	72.616	30	17	53	11	15	1	676	75.2	5.25	6	9	6	5	8	10	6	3
Delta4_G1_76589.peg.4315	NODE_6_length_256927_cov_25.791_ID_109518 Amino acid-binding ACT	0	4.009	9	1	5	0	1	1	162	17.8	4.96	1	1	0	0	1	1	1	0
Delta4_G1_76589.peg.4322	NODE_6_length_256927_cov_25.791_ID_109518 branched-chain amino acid ABC transporter substrate-binding protein	0	22.834	10	3	10	3	3	1	402	43.9	8.35	0	2	2	1	4	1	0	0
Delta4_G1_76589.peg.4328	NODE_6_length_256927_cov_25.791_ID_109518 hypothetical protein	0.001	2.925	10	1	1	1	1	1	216	24.2	4.96	0	1	0	0	0	0	0	0
Delta4_G1_76589.peg.4483	NODE_7_length_242540_cov_25.5369_ID_259382 Tungsten-containing aldehyde ferredoxin oxidoreductase (EC 1.2.7.5)	0	5.46	2	1	2	1	1	1	713	78.5	5.57	0	0	0	0	1	0	0	1
Delta4_G1_76589.peg.4499	NODE_7_length_242540_cov_25.5369_ID_259382 Cell division protein FtsH (EC 3.4.24.-)	0	18.382	6	3	9	0	1	1	658	73.2	5.31	0	3	2	1	2	1	0	0
Delta4_G1_76589.peg.4504	NODE_7_length_242540_cov_25.5369_ID_259382 Chaperone protein DnaK	0	50.156	22	12	37	6	7	1	644	68.8	4.86	3	5	4	5	5	5	6	4
Delta4_G1_76589.peg.4549	NODE_7_length_242540_cov_25.5369_ID_259382 FIG000859 hypothetical protein	0.003	2.406	11	1	1	1	1	1	245	26.5	4.65	0	0	0	0	1	0	0	0
Delta4_G1_76589.peg.4559	NODE_7_length_242540_cov_25.5369_ID_259382 Tungsten-containing aldehyde ferredoxin oxidoreductase (EC 1.2.7.5)	0.043	1.2	1	1	1	0	1	1	646	71.8	6.67	0	0	0	1	0	0	0	0
Delta4_G1_76589.peg.4573	NODE_7_length_242540_cov_25.5369_ID_259382 Multicopper oxidase	0	4.222	3	1	4	1	1	1	441	49.7	9.33	1	0	0	1	0	1	1	0
Delta4_G1_76589.peg.4588	NODE_7_length_242540_cov_25.5369_ID_259382 Ferritin	0	11.344	21	3	9	3	3	1	178	20.3	4.63	2	2	1	1	0	1	1	1
Delta4_G1_76589.peg.4594	NODE_7_length_242540_cov_25.5369_ID_259382 Zinc resistance-associated protein	0	9.48	22	3	9	3	3	1	180	20.1	8.85	2	1	2	0	3	0	1	0
Delta4_G1_76589.peg.4617	NODE_7_length_242540_cov_25.5369_ID_259382 Flagellar regulatory protein FleQ	0.042	1.223	3	1	6	0	1	1	497	57.4	9.04	1	1	1	0	1	1	1	0
Delta4_G1_76589.peg.4650	NODE_8_length_215886_cov_24.1227_ID_211948 Methyltransferase corrinoid protein	0	13.519	30	3	10	3	3	1	210	22	4.75	1	3	1	1	1	1	1	1
Delta4_G1_76589.peg.4651	NODE_8_length_215886_cov_24.1227_ID_211948 Trimethylamine methyltransferase family protein	0	15.079	12	3	9	3	3	1	483	52.2	5.16	1	0	2	3	0	1	2	0
Delta4_G1_76589.peg.4661	NODE_8_length_215886_cov_24.1227_ID_211948 Sarcosine dehydrogenase (EC 1.5.99.1)	0	31.849	8	4	14	4	4	1	805	89.6	5.74	4	2	0	2	1	1	1	3
Delta4_G1_76589.peg.4662	NODE_8_length_215886_cov_24.1227_ID_211948 Electron transfer flavoprotein, beta subunit	0	26.137	26	4	22	1	4	1	256	27.4	4.96	1	5	1	4	3	1	2	5
Delta4_G1_76589.peg.4663	NODE_8_length_215886_cov_24.1227_ID_211948 Electron transfer flavoprotein, alpha subunit	0	16.966	15	3	5	2	3	1	316	32.2	5.74	1	1	0	1	0	0	2	0
Delta4_G1_76589.peg.4666	NODE_8_length_215886_cov_24.1227_ID_211948 Cys-tRNA(Pro) deacylase YbaK	0	6.082	9	1	4	1	1	1	150	16.8	7.83	0	1	1	0	1	0	0	1
Delta4_G1_76589.peg.4667	NODE_8_length_215886_cov_24.1227_ID_211948 Trimethylamine methyltransferase family protein	0	3.596	3	1	2	0	1	1	501	56.1	4.88	0	1	0	0	0	0	1	0
Delta4_G1_76589.peg.4721	NODE_8_length_215886_cov_24.1227_ID_211948 TRAP transporter solute receptor, unknown substrate 6	0	62.127	27	7	76	7	7	1	370	40.9	8.28	10	13	13	11	8	5	9	7
Delta4_G1_76589.peg.4725	NODE_8_length_215886_cov_24.1227_ID_211948 Pyruvate-flavodoxin oxidoreductase (EC 1.2.7.-)	0	18.427	9	8	13	6	6	1	1178	127.8	5.34	2	3	0	1	2	1	2	2
Delta4_G1_76589.peg.4727	NODE_8_length_215886_cov_24.1227_ID_211948 hypothetical protein	0	15.251	23	3	11	2	3	1	182	20.8	5.38	2	2	1	1	3	0	0	2
Delta4_G1_76589.peg.4735	NODE_8_length_215886_cov_24.1227_ID_211948 Ornithine aminotransferase (EC 2.6.1.13)	0	4.398	3	1	2	0	1	1	399	43.4	5.8	0	0	0	0	1	0	1	0
Delta4_G1_76589.peg.4770	NODE_8_length_215886_cov_24.1227_ID_211948 Carbamoyl-phosphate synthase large chain (EC 6.3.5.5)	0	11.849	4	2	10	0	2	1	1066	116.5	5.22	2	1	1	1	0	2	3	0
Delta4_G1_76589.peg.4780	NODE_8_length_215886_cov_24.1227_ID_211948 Possible enoyl-CoA hydratase	0	5.75	7	1	3	1	1	1	238	26.7	4.87	0	0	0	1	0	1	1	0
Delta4_G1_76589.peg.4911	NODE_9_length_214140_cov_26.3002_ID_66572 hypothetical protein	0.018	1.62	6	1	1	1	1	1	204	23.2	8.21	0	0	0	0	1	0	0	0
Delta4_G1_76589.peg.4921	NODE_9_length_214140_cov_26.3002_ID_66572 Manganese superoxide dismutase (EC 1.15.1.1)	0	4.074	7	1	2	0	1	1	200	22.4	5.82	0	0	0	0	1	0	0	1
Delta4_G1_76589.peg.4981	NODE_9_length_214140_cov_26.3002_ID_66572 ABC transporter substrate-binding protein	0	35.546	26	5	31	5	5	1	318	33.5	9.14	3	4	4	3	5	4	3	5
Delta4_G1_76589.peg.50	NODE_10_length_204659_cov_23.8982_ID_109522 Malate dehydrogenase (EC 1.1.1.37)	0	98.255	47	10	83	3	6	1	309	32.5	4.96	5	17	8	5	17	6	9	16
Delta4_G1_76589.peg.507	NODE_13_length_157332_cov_23.1685_ID_846018 Tryptophan synthase beta chain like (EC 4.2.1.20)	0	28.806	25	6	11	6	6	1	458	50.1	5.27	5	2	1	0	0	1	2	0
Delta4_G1_76589.peg.509	NODE_13_length_157332_cov_23.1685_ID_846018 Methylmalonyl-CoA epimerase (EC 5.1.99.1)	0.043	1.201	5	1	5	0	0	2	139	15.6	4.94	0	1	1	1	0	1	0	1
Delta4_G1_76589.peg.54	NODE_10_length_204659_cov_23.8982_ID_109522 Acetyl-CoA synthetase (ADP-forming) alpha and beta chains, putative	0.02	1.546	3	1	2	1	1	1	725	77.9	5.34	0	1	0	0	0	0	0	1
Delta4_G1_76589.peg.595	NODE_13_length_157332_cov_23.1685_ID_846018 Methionyl-tRNA synthetase (EC 6.1.1.10)	0	3.354	2	1	2	0	1	1	640	72.1	7.14	0	0	0	0	0	0	2	0
Delta4_G1_76589.peg.644	NODE_14_length_156841_cov_29.6987_ID_845594 RecA protein	0	3.476	5	1	1	0	1	1	341	36.7	5.4	0	0	0	0	0	0	0	1
Delta4_G1_76589.peg.658	NODE_14_length_156841_cov_29.6987_ID_845594 hypothetical protein	0	14.526	26	2	10	2	2	1	91	9.7	4.48	2	2	1	0	1	1	1	2
Delta4_G1_76589.peg.663	NODE_14_length_156841_cov_29.6987_ID_845594 2-oxoglutarate oxidoreductase, alpha subunit (EC 1.2.7.3)	0	5.405	4	1	7	1	1	1	357	38.7	4.78	1	1	1	1	1	0	1	1
Delta4_G1_76589.peg.664	NODE_14_length_156841_cov_29.6987_ID_845594 2-oxoglutarate oxidoreductase, beta subunit (EC 1.2.7.3)	0	6.704	5	1	5	0	1	1	245	27	8.06	1	0	0	1	0	1	2	0
Delta4_G1_76589.peg.665	NODE_14_length_156841_cov_29.6987_ID_845594 2-oxoglutarate oxidoreductase, gamma subunit (EC 1.2.7.3)	0	5.312	8	1	4	1	1	1	177	19	8.47	1	1	0	1	1	0	0	0
Delta4_G1_76589.peg.683	NODE_14_length_156841_cov_29.6987_ID_845594 RNA polymerase sigma factor RpoD	0	7.684	2	1	4	0	1	1	762	85.4	10.11	0	2	0	0	1	0	0	1
Delta4_G1_76589.peg.75	NODE_10_length_204659_cov_23.8982_ID_109522 TRAP transporter solute receptor, TAXI family precursor	0	28.433	31	8	14	5	5	1	321	33.7	8.92	0	3	1	2	5	1	1	1
Delta4_G1_76589.peg.761	NODE_15_length_141710_cov_26.9729_ID_73526 Succinyl-CoA ligase [ADP-forming] alpha chain (EC 6.2.1.5)	0	23.723	11	2	44	1	1	1	289	29.7	5.27	5	6	5	5	6	5	6	6
Delta4_G1_76589.peg.763	NODE_15_length_141710_cov_26.9729_ID_73526 Pyruvate carboxyl transferase subunit B (EC 6.4.1.1)	0	85.03	37	20	64	14	15	1	665	73.2	5.1	9	17	6	7	7	4	6	8
Delta4_G1_76589.peg.765	NODE_15_length_141710_cov_26.9729_ID_73526 Acetyl-coenzyme A carboxyl transferase alpha chain (EC 6.4.1.2) / Acetyl-coenzyme A carboxyl transferase beta chain (EC 6.4.1.2); Propionyl-CoA carboxylase beta chain (EC 6.4.1.3)	0	8.349	8	3	6	3	3	1	517	56.3	6.19	0	2	0	1	2	0	1	0
Delta4_G1_76589.peg.770	NODE_15_length_141710_cov_26.9729_ID_73526 Methylmalonyl-CoA epimerase (EC 5.1.99.1)	0	13.048	42	3	12	2	3	1	134	14.6	4.96	0	0	2	2	2	4	2	0
Delta4_G1_76589.peg.788	NODE_15_length_141710_cov_26.9729_ID_73526 hypothetical protein	0	110.251	25	8	237	8	8	1	364	38.5	4.7	26	23	40	30	28	32	34	24
Delta4_G1_76589.peg.821	NODE_15_length_141710_cov_26.9729_ID_73526 hypothetical protein	0.002	2.606	3	1	1	1	1	1	401	42.7	6.19	0	0	1	0	0	0	0	0
Delta4_G1_76589.peg.831	NODE_15_length_141710_cov_26.9729_ID_73526 [Ni/Fe] hydrogenase, group 1, large subunit	0	28.832	17	6	12	6	6	1	549	60.4	7.64	1	5	2	0	1	1	2	0
Delta4_G1_76589.peg.841	NODE_15_length_141710_cov_26.9729_ID_73526 Sulfate adenylyltransferase, dissimilatory-type (EC 2.7.7.4)	0	50.147	38	10	34	7	8	1	423	46.9	5.2	3	9	3	2	5	3	5	4
Delta4_G1_76589.peg.845	NODE_15_length_141710_cov_26.9729_ID_73526 Adenylylsulfate reductase alpha-subunit (EC 1.8.99.2)	0	226.933	44	23	297	13	13	1	659	73.6	5.44	39	51	39	28	41	25	33	41
Delta4_G1_76589.peg.864	NODE_15_length_141710_cov_26.9729_ID_73526 Transcription termination protein NusA	0	14.57	10	4	17	0	4	1	590	64.6	4.41	1	2	2	2	3	2	4	1
Delta4_G1_76589.peg.865	NODE_15_length_141710_cov_26.9729_ID_73526 Translation initiation factor 2	0.003	2.353	1	1	2	0	1	1	862	93.8	6.6	0	1	0	0	0	0	0	1
Delta4_G1_76589.peg.900	NODE_16_length_129115_cov_25.7532_ID_243550 Acyl carrier protein	0.008	1.907	12	1	3	1	1	1	75	8.4	4.15	0	0	1	0	0	1	1	0
Delta4_G1_76589.peg.909	NODE_16_length_129115_cov_25.7532_ID_243550 6,7-dimethyl-8-ribityllumazine synthase (EC 2.5.1.78)	0	13.096	22	2	10	2	2	1	157	16.5	5.03	1	1	1	1	2	1	2	1
Delta4_G1_76589.peg.911	NODE_16_length_129115_cov_25.7532_ID_243550 hypothetical	0.001	3.189	15	2	4	2	2	1	209	22.4	4.94	1	1	1	0	0	0	1	0
Delta4_G1_76589.peg.920	NODE_16_length_129115_cov_25.7532_ID_243550 Thioredoxin	0	10.189	27	3	6	3	3	1	108	11.9	4.68	0	0	1	0	2	1	1	1
Delta4_G1_76589.peg.936	NODE_16_length_129115_cov_25.7532_ID_243550 Branched-chain amino acid ABC transporter, amino acid-binding protein (TC 3.A.1.4.1)	0	6.26	8	3	5	2	3	1	381	41.3	8.9	2	2	1	0	0	0	0	0
Delta4_G1_76589.peg.939	NODE_16_length_129115_cov_25.7532_ID_243550 Branched-chain amino acid transport ATP-binding protein LivF (TC 3.A.1.4.1)	0	6.1	15	2	5	0	2	1	240	26.2	5.71	1	0	0	1	1	0	1	1
Delta4_G1_76589.peg.941	NODE_16_length_129115_cov_25.7532_ID_243550 Alcohol dehydrogenase (EC 1.1.1.1)	0	62.725	43	7	55	7	7	1	332	35.1	4.93	9	7	6	7	6	6	9	5
Delta4_G1_76589.peg.997	NODE_16_length_129115_cov_25.7532_ID_243550 TRAP transporter solute receptor, TAXI family precursor	0	33.898	34	8	40	5	8	1	326	35.1	9.36	5	8	4	5	7	4	3	4
Delta4_G3_76591.peg.2078	NODE_23_length_81442_cov_12.72_ID_536022 SSU ribosomal protein S1p	0	15.542	7	3	10	3	3	1	732	80.5	4.48	1	2	0	0	2	0	3	2
Gamma1_2004221825	orf15_0009_38 Endonuclease/exonuclease/phosphatase [O.algarvensis Gamma1] # COG none # pI 7.73 MW 23146	0	8.463	14	1	3	0	1	1	209	23.1	7.84	0	0	0	1	0	0	1	1
Gamma1_2004221834	orf25_0009_38 Transposase, IS630 family [O.algarvensis Gamma1] # COG COG3415(L) # pI 9.37 MW 34526	0	12.198	11	5	17	0	2	1	305	34.5	9.31	2	2	3	1	3	3	2	1
Gamma1_2004221837	orf28_0009_38 Transposase and inactivated derivatives [O.algarvensis Gamma1] # COG COG3547(L) # pI 10.00 MW 36350	0	10.734	16	3	6	0	1	1	330	36.3	9.99	0	1	1	1	0	0	1	2
Gamma1_2004221840	orf31_0009_38 UbiE/COQ5 methyltransferase [O.algarvensis Gamma1] # COG COG2226(H) # pI 6.67 MW 28023	0	12.882	11	2	11	2	2	1	252	28	7.15	2	2	1	1	2	1	1	1
Gamma1_2004221851	orf44_0009_38 hypothetical protein [O.algarvensis Gamma1] # COG none # pI 9.54 MW 29197	0	85.715	51	14	117	14	14	1	260	29.2	9.51	17	22	17	14	12	12	9	14
Gamma1_2004221852	orf45_0009_38 conserved hypothetical protein [O.algarvensis Gamma1] # COG none # pI 6.03 MW 40237	0	3.571	4	1	2	1	1	1	353	40.2	6.46	0	1	0	0	1	0	0	0
Gamma1_2004221857	orf53_0009_38 Peptidase S11, D-alanyl-D-alanine carboxypeptida se 1 [O.algarvensis Gamma1] # COG COG1686(M) # pI 9.14 MW 45071	0	4.696	7	3	11	3	3	1	408	45	9.11	2	0	1	3	1	0	3	1
Gamma1_2004221858	orf54_0009_38 Aminotransferase, class IV [O.algarvensis Gamma1] # COG COG0115(E,H) # pI 4.84 MW 31843	0	48.216	38	8	58	6	8	1	286	31.8	4.97	11	4	9	6	13	6	5	4
Gamma1_2004221868	orf68_0009_38 transposase, [O.algarvensis Gamma1] # COG none # pI 10.60 MW 45778	0	19.898	9	4	24	0	4	1	402	45.7	10.59	3	2	4	1	8	1	3	2
Gamma1_2004221870	orf71_0009_38 transposase, IS630 family [O.algarvensis Gamma1] # COG COG3415(L) # pI 5.65 MW 39697	0	12.198	10	5	17	0	2	1	345	39.7	5.92	2	2	3	1	3	3	2	1
Gamma1_2004221887	orf97_0009_38 Dihydrodipicolinate synthase/N-acetylneuraminate lyase [O.algarvensis Gamma1] # COG COG0329(E,M) # pI 5.52 MW 25045	0	63.607	44	9	84	0	9	1	236	25	5.82	17	10	16	13	9	9	6	4
Gamma1_2004221893	orf103_0009_38 2-oxoacid ferredoxin oxidoreductase beta subunit [O.algarvensis Gamma1] # COG COG1013(C) # pI 8.77 MW 41737	0	34.004	29	9	15	7	9	1	375	41.7	8.47	1	3	3	1	5	2	0	0
Gamma1_2004221906	orf120_0009_38 Transposase, IS630 family [O.algarvensis Gamma1] # COG COG3415(L) # pI 5.56 MW 34614	0.004	2.202	10	4	9	0	1	1	304	34.6	5.83	0	1	2	0	2	1	2	1
Gamma1_2004221910	orf124_0009_38 Cysteine synthase K/M Cysteine synthase B [O.algarvensis Gamma1] # COG COG0031(E) # pI 5.87 MW 40539	0	14.566	15	4	7	4	4	1	371	40.5	6.2	3	0	3	1	0	0	0	0
Gamma1_2004221913	orf129_0009_38 Exonuclease VII, large subunit [O.algarvensis Gamma1] # COG COG1570(L) # pI 7.85 MW 34715	0.017	1.624	2	1	5	0	1	1	324	34.7	7.81	1	0	1	1	1	1	0	0
Gamma1_2004221925	orf144_0009_38 carboxy-terminal processing protease [O.algarvensis Gamma1] # COG COG0793(M) # pI 5.52 MW 54054	0	24.896	18	6	17	6	6	1	500	54	5.72	1	1	1	7	3	1	3	0
Gamma1_2004221930	orf151_0009_38 aspartyl protease [O.algarvensis Gamma1] # COG COG3577(R) # pI 11.09 MW 22487	0	5.351	6	1	1	1	1	1	203	22.5	11.09	0	0	1	0	0	0	0	0
Gamma1_2004221961	orf191_0009_38 Alanine racemase [O.algarvensis Gamma1] # COG COG0787(M) # pI 8.85 MW 25810	0	10.987	6	1	14	0	1	1	240	25.8	8.78	0	3	2	2	2	1	2	2
Gamma1_2004221963	orf195_0009_38 conserved hypothetical protein [O.algarvensis Gamma1] # COG none # pI 5.75 MW 37276	0	33.216	24	7	23	0	2	1	313	37.3	6.04	2	3	4	7	3	1	1	2
Gamma1_2004221973	orf209_0009_38 hypothetical protein [O.algarvensis Gamma1] # COG none # pI 10.33 MW 15253	0.044	1.192	5	1	6	0	0	4	134	15.2	10.3	0	1	1	0	1	1	1	1
Gamma1_2004221995	orf241_0009_38 AMP-dependent synthetase and ligase [O.algarvensis Gamma1] # COG COG0318(I,Q) # pI 5.55 MW 60591	0	32.182	12	5	40	5	5	1	557	60.6	5.82	10	4	8	4	5	4	5	0
Gamma1_2004222004	orf251_0009_38 Ribosomal protein S21 [O.algarvensis Gamma1] # COG none # pI 10.79 MW 8839	0	5.024	30	3	11	3	3	1	71	8.8	10.78	2	2	0	1	2	1	1	2
Gamma1_2004222020	orf276_0009_38 Ribosomal protein S11 [O.algarvensis Gamma1] # COG COG0100(J) # pI 11.29 MW 13516	0	3.698	9	1	1	1	1	1	128	13.5	11.3	1	0	0	0	0	0	0	0
Gamma1_2004222021	orf277_0009_38 Ribosomal protein S4, bacterial and organelle fo rm [O.algarvensis Gamma1] # COG COG0522(J) # pI 10.30 MW 26829	0	7.781	14	4	12	4	4	1	237	26.8	10.29	2	2	3	0	2	1	1	1
Gamma1_2004222022	orf278_0009_38 DNA-directed RNA polymerase, alpha subunit/40 kD subunit [O.algarvensis Gamma1] # COG COG0202(K) # pI 4.98 MW 16250	0.011	1.794	5	1	14	0	1	1	151	16.2	5.06	2	1	1	3	1	3	3	0
Gamma1_2004222032	orf290_0009_38 Ribulose-phosphate 3-epimerase [O.algarvensis Gamma1] # COG COG0036(G) # pI 6.06 MW 27877	0	103.129	40	13	102	12	13	1	252	27.9	6.54	16	17	27	5	14	14	4	5
Gamma1_2004222033	orf291_0009_38 2-phosphoglycolate phosphatase, prokaryotic HAD- superfamily hydrolase, subfamily IA, variant 3 HAD-superfa mily hydrolase, subfamily IA, variant 1 [O.algarvensis Gamma1] # COG COG0546(R) # pI 4.73 MW 24551	0	71.78	61	9	128	6	9	1	224	24.5	4.91	17	20	23	13	19	22	9	5
Gamma1_2004222074	orf346_0009_38 heterodisulfide reductase, subunit A (HdrA) [O.algarvensis Gamma1] # COG COG1148(C) # pI 5.23 MW 46832	0	179.681	49	20	253	18	20	1	431	46.8	5.39	40	33	40	36	27	37	21	19
Gamma1_2004222075	orf348_0009_38 Methyl-viologen-reducing hydrogenase, delta subu nit [O.algarvensis Gamma1] # COG COG1148(C) # pI 5.02 MW 82755	0	415.662	69	52	620	50	52	1	759	82.7	5.15	77	93	84	87	81	74	62	62
Gamma1_2004222076	orf349_0009_38 Heterodisulfide reductase, subunit C [O.algarvensis Gamma1] # COG COG1150(C) # pI 9.18 MW 22798	0	36.673	37	8	45	8	8	1	201	22.8	8.98	8	7	8	3	6	7	3	3
Gamma1_2004222077	orf351_0009_38 succinate dehydrogenase, C subunit [O.algarvensis Gamma1] # COG COG2048(C) # pI 5.02 MW 33791	0	186.378	57	17	150	15	17	1	311	33.8	5.08	26	25	23	9	24	24	4	15
Gamma1_2004222100	orf22_0019_55 transposase, IS110 family [O.algarvensis Gamma1] # COG none # pI 10.08 MW 16675	0	4.015	11	1	2	0	1	1	153	16.7	10.07	0	0	1	0	0	0	0	1
Gamma1_2004222101	orf23_0019_55 transposase for IS1663 [O.algarvensis Gamma1] # COG COG3547(L) # pI 10.31 MW 24060	0	6.719	16	2	4	0	0	2	216	24	10.3	0	1	0	1	0	0	1	1
Gamma1_2004222106	orf29_0019_55 Methionyl-tRNA synthetase, class Ia Methionyl-tR NA synthetase, beta subunit, C-terminal [O.algarvensis Gamma1] # COG COG0143(J) # pI 5.90 MW 75847	0	53.92	26	10	31	10	10	1	679	75.8	6.34	5	6	8	0	5	2	4	1
Gamma1_2004222108	orf33_0019_55 conserved hypothetical protein [O.algarvensis Gamma1] # COG none # pI 9.96 MW 15019	0	17.851	28	4	25	0	1	1	132	15	9.96	2	2	4	3	4	3	4	3
Gamma1_2004222110	orf35_0019_55 transposase, IS630 family [O.algarvensis Gamma1] # COG COG3415(L) # pI 7.94 MW 25525	0.008	1.931	8	3	8	0	0	3	220	25.5	8.09	0	1	1	0	2	1	2	1
Gamma1_2004222112	orf37_0019_55 UDP-N-acetylmuramyl pentapeptide synthase [O.algarvensis Gamma1] # COG COG0770(M) # pI 5.92 MW 47148	0	20.369	17	5	10	5	5	1	453	47.1	6.37	0	0	0	4	0	0	4	2
Gamma1_2004222116	orf41_0019_55 Transposase, IS630 family [O.algarvensis Gamma1] # COG COG3415(L) # pI 6.24 MW 20605	0	6.463	16	4	14	0	1	1	183	20.6	6.7	1	2	2	1	3	2	2	1
Gamma1_2004222118	orf43_0019_55 UDP-N-acetylmuramate--L-alanine ligase [O.algarvensis Gamma1] # COG COG0773(M) # pI 5.98 MW 50901	0.027	1.408	5	1	1	1	1	1	471	50.9	6.43	0	1	0	0	0	0	0	0
Gamma1_2004222125	orf52_0019_55 thiol-disulfide interchange protein DsbC [O.algarvensis Gamma1] # COG COG1651(O) # pI 6.44 MW 26430	0	17.138	35	6	10	5	6	1	240	26.4	6.92	2	2	3	0	0	3	0	0
Gamma1_2004222129	orf56_0019_55 Transposase, IS630 family [O.algarvensis Gamma1] # COG COG3415(L) # pI 8.92 MW 18418	0.008	1.931	11	3	8	0	0	3	163	18.4	8.97	0	1	1	0	2	1	2	1
Gamma1_2004222135	orf62_0019_55 rod shape-determining protein MreB [O.algarvensis Gamma1] # COG COG1077(D) # pI 5.20 MW 36811	0	118.969	59	15	166	15	15	1	348	36.8	5.27	20	25	25	19	25	21	14	17
Gamma1_2004222137	orf67_0019_55 GTPases [O.algarvensis Gamma1] # COG COG2262(R) # pI 7.26 MW 48307	0.039	1.269	4	1	2	1	1	1	436	48.3	7.71	0	0	1	0	1	0	0	0
Gamma1_2004222145	orf77_0019_55 Arginine biosynthesis protein ArgJ [O.algarvensis Gamma1] # COG COG1364(E) # pI 5.22 MW 42661	0.003	2.4	5	1	3	1	1	1	403	42.6	5.4	1	0	0	1	1	0	0	0
Gamma1_2004222152	orf84_0019_55 Transposase, IS4 [O.algarvensis Gamma1] # COG COG5433(L) # pI 7.73 MW 19301	0.008	1.931	10	3	8	0	0	3	175	19.3	7.88	0	1	1	0	2	1	2	1
Gamma1_2004222159	orf94_0019_55 biotin biosynthesis protein BioH [O.algarvensis Gamma1] # COG COG0596(R) # pI 7.06 MW 29173	0	3.522	9	1	1	1	1	1	274	29.2	7.52	0	1	0	0	0	0	0	0
Gamma1_2004222169	orf106_0019_55 DNA repair protein RecN [O.algarvensis Gamma1] # COG COG0497(L) # pI 4.98 MW 60017	0	14.493	13	4	5	4	4	1	556	60	5.12	0	0	1	3	0	0	0	1
Gamma1_2004222170	orf107_0019_55 ATP-NAD/AcoX kinase [O.algarvensis Gamma1] # COG COG0061(G) # pI 5.75 MW 32887	0	28.634	29	8	16	8	8	1	301	32.9	6.13	3	2	3	1	6	1	0	0
Gamma1_2004222174	orf111_0019_55 conserved hypothetical protein [O.algarvensis Gamma1] # COG COG0850(D) # pI 8.98 MW 17764	0	8.546	15	1	1	0	1	1	164	17.8	8.72	0	0	0	0	1	0	0	0
Gamma1_2004222186	orf123_0019_55 signal recognition particle-docking protein FtsY [O.algarvensis Gamma1] # COG COG0552(U) # pI 6.94 MW 35956	0	5.462	8	2	3	2	2	1	328	35.9	7.46	2	0	0	1	0	0	0	0
Gamma1_2004222195	orf140_0019_55 aspartyl-tRNA synthetase bacterial/mitochondrial type [O.algarvensis Gamma1] # COG COG0173(J) # pI 5.26 MW 66940	0	62.473	23	8	38	6	7	1	596	66.9	5.43	2	6	6	3	5	3	7	6
Gamma1_2004222196	orf142_0019_55 Transposase, IS111A/IS1328/IS1533 [O.algarvensis Gamma1] # COG COG3547(L) # pI 9.30 MW 24068	0	6.665	14	2	3	0	1	1	220	24.1	9.17	0	0	1	0	0	0	0	2
Gamma1_2004222200	orf149_0019_55 conserved hypothetical protein [O.algarvensis Gamma1] # COG none # pI 5.27 MW 15363	0	5.244	20	2	3	2	2	1	133	15.4	5.38	0	2	0	0	0	1	0	0
Gamma1_2004222209	orf160_0019_55 transposase, IS630 family [O.algarvensis Gamma1] # COG none # pI 5.94 MW 15804	0.008	1.931	13	3	8	0	0	3	140	15.8	6.38	0	1	1	0	2	1	2	1
Gamma1_2004222212	orf164_0019_55 dihydroorotate dehydrogenase 1 [O.algarvensis Gamma1] # COG COG0167(F) # pI 5.13 MW 18366	0	11.235	22	2	8	0	2	1	167	18.4	5.3	0	0	0	3	0	0	3	2
Gamma1_2004222231	orf188_0019_55 Integrase, catalytic region [O.algarvensis Gamma1] # COG none # pI 10.22 MW 38981	0	19.898	11	4	24	0	4	1	340	39	10.21	3	2	4	1	8	1	3	2
Gamma1_2004222235	orf193_0019_55 Ribose 5-phosphate isomerase [O.algarvensis Gamma1] # COG COG0120(G) # pI 5.47 MW 23187	0	33.056	30	5	60	5	5	1	218	23.2	5.67	6	10	11	4	12	4	5	8
Gamma1_2004222240	orf199_0019_55 Exonuclease [O.algarvensis Gamma1] # COG COG1949(A) # pI 5.56 MW 20797	0	26.856	30	3	17	3	3	1	181	20.8	5.91	2	1	4	2	2	2	2	2
Gamma1_2004222245	orf204_0019_55 ATPases involved in chromosome partitioning [O.algarvensis Gamma1] # COG COG0489(D) # pI 4.86 MW 39561	0	84.508	33	10	84	2	10	1	374	39.5	4.96	10	11	13	10	11	10	9	10
Gamma1_2004222310	orf60_0041_70 Integrase, catalytic region [O.algarvensis Gamma1] # COG COG2826(L) # pI 9.59 MW 38072	0	15.599	5	2	21	0	2	1	333	38	9.55	3	2	3	1	6	1	3	2
Gamma1_2004222323	orf78_0041_70 Vitamin B6 biosynthesis protein [O.algarvensis Gamma1] # COG COG0214(H) # pI 5.05 MW 22442	0	3.908	13	2	4	0	2	1	208	22.4	5.12	1	0	1	0	1	1	0	0
Gamma1_2004222377	orf17_0062_80 conserved hypothetical protein [O.algarvensis Gamma1] # COG none # pI 5.98 MW 60521	0	38.024	23	8	22	4	5	1	531	60.5	6.39	7	3	3	0	3	3	0	3
Gamma1_2004222378	orf18_0062_80 3-oxoacyl-[acyl-carrier-protein] reductase [O.algarvensis Gamma1] # COG COG1028(I,Q,R) # pI 6.02 MW 31396	0	357.107	68	24	521	24	24	1	289	31.4	6.44	60	67	91	69	79	56	41	58
Gamma1_2004222379	orf20_0062_80 hypothetical protein [O.algarvensis Gamma1] # COG none # pI 5.52 MW 49623	0	236.791	57	24	257	3	3	1	443	49.6	5.85	35	38	46	22	38	34	19	25
Gamma1_2004222383	orf25_0062_80 PIN domain protein [O.algarvensis Gamma1] # COG none # pI 5.40 MW 14941	0	9.344	26	2	8	2	2	1	138	14.9	5.54	1	1	2	0	2	1	1	0
Gamma1_2004222392	orf36_0062_80 transposase, IS5 family, OrfA [O.algarvensis Gamma1] # COG COG3293(L) # pI 8.46 MW 20374	0.001	3.079	9	1	5	0	1	1	176	20.4	8.35	1	0	1	1	0	0	1	1
Gamma1_2004222393	orf37_0062_80 RNA polymerase subunit sigma-38 [O.algarvensis Gamma1] # COG COG0568(K) # pI 5.17 MW 37270	0	18.941	17	3	6	3	3	1	333	37.2	5.34	0	3	1	0	2	0	0	0
Gamma1_2004222394	orf39_0062_80 transcriptional regulator, Fis family [O.algarvensis Gamma1] # COG none # pI 11.41 MW 16317	0	15.599	10	2	21	0	2	1	143	16.3	11.4	3	2	3	1	6	1	3	2
Gamma1_2004222406	orf54_0062_80 CBS [O.algarvensis Gamma1] # COG COG2905(T) # pI 9.01 MW 20245	0	52.16	54	7	52	5	7	1	179	20.2	8.87	7	8	8	6	7	6	4	6
Gamma1_2004222411	orf62_0062_80 conserved hypothetical protein [O.algarvensis Gamma1] # COG none # pI 9.97 MW 13265	0	11.115	15	2	7	0	1	1	112	13.3	9.98	1	0	2	3	1	0	0	0
Gamma1_2004222433	orf21_0063_49 transposase A of IS642 [O.algarvensis Gamma1] # COG COG3415(L) # pI 5.07 MW 15631	0.008	1.931	13	3	8	0	0	3	140	15.6	5.16	0	1	1	0	2	1	2	1
Gamma1_2004222437	orf27_0063_49 DNA mismatch repair protein MutL [O.algarvensis Gamma1] # COG COG0323(L) # pI 7.38 MW 66302	0	12.606	6	2	6	2	2	1	604	66.3	7.8	1	1	0	0	2	0	1	1
Gamma1_2004222452	orf47_0063_49 polyhydroxybutyrate depolymerase [O.algarvensis Gamma1] # COG COG3509(Q) # pI 6.16 MW 83052	0	10.791	9	3	4	0	3	1	773	83	6.61	0	0	1	2	0	0	0	1
Gamma1_2004222460	orf56_0063_49 adenylosuccinate lyase/ [O.algarvensis Gamma1] # COG COG0015(F) # pI 8.32 MW 80338	0	61.616	20	12	66	10	12	1	722	80.3	8.28	10	9	12	7	8	13	3	4
Gamma1_2004222465	orf62_0063_49 hypothetical protein [O.algarvensis Gamma1] # COG COG2171(E) # pI 7.78 MW 10178	0	14.329	29	3	21	0	3	1	91	10.2	7.99	3	4	2	3	3	1	0	5
Gamma1_2004222467	orf66_0063_49 transposase A of IS642 [O.algarvensis Gamma1] # COG COG3415(L) # pI 5.72 MW 16225	0.008	1.931	13	3	8	0	0	3	144	16.2	6.09	0	1	1	0	2	1	2	1
Gamma1_2004222470	orf70_0063_49 H+-transporting two-sector ATPase, B/B' subunit [O.algarvensis Gamma1] # COG COG0711(C) # pI 5.98 MW 17231	0	72.309	62	11	88	3	11	1	156	17.2	6.35	12	12	13	13	13	10	11	4
Gamma1_2004222471	orf71_0063_49 H+-transporting two-sector ATPase, delta (OSCP) subunit [O.algarvensis Gamma1] # COG COG0712(C) # pI 5.14 MW 19294	0	34.275	41	6	26	6	6	1	179	19.3	5.25	2	9	3	1	6	3	0	2
Gamma1_2004222472	orf72_0063_49 F0F1-type ATP synthase, alpha subunit [O.algarvensis Gamma1] # COG COG0056(C) # pI 5.21 MW 55707	0	270.915	55	32	546	23	26	1	513	55.7	5.36	74	64	74	81	68	71	62	52
Gamma1_2004222475	orf77_0063_49 Integrase, catalytic region [O.algarvensis Gamma1] # COG none # pI 10.25 MW 36841	0	19.898	12	4	24	0	4	1	318	36.8	10.24	3	2	4	1	8	1	3	2
Gamma1_2004222476	orf78_0063_49 Amino acid-binding ACT [O.algarvensis Gamma1] # COG COG2716(E) # pI 6.09 MW 20616	0	8.868	6	1	15	1	1	1	193	20.6	6.55	4	2	3	0	2	4	0	0
Gamma1_2004222477	orf79_0063_49 Formylmethionine deformylase [O.algarvensis Gamma1] # COG COG0242(J) # pI 5.73 MW 18563	0	4.366	10	1	6	1	1	1	166	18.6	6.11	1	1	1	1	1	1	0	0
Gamma1_2004222478	orf80_0063_49 Peptidase S41A, C-terminal protease [O.algarvensis Gamma1] # COG COG0793(M) # pI 9.56 MW 83092	0	7.134	4	1	1	1	1	1	734	83	9.55	0	0	0	1	0	0	0	0
Gamma1_2004222483	orf87_0063_49 Integrase, catalytic region [O.algarvensis Gamma1] # COG none # pI 10.23 MW 22835	0	19.898	19	4	24	0	4	1	200	22.8	10.23	3	2	4	1	8	1	3	2
Gamma1_2004222486	orf93_0063_49 Helix-turn-helix, Fis-type [O.algarvensis Gamma1] # COG none # pI 10.15 MW 32532	0	19.898	13	4	24	0	4	1	283	32.5	10.13	3	2	4	1	8	1	3	2
Gamma1_2004222497	orf108_0063_49 transposase [O.algarvensis Gamma1] # COG none # pI 6.53 MW 17254	0.008	1.931	11	3	8	0	0	3	157	17.2	7.03	0	1	1	0	2	1	2	1
Gamma1_2004222510	orf124_0063_49 transposase, [O.algarvensis Gamma1] # COG COG3293(L) # pI 9.60 MW 15628	0.001	3.079	11	1	5	0	1	1	137	15.6	9.57	1	0	1	1	0	0	1	1
Gamma1_2004222514	orf5_0073_40 BolA-like protein [O.algarvensis Gamma1] # COG COG5007(K) # pI 4.66 MW 8870	0	11.311	53	2	3	2	2	1	81	8.9	4.75	0	1	1	0	1	0	0	0
Gamma1_2004222519	orf11_0073_40 hypothetical protein [O.algarvensis Gamma1] # COG none # pI 5.04 MW 29764	0	26.086	27	5	15	5	5	1	268	29.7	5.2	3	1	3	1	4	2	1	0
Gamma1_2004222521	orf13_0073_40 hypothetical protein [O.algarvensis Gamma1] # COG none # pI 10.18 MW 10701	0.043	1.192	8	1	6	0	0	4	92	10.7	10.18	0	1	1	0	1	1	1	1
Gamma1_2004222522	orf14_0073_40 tRNA synthetase, class II (G, H, P and S) [O.algarvensis Gamma1] # COG COG3705(E) # pI 6.19 MW 44311	0	9.245	17	5	7	4	5	1	394	44.3	6.64	2	1	4	0	0	0	0	0
Gamma1_2004222524	orf16_0073_40 Band 7 protein [O.algarvensis Gamma1] # COG COG0330(O) # pI 8.92 MW 45103	0	107.415	70	21	131	21	21	1	408	45.1	8.94	21	13	22	16	23	12	11	13
Gamma1_2004222529	orf23_0073_40 Glycine cleavage H-protein [O.algarvensis Gamma1] # COG COG0509(E) # pI 4.17 MW 13949	0	13.627	41	2	13	2	2	1	130	13.9	4.34	2	3	2	1	2	2	1	0
Gamma1_2004222532	orf27_0073_40 cell division protein FtsH [O.algarvensis Gamma1] # COG COG0465(O) # pI 6.01 MW 31758	0	10.209	7	1	11	0	1	1	292	31.7	6.39	2	1	2	2	1	1	1	1
Gamma1_2004222537	orf33_0073_40 hypothetical protein [O.algarvensis Gamma1] # COG none # pI 9.48 MW 13350	0.044	1.192	6	1	6	0	0	4	110	13.3	9.44	0	1	1	0	1	1	1	1
Gamma1_2004222542	orf39_0073_40 conserved hypothetical protein [O.algarvensis Gamma1] # COG none # pI 8.88 MW 16200	0	19.666	46	4	12	4	4	1	140	16.2	8.79	1	4	2	0	1	0	1	3
Gamma1_2004222544	orf43_0073_40 transposase [O.algarvensis Gamma1] # COG none # pI 10.33 MW 24363	0	19.898	17	4	24	0	4	1	220	24.3	10.33	3	2	4	1	8	1	3	2
Gamma1_2004222547	orf47_0073_40 RNA polymerase Rpb6 [O.algarvensis Gamma1] # COG COG1758(K) # pI 4.57 MW 10566	0	25.844	65	3	9	3	3	1	97	10.6	4.67	2	2	1	0	3	1	0	0
Gamma1_2004222558	orf60_0073_40 Histone deacetylase superfamily [O.algarvensis Gamma1] # COG COG0123(B,Q) # pI 5.30 MW 35288	0	5.792	12	3	4	3	3	1	324	35.3	5.59	1	0	0	1	1	1	0	0
Gamma1_2004222560	orf63_0073_40 hypothetical protein [O.algarvensis Gamma1] # COG none # pI 9.51 MW 8065	0.044	1.192	10	1	6	0	0	4	69	8.1	9.52	0	1	1	0	1	1	1	1
Gamma1_2004222562	orf67_0073_40 5,10-methylenetetrahydrofolate reductase [O.algarvensis Gamma1] # COG COG0685(E) # pI 6.39 MW 31637	0	4.177	5	1	1	1	1	1	288	31.6	6.87	1	0	0	0	0	0	0	0
Gamma1_2004222564	orf69_0073_40 S-adenosylhomocysteine hydrolase [O.algarvensis Gamma1] # COG COG0499(H) # pI 4.96 MW 51060	0	26.653	19	8	30	3	3	1	468	51	5.1	7	5	4	3	4	2	2	3
Gamma1_2004222587	orf104_0073_40 hypothetical protein [O.algarvensis Gamma1] # COG none # pI 5.14 MW 8341	0	29.838	62	5	21	5	5	1	77	8.3	5.39	1	1	5	2	3	2	4	3
Gamma1_2004222589	orf107_0073_40 Prevent-host-death protein [O.algarvensis Gamma1] # COG none # pI 4.94 MW 9360	0.002	2.706	14	1	1	0	1	1	81	9.4	5.05	0	0	0	1	0	0	0	0
Gamma1_2004222593	orf111_0073_40 acetolactate synthase, large subunit, biosynthet ic type [O.algarvensis Gamma1] # COG COG0028(E,H) # pI 7.00 MW 62210	0	18.53	5	3	14	3	3	1	577	62.2	7.42	2	1	3	2	2	2	2	0
Gamma1_2004222607	orf130_0073_40 Ribosomal protein S6 [O.algarvensis Gamma1] # COG COG0360(J) # pI 6.73 MW 22605	0	5.028	15	2	5	2	2	1	199	22.6	7.18	0	2	1	0	1	0	1	0
Gamma1_2004222608	orf131_0073_40 Ribosomal protein S18 [O.algarvensis Gamma1] # COG COG0238(J) # pI 10.28 MW 8650	0	8.653	39	2	7	2	2	1	74	8.6	10.27	0	1	2	1	1	1	1	0
Gamma1_2004222610	orf133_0073_40 Ribosomal protein L9 [O.algarvensis Gamma1] # COG COG0359(J) # pI 5.47 MW 16137	0	17.939	40	3	7	3	3	1	149	16.1	5.6	0	3	2	0	2	0	0	0
Gamma1_2004222611	orf135_0073_40 transposase gene of IS630 family [O.algarvensis Gamma1] # COG none # pI 8.90 MW 29023	0	10.266	7	2	9	0	2	1	252	29	8.75	2	1	2	1	1	2	0	0
Gamma1_2004222612	orf136_0073_40 Replicative DNA helicase [O.algarvensis Gamma1] # COG COG0305(L) # pI 5.38 MW 44472	0	4.218	8	2	4	0	2	1	404	44.4	5.55	1	0	1	1	0	0	0	1
Gamma1_2004222621	orf10_0087_85 phosphoglycerate mutase, 2,3-bisphosphoglycerate -independent, [O.algarvensis Gamma1] # COG COG0696(G) # pI 4.99 MW 59947	0	21.286	11	5	40	0	5	1	549	59.9	5.16	6	5	6	5	5	4	4	5
Gamma1_2004222646	orf16_0090_86 Cytochrome c oxidase, subunit III [O.algarvensis Gamma1] # COG COG1845(C) # pI 5.80 MW 32731	0	5.918	4	1	3	1	1	1	292	32.7	6.28	0	0	1	1	0	1	0	0
Gamma1_2004222647	orf17_0090_86 Cytochrome c oxidase assembly protein CtaG/Cox11 [O.algarvensis Gamma1] # COG COG3175(O) # pI 9.60 MW 20594	0	3.762	6	1	2	1	1	1	186	20.6	9.52	1	0	0	0	0	1	0	0
Gamma1_2004222650	orf22_0090_86 CBS domain-containing hypothetical protein [O.algarvensis Gamma1] # COG COG2524(K) # pI 6.97 MW 15249	0	33.492	51	4	54	1	4	1	134	15.2	7.56	8	5	12	11	7	5	2	4
Gamma1_2004222651	orf23_0090_86 nitrogen regulatory protein P-II family protein [O.algarvensis Gamma1] # COG none # pI 6.59 MW 12797	0	16.632	32	3	16	3	3	1	116	12.8	7.15	1	2	1	3	1	2	2	4
Gamma1_2004222662	orf5_0093_83 Ribosomal protein S1 [O.algarvensis Gamma1] # COG COG0539(J) # pI 6.83 MW 13114	0	46.146	62	6	52	0	6	1	121	13.1	7.25	8	5	7	9	7	7	6	3
Gamma1_2004222663	orf6_0093_83 Histone-like bacterial DNA-binding protein [O.algarvensis Gamma1] # COG COG0776(L) # pI 7.95 MW 12299	0	17.673	30	3	18	1	3	1	112	12.3	8.22	2	3	4	1	3	1	2	2
Gamma1_2004222669	orf13_0093_83 Transposase, IS630 family [O.algarvensis Gamma1] # COG COG3415(L) # pI 6.98 MW 19286	0.008	1.931	11	3	8	0	0	3	171	19.3	7.56	0	1	1	0	2	1	2	1
Gamma1_2004222674	orf18_0093_83 Plasmid stabilization system [O.algarvensis Gamma1] # COG COG3668(R) # pI 11.84 MW 16508	0	4.865	13	1	4	1	1	1	144	16.5	11.84	1	0	0	1	0	1	1	0
Gamma1_2004222675	orf19_0093_83 MaoC family protein [O.algarvensis Gamma1] # COG COG2030(I) # pI 5.61 MW 38336	0	78.748	45	13	115	13	13	1	352	38.3	5.99	15	15	25	14	19	13	5	9
Gamma1_2004222688	orf36_0093_83 acetyl-coenzyme A synthetase; CoA synthetase [O.algarvensis Gamma1] # COG COG0365(I) # pI 5.27 MW 71837	0	94.986	25	13	75	11	11	1	651	71.8	5.49	8	7	18	13	8	10	6	5
Gamma1_2004222699	orf52_0093_83 transposase, IS630 family [O.algarvensis Gamma1] # COG none # pI 5.56 MW 14133	0.008	1.931	14	3	8	0	0	3	127	14.1	5.82	0	1	1	0	2	1	2	1
Gamma1_2004222717	orf8_0102_73 Acetylornithine and succinylornithine aminotrans ferase [O.algarvensis Gamma1] # COG COG4992(E) # pI 8.87 MW 29398	0	7.096	6	1	8	0	1	1	267	29.4	8.6	1	1	1	1	1	1	1	1
Gamma1_2004222745	orf45_0102_73 IMP dehydrogenase/GMP reductase [O.algarvensis Gamma1] # COG COG0516(F) # pI 6.08 MW 35667	0.002	2.652	4	1	2	0	1	1	338	35.6	6.54	1	0	0	0	0	1	0	0
Gamma1_2004222749	orf49_0102_73 CBS domain protein [O.algarvensis Gamma1] # COG COG2905(T) # pI 7.10 MW 19277	0	8.759	9	2	4	0	2	1	173	19.3	7.62	0	1	0	1	1	0	0	1
Gamma1_2004222750	orf51_0102_73 dissimilatory sulfite reductase beta subunit [O.algarvensis Gamma1] # COG COG2221(C) # pI 7.15 MW 30916	0	62.551	46	10	122	0	10	1	279	30.9	7.43	17	14	20	14	18	13	10	16
Gamma1_2004222751	orf52_0102_73 Dissimilatory sulfite reductase, alpha subunit [O.algarvensis Gamma1] # COG COG2221(C) # pI 4.65 MW 20736	0.033	1.337	6	1	1	0	1	1	181	20.7	4.79	0	0	1	0	0	0	0	0
Gamma1_2004222752	orf1_0117_62 Transposase, IS630 family [O.algarvensis Gamma1] # COG none # pI 6.95 MW 21608	0	10.266	9	2	9	0	2	1	187	21.6	7.28	2	1	2	1	1	2	0	0
Gamma1_2004222775	orf31_0117_62 H+-transporting two-sector ATPase, gamma subunit [O.algarvensis Gamma1] # COG COG0224(C) # pI 7.79 MW 32029	0	83.398	55	11	136	6	9	1	290	32	8	19	16	23	21	19	15	13	10
Gamma1_2004222776	orf32_0117_62 F0F1-type ATP synthase, beta subunit [O.algarvensis Gamma1] # COG COG0055(C) # pI 4.82 MW 49669	0	301.678	74	30	416	19	25	1	458	49.6	4.94	71	57	71	47	53	48	32	37
Gamma1_2004222783	orf7_0129_62 hypothetical protein [O.algarvensis Gamma1] # COG none # pI 4.74 MW 21573	0.003	2.46	9	1	2	1	1	1	193	21.6	4.88	0	0	2	0	0	0	0	0
Gamma1_2004222784	orf9_0129_62 Ribosomal protein L10 [O.algarvensis Gamma1] # COG COG0244(J) # pI 8.99 MW 18835	0	41.195	38	5	36	5	5	1	178	18.8	8.94	5	6	5	3	5	3	2	7
Gamma1_2004222785	orf10_0129_62 Ribosomal protein L7/L12 [O.algarvensis Gamma1] # COG COG0222(J) # pI 4.47 MW 12772	0	11.929	19	3	23	3	3	1	125	12.8	4.49	2	2	1	5	4	3	2	4
Gamma1_2004222797	orf26_0129_62 Outer membrane chaperone Skp (OmpH) [O.algarvensis Gamma1] # COG COG2825(M) # pI 5.52 MW 19842	0	30.459	36	7	39	7	7	1	174	19.8	5.57	4	3	7	9	4	4	5	3
Gamma1_2004222798	orf27_0129_62 UDP-3-O-[3-hydroxymyristoyl] glucosamine N-acylt ransferase, LpxD [O.algarvensis Gamma1] # COG COG1044(M) # pI 7.85 MW 38126	0	6.575	8	2	6	1	2	1	354	38.1	7.84	1	1	0	1	1	1	0	1
Gamma1_2004222801	orf30_0129_62 beta-hydroxyacyl-(acyl-carrier-protein) dehydrat ase FabZ [O.algarvensis Gamma1] # COG COG0764(I) # pI 6.99 MW 18515	0	5.636	9	1	3	0	1	1	172	18.5	7.34	0	0	1	0	1	1	0	0
Gamma1_2004222802	orf31_0129_62 Acyl-(acyl-carrier-protein)--UDP-N-acetylglucosa mine O-acyltransferase [O.algarvensis Gamma1] # COG COG1043(M) # pI 6.75 MW 27610	0	3.757	4	1	4	1	1	1	256	27.6	7.24	0	1	0	0	0	1	1	1
Gamma1_2004222812	orf11_0130_81 GrpE protein [O.algarvensis Gamma1] # COG COG0576(O) # pI 4.49 MW 24279	0	64.826	74	9	57	9	9	1	225	24.3	4.59	5	7	12	5	16	4	4	4
Gamma1_2004222837	orf18_0132_64 Hemerythrin [O.algarvensis Gamma1] # COG COG3945(S) # pI 4.78 MW 22314	0	18.815	35	4	11	2	4	1	185	22.3	4.88	2	0	2	1	3	1	1	1
Gamma1_2004222849	orf33_0132_64 conserved hypothetical protein [O.algarvensis Gamma1] # COG none # pI 9.45 MW 16275	0.008	1.931	13	3	8	0	0	3	144	16.3	9.42	0	1	1	0	2	1	2	1
Gamma1_2004222853	orf39_0132_64 MotA/TolQ/ExbB proton channel [O.algarvensis Gamma1] # COG COG0811(U) # pI 6.44 MW 25428	0	5.308	8	1	3	1	1	1	228	25.4	6.95	1	0	0	1	0	1	0	0
Gamma1_2004222858	orf44_0132_64 cation efflux system protein, CzcA [O.algarvensis Gamma1] # COG COG3696(P) # pI 8.85 MW 120501	0	14.077	4	3	8	3	3	1	1098	120.4	8.84	3	1	2	0	0	2	0	0
Gamma1_2004222865	orf53_0132_64 ABC-type transport system involved in cytochrome c biogenesis, ATPase component [O.algarvensis Gamma1] # COG COG4133(O) # pI 6.21 MW 23908	0.014	1.708	9	1	1	1	1	1	219	23.9	6.68	0	0	1	0	0	0	0	0
Gamma1_2004222870	orf59_0132_64 transposase [O.algarvensis Gamma1] # COG none # pI 10.73 MW 16484	0	15.599	11	2	21	0	2	1	142	16.5	10.73	3	2	3	1	6	1	3	2
Gamma1_2004222872	orf62_0132_64 transposase IS630 family [O.algarvensis Gamma1] # COG COG0299(F) # pI 9.03 MW 28570	0	10.266	7	2	9	0	2	1	251	28.6	8.92	2	1	2	1	1	2	0	0
Gamma1_2004222883	orf4_0136_62 protein containing DUF583 [O.algarvensis Gamma1] # COG COG1664(M) # pI 6.34 MW 18298	0	47.862	51	8	41	3	8	1	174	18.3	6.81	4	8	10	6	3	4	3	3
Gamma1_2004222884	orf5_0136_62 Pyruvate/2-oxoglutarate dehydrogenase complex, d ihydrolipoamide dehydrogenase (E3) component, and related enzymes [O.algarvensis Gamma1] # COG COG1249(C) # pI 5.64 MW 52540	0	66.65	37	11	69	10	11	1	489	52.5	5.96	14	9	14	5	10	8	5	4
Gamma1_2004222887	orf9_0136_62 Transposase, [O.algarvensis Gamma1] # COG none # pI 10.18 MW 13568	0.001	3.079	12	1	5	0	1	1	121	13.6	10.15	1	0	1	1	0	0	1	1
Gamma1_2004222910	orf11_0145_82 DNA-directed RNA polymerase, beta subunit [O.algarvensis Gamma1] # COG none # pI 5.73 MW 52241	0	6.971	4	3	6	0	2	1	478	52.2	6.06	1	2	2	0	1	0	0	0
Gamma1_2004222917	orf7_0150_83 Small GTP-binding protein domain [O.algarvensis Gamma1] # COG COG0536(R) # pI 9.29 MW 38257	0.002	2.661	3	1	1	1	1	1	360	38.2	9.26	1	0	0	0	0	0	0	0
Gamma1_2004222918	orf8_0150_83 Glutamate 5-kinase, ProB- [O.algarvensis Gamma1] # COG COG0263(E) # pI 8.84 MW 40072	0	7.278	6	2	4	2	2	1	374	40	8.63	1	1	2	0	0	0	0	0
Gamma1_2004222919	orf9_0150_83 Rhodanese- [O.algarvensis Gamma1] # COG COG0607(P) # pI 4.60 MW 18254	0	31.567	39	4	10	4	4	1	159	18.2	4.73	1	2	3	0	3	1	0	0
Gamma1_2004222933	orf1_0175_71 conserved hypothetical protein [O.algarvensis Gamma1] # COG none # pI 4.33 MW 7588	0	22.833	82	4	32	4	4	1	65	7.6	4.42	2	3	6	4	5	3	3	6
Gamma1_2004222934	orf2_0175_71 carboxyvinyl-carboxyphosphonate phosphorylmutase [O.algarvensis Gamma1] # COG COG2513(G) # pI 9.39 MW 45776	0	10.751	13	3	7	3	3	1	422	45.7	9.16	2	1	2	1	1	0	0	0
Gamma1_2004222937	orf6_0175_71 Transposase, IS111A/IS1328/IS1533 [O.algarvensis Gamma1] # COG COG3547(L) # pI 10.56 MW 22746	0	4.015	8	1	2	0	1	1	205	22.7	10.55	0	0	1	0	0	0	0	1
Gamma1_2004222958	orf33_0175_71 Glucose-6-phosphate dehydrogenase [O.algarvensis Gamma1] # COG COG0364(G) # pI 5.85 MW 58101	0	15.125	10	4	15	4	4	1	515	58.1	6.27	3	1	1	4	2	1	2	1
Gamma1_2004222965	orf8_0176_78 DsrR [O.algarvensis Gamma1] # COG COG0316(S) # pI 4.24 MW 11327	0	19.941	38	2	19	2	2	1	104	11.3	4.41	0	2	4	1	4	1	3	4
Gamma1_2004222980	orf27_0176_78 FAD/FMN-containing dehydrogenases [O.algarvensis Gamma1] # COG COG0277(C) # pI 6.12 MW 37765	0	51.764	39	7	44	7	7	1	354	37.7	6.55	10	6	7	5	4	2	5	5
Gamma1_2004222988	orf37_0176_78 Protein of unknown function DUF1342 [O.algarvensis Gamma1] # COG COG4582(S) # pI 5.60 MW 19678	0	53.431	52	5	62	1	1	1	174	19.7	5.87	5	9	11	7	12	9	5	4
Gamma1_2004222989	orf38_0176_78 protein containing DUF28 [O.algarvensis Gamma1] # COG COG0217(S) # pI 4.60 MW 26849	0	19.815	24	3	9	1	3	1	250	26.8	4.77	2	2	1	0	2	1	0	1
Gamma1_2004222992	orf1_0186_69 Ribulose bisphosphate carboxylase, small chain [O.algarvensis Gamma1] # COG COG4451(C) # pI 5.22 MW 13705	0	112.187	66	8	251	6	8	1	118	13.7	5.45	22	28	50	33	34	43	16	25
Gamma1_2004223000	orf12_0186_69 phosphate ABC transporter, periplasmic binding p rotein [O.algarvensis Gamma1] # COG COG0226(P) # pI 7.59 MW 37895	0	82.171	57	16	91	14	16	1	349	37.9	7.75	12	4	12	17	13	7	14	12
Gamma1_2004223005	orf17_0186_69 protein containing DUF465 [O.algarvensis Gamma1] # COG COG2841(S) # pI 4.56 MW 9388	0	22.238	57	2	10	2	2	1	79	9.4	4.68	1	4	1	1	1	1	1	0
Gamma1_2004223006	orf18_0186_69 Zn-dependent hydrolases, including glyoxylases [O.algarvensis Gamma1] # COG COG0491(R) # pI 5.02 MW 23322	0	9	15	2	10	1	2	1	212	23.3	5.2	2	1	1	1	2	1	1	1
Gamma1_2004223023	orf3_0201_59 CreA [O.algarvensis Gamma1] # COG COG3045(S) # pI 9.32 MW 18344	0	38.557	42	6	33	6	6	1	170	18.3	9.23	5	4	4	3	4	6	3	4
Gamma1_2004223042	orf26_0201_59 Adenylosuccinate synthase [O.algarvensis Gamma1] # COG COG0104(F) # pI 6.03 MW 46452	0	25.378	13	5	42	5	5	1	431	46.4	6.48	7	3	3	11	2	7	4	5
Gamma1_2004223047	orf31_0201_59 6-phosphofructokinase [O.algarvensis Gamma1] # COG COG0205(G) # pI 5.60 MW 54209	0	296.271	60	31	507	30	30	1	495	54.2	5.87	68	72	102	68	65	60	33	39
Gamma1_2004223049	orf33_0201_59 H+ translocating pyrophosphate synthase [O.algarvensis Gamma1] # COG COG3808(C) # pI 4.93 MW 68957	0	113.94	24	17	122	11	11	1	670	68.9	5.1	16	19	28	19	6	17	7	10
Gamma1_2004223051	orf3_0207_73 phosphoribosylformimino-5- aminoimidazole carbox amide ribotide isomerase [O.algarvensis Gamma1] # COG COG0106(E) # pI 6.99 MW 22898	0	12.773	20	3	8	0	3	1	216	22.9	7.28	2	2	2	0	1	1	0	0
Gamma1_2004223063	orf19_0207_73 Phosphotransferase system mannitol/fructose-spec ific IIA domain (Ntr-type) [O.algarvensis Gamma1] # COG COG1762(G,T) # pI 5.17 MW 17176	0	18.959	23	2	12	1	2	1	156	17.2	5.34	1	3	2	1	2	0	1	2
Gamma1_2004223064	orf20_0207_73 Uncharacterised P-loop ATPase protein UPF0042 [O.algarvensis Gamma1] # COG COG1660(R) # pI 6.31 MW 32826	0	11.529	14	3	13	2	3	1	288	32.8	6.8	3	2	2	1	2	3	0	0
Gamma1_2004223084	orf3_0220_64 transposase, IS630 family [O.algarvensis Gamma1] # COG COG3415(L) # pI 5.84 MW 24305	0.008	1.931	9	3	8	0	0	3	211	24.3	6.23	0	1	1	0	2	1	2	1
Gamma1_2004223087	orf8_0220_64 Glucokinase [O.algarvensis Gamma1] # COG COG0837(G) # pI 5.61 MW 35468	0	42.587	22	6	38	4	6	1	332	35.4	5.91	5	5	5	5	6	4	3	5
Gamma1_2004223091	orf12_0220_64 von Willebrand factor type A [O.algarvensis Gamma1] # COG COG0028(E,H) # pI 5.97 MW 38550	0	42.155	25	6	37	0	0	0	344	38.5	6.43	6	5	7	3	7	4	2	3
Gamma1_2004223092	orf13_0220_64 acetolactate synthase, small subunit [O.algarvensis Gamma1] # COG COG0440(E) # pI 5.30 MW 18014	0	10.243	23	3	10	2	3	1	163	18	5.41	2	1	1	3	1	0	1	1
Gamma1_2004223110	orf13_0226_85 Transposase, IS630 family [O.algarvensis Gamma1] # COG none # pI 6.19 MW 35206	0	12.198	11	5	17	0	2	1	305	35.2	6.58	2	2	3	1	3	3	2	1
Gamma1_2004223125	orf3_0253_81 transposase [O.algarvensis Gamma1] # COG none # pI 9.72 MW 14986	0.001	2.951	10	1	1	0	1	1	134	15	9.66	0	0	0	0	1	0	0	0
Gamma1_2004223129	orf9_0253_81 Glutamyl- and glutaminyl-tRNA synthetases [O.algarvensis Gamma1] # COG COG0008(J) # pI 5.68 MW 53492	0	28.504	18	6	21	6	6	1	473	53.5	6.06	4	4	5	0	5	3	0	0
Gamma1_2004223130	orf13_0253_81 transposase IS630 family [O.algarvensis Gamma1] # COG none # pI 7.62 MW 26803	0	10.266	7	2	9	0	2	1	230	26.8	7.77	2	1	2	1	1	2	0	0
Gamma1_2004223135	orf20_0253_81 Twin-arginine translocation protein TatA/E [O.algarvensis Gamma1] # COG COG1826(U) # pI 4.93 MW 9093	0	13.869	23	2	13	2	2	1	87	9.1	4.97	1	0	3	3	2	4	0	0
Gamma1_2004223148	orf5_0254_82 Sulfide dehydrogenase [O.algarvensis Gamma1] # COG COG0446(R) # pI 6.71 MW 45890	0	136.405	48	17	178	17	17	1	429	45.9	7.15	26	24	34	23	19	12	15	25
Gamma1_2004223150	orf7_0254_82 DNA gyrase, subunit A [O.algarvensis Gamma1] # COG COG0188(L) # pI 5.84 MW 96457	0	20.203	10	5	9	4	4	1	873	96.4	6.21	3	1	3	0	2	0	0	0
Gamma1_2004223152	orf9_0254_82 hypothetical transposase IS630 family [O.algarvensis Gamma1] # COG none # pI 6.18 MW 18561	0	10.266	10	2	9	0	2	1	162	18.5	6.64	2	1	2	1	1	2	0	0
Gamma1_2004223165	orf9_0255_73 conserved hypothetical protein [O.algarvensis Gamma1] # COG none # pI 6.46 MW 29152	0.001	3.021	13	2	2	2	2	1	257	29.1	6.96	1	0	0	0	0	0	1	0
Gamma1_2004223167	orf3_0256_84 protein containing DUF35 [O.algarvensis Gamma1] # COG COG1545(R) # pI 4.93 MW 15439	0	129.786	96	16	200	16	16	1	138	15.4	4.96	24	29	40	20	27	35	9	16
Gamma1_2004223184	orf17_0278_74 D-alanine--D-alanine ligase (D-alanylalanine s ynthetase) (D-Ala-D-Ala ligase) [O.algarvensis Gamma1] # COG COG1181(M) # pI 5.86 MW 36444	0	4.888	9	2	6	2	2	1	342	36.4	6.25	2	1	1	0	1	0	0	1
Gamma1_2004223187	orf21_0278_74 Cell division protein FtsA [O.algarvensis Gamma1] # COG COG0849(D) # pI 5.06 MW 44276	0	55.185	27	8	49	7	8	1	411	44.2	5.16	5	8	8	6	10	2	6	4
Gamma1_2004223191	orf4_0285_72 Transposase, IS630 family [O.algarvensis Gamma1] # COG COG3415(L) # pI 7.69 MW 29286	0	12.198	13	5	17	0	2	1	262	29.3	7.81	2	2	3	1	3	3	2	1
Gamma1_2004223193	orf6_0285_72 Alpha amylase, catalytic region [O.algarvensis Gamma1] # COG COG0366(G) # pI 5.57 MW 75949	0	47.622	12	6	53	0	6	1	677	75.9	5.88	4	10	9	8	6	5	5	6
Gamma1_2004223194	orf7_0285_72 glycosyltransferase [O.algarvensis Gamma1] # COG COG0438(M) # pI 6.03 MW 47178	0	48.299	29	9	34	9	9	1	421	47.1	6.48	8	6	6	3	5	2	1	3
Gamma1_2004223198	orf1_0286_75 Translation initiation factor IF-3 [O.algarvensis Gamma1] # COG COG0290(J) # pI 9.77 MW 19972	0	5.474	13	3	19	0	3	1	174	20	9.76	4	1	4	3	2	2	2	1
Gamma1_2004223200	orf3_0286_75 Transketolase [O.algarvensis Gamma1] # COG COG0021(G) # pI 5.95 MW 34454	0.022	1.491	2	1	7	0	1	1	315	34.4	6.42	1	0	2	3	1	0	0	0
Gamma1_2004223201	orf4_0286_75 ATPase components of ABC transporters with dupli cated ATPase domains [O.algarvensis Gamma1] # COG COG0488(R) # pI 5.36 MW 61263	0	26.699	9	3	25	0	3	1	548	61.2	5.57	3	3	3	4	3	3	3	3
Gamma1_2004223202	orf5_0286_75 protein containing DUF528 [O.algarvensis Gamma1] # COG COG2975(S) # pI 4.35 MW 10685	0.012	1.757	9	1	5	0	1	1	92	10.7	4.46	0	1	1	1	1	0	1	0
Gamma1_2004223207	orf11_0286_75 2-phosphoglycolate phosphatase, prokaryotic HAD- superfamily hydrolase subfamily IA, variant 3 HAD-superfam ily hydrolase, subfamily IA, variant 1 [O.algarvensis Gamma1] # COG COG0546(R) # pI 4.96 MW 15785	0	13.949	19	3	38	0	3	1	143	15.8	5.15	4	6	7	4	7	5	3	2
Gamma1_2004223212	orf3_0287_83 Transposase, IS630 family [O.algarvensis Gamma1] # COG none # pI 9.22 MW 35427	0	10.266	5	2	9	0	2	1	317	35.4	9.01	2	1	2	1	1	2	0	0
Gamma1_2004223213	orf6_0287_83 threonine synthase [O.algarvensis Gamma1] # COG COG0498(E) # pI 6.48 MW 51061	0	13.189	14	4	9	4	4	1	465	51	6.95	1	3	1	0	2	1	0	1
Gamma1_2004223214	orf7_0287_83 isopropylmalate/homocitrate/citramalate synthase s [O.algarvensis Gamma1] # COG COG0119(E) # pI 5.43 MW 58154	0	4.406	6	2	5	2	2	1	530	58.1	5.69	2	1	0	1	0	1	0	0
Gamma1_2004223216	orf12_0287_83 hypothetical protein [O.algarvensis Gamma1] # COG none # pI 6.41 MW 10307	0.008	1.931	20	3	8	0	0	3	92	10.3	6.95	0	1	1	0	2	1	2	1
Gamma1_2004223223	orf5_0298_90 Tryptophanyl-tRNA synthetase, class Ib [O.algarvensis Gamma1] # COG COG0180(J) # pI 7.02 MW 25823	0.026	1.418	5	1	5	1	1	1	229	25.8	7.25	1	0	1	0	1	1	1	0
Gamma1_2004223240	orf7_0300_89 Ribosomal L32p protein [O.algarvensis Gamma1] # COG COG0333(J) # pI 10.16 MW 10205	0	10.241	25	1	15	1	1	1	89	10.2	10.15	2	2	2	2	2	1	1	3
Gamma1_2004223242	orf9_0300_89 Beta-ketoacyl-acyl carrier protein synthase III (FabH) [O.algarvensis Gamma1] # COG COG0332(I) # pI 5.04 MW 34236	0	15.371	19	4	8	4	4	1	319	34.2	5.22	0	2	3	0	2	1	0	0
Gamma1_2004223243	orf11_0300_89 3-oxoacyl-(acyl-carrier-protein) reductase [O.algarvensis Gamma1] # COG COG1028(I,Q,R) # pI 6.74 MW 25407	0	128.46	63	9	89	9	9	1	246	25.4	7.3	17	15	20	5	16	10	2	4
Gamma1_2004223250	orf9_0302_78 conserved hypothetical protein [O.algarvensis Gamma1] # COG none # pI 10.32 MW 14971	0	15.741	17	3	22	0	0	0	132	15	10.32	3	2	3	1	7	1	3	2
Gamma1_2004223251	orf10_0302_78 transposase [O.algarvensis Gamma1] # COG none # pI 10.00 MW 32159	0	19.898	13	4	24	0	4	1	282	32.1	9.99	3	2	4	1	8	1	3	2
Gamma1_2004223257	orf6_0309_84 protein containing DUF526 [O.algarvensis Gamma1] # COG COG2960(S) # pI 4.94 MW 10728	0	17.782	30	2	19	1	2	1	100	10.7	5.03	2	1	4	2	3	2	2	3
Gamma1_2004223276	orf8_0318_75 acetylornithine and succinylornithine aminotrans ferase [O.algarvensis Gamma1] # COG COG4992(E) # pI 5.72 MW 48492	0	42.725	22	7	38	6	7	1	451	48.5	6.04	7	4	8	5	4	4	3	3
Gamma1_2004223281	orf16_0318_75 Cobyrinic acid a,c-diamide synthase [O.algarvensis Gamma1] # COG COG1192(D) # pI 4.86 MW 23062	0	26.001	24	4	34	4	4	1	210	23	5	6	2	6	6	4	5	3	2
Gamma1_2004223283	orf18_0318_75 conserved hypothetical protein, secreted [O.algarvensis Gamma1] # COG none # pI 9.12 MW 29923	0	5.228	10	2	8	2	2	1	268	29.9	9.03	1	1	2	1	2	1	0	0
Gamma1_2004223287	orf4_0321_73 Phosphate transport system permease protein 1 [O.algarvensis Gamma1] # COG COG1117(P) # pI 6.01 MW 31692	0	5.707	9	1	4	1	1	1	286	31.7	6.44	1	0	1	1	0	1	0	0
Gamma1_2004223289	orf6_0321_73 Phosphate uptake regulator [O.algarvensis Gamma1] # COG COG0704(P) # pI 5.25 MW 27054	0.001	3.293	6	1	4	1	1	1	243	27	5.47	1	0	1	0	1	1	0	0
Gamma1_2004223291	orf8_0321_73 Endonuclease/exonuclease/phosphatase [O.algarvensis Gamma1] # COG COG0708(L) # pI 6.08 MW 31091	0.001	2.952	4	1	3	1	1	1	272	31.1	6.55	1	0	1	0	0	1	0	0
Gamma1_2004223292	orf9_0321_73 Mismatch repair ATPase (MutS family) [O.algarvensis Gamma1] # COG COG0249(L) # pI 5.53 MW 102810	0	23.639	10	6	13	4	6	1	930	102.7	5.78	1	0	3	2	4	1	0	2
Gamma1_2004223306	orf4_0330_71 glycogen synthase [O.algarvensis Gamma1] # COG COG0297(G) # pI 6.58 MW 57734	0	6.508	6	2	8	2	2	1	509	57.7	7.05	2	1	1	1	1	1	1	0
Gamma1_2004223315	orf2_0341_30 transposase, [O.algarvensis Gamma1] # COG none # pI 7.84 MW 31041	0	15.599	6	2	21	0	2	1	268	31	8.05	3	2	3	1	6	1	3	2
Gamma1_2004223331	orf13_0347_75 Transposase IS3/IS911 [O.algarvensis Gamma1] # COG none # pI 9.69 MW 4908	0	4.151	39	1	2	0	1	1	44	4.9	9.7	0	0	0	0	1	0	0	1
Gamma1_2004223339	orf10_0350_86 von Willebrand factor, type A [O.algarvensis Gamma1] # COG COG4548(P) # pI 4.73 MW 60684	0	19.511	13	5	31	0	5	1	525	60.6	4.89	3	4	7	4	3	2	7	1
Gamma1_2004223345	orf1_0356_88 Transposase, IS630 family [O.algarvensis Gamma1] # COG COG3415(L) # pI 6.68 MW 32736	0	10.266	6	2	9	0	2	1	281	32.7	7.09	2	1	2	1	1	2	0	0
Gamma1_2004223346	orf4_0356_88 NAD-dependent epimerase/dehydratase [O.algarvensis Gamma1] # COG COG0451(G,M) # pI 5.85 MW 37955	0	4.004	8	2	2	2	2	1	337	37.9	6.3	0	0	1	0	1	0	0	0
Gamma1_2004223370	orf2_0365_77 conserved hypothetical protein [O.algarvensis Gamma1] # COG none # pI 5.31 MW 19120	0	9.134	22	3	6	3	3	1	161	19.1	5.44	1	1	2	0	2	0	0	0
Gamma1_2004223395	orf3_0379_78 UDP-glucose/GDP-mannose dehydrogenase [O.algarvensis Gamma1] # COG COG1004(M) # pI 5.47 MW 48545	0	4.262	5	2	11	2	2	1	446	48.5	5.69	2	1	1	2	1	2	2	0
Gamma1_2004223397	orf6_0379_78 Transposase and inactivated derivatives [O.algarvensis Gamma1] # COG COG3547(L) # pI 9.19 MW 39251	0	8.788	11	2	4	0	1	1	355	39.2	9.04	0	1	0	2	0	0	1	0
Gamma1_2004223417	orf6_0386_81 protein containing DUF528 [O.algarvensis Gamma1] # COG COG2975(S) # pI 4.44 MW 9070	0	12.554	52	3	11	2	3	1	79	9.1	4.56	0	1	3	4	1	0	1	1
Gamma1_2004223419	orf8_0386_81 Fe-S protein assembly chaperone HscA [O.algarvensis Gamma1] # COG COG0443(O) # pI 5.05 MW 66837	0	48.179	23	9	26	8	8	1	623	66.8	5.19	2	3	5	7	3	3	3	0
Gamma1_2004223422	orf13_0386_81 transposase, IS630 family [O.algarvensis Gamma1] # COG none # pI 6.52 MW 14866	0.008	1.931	14	3	8	0	0	3	131	14.9	7.06	0	1	1	0	2	1	2	1
Gamma1_2004223428	orf4_0389_79 transposase, IS5 family, OrfA [O.algarvensis Gamma1] # COG COG3293(L) # pI 9.08 MW 22431	0.001	3.079	8	1	5	0	1	1	192	22.4	9.01	1	0	1	1	0	0	1	1
Gamma1_2004223431	orf8_0389_79 protein containing DUF1626 [O.algarvensis Gamma1] # COG COG5493(S) # pI 5.06 MW 23773	0.002	2.6	5	1	4	0	1	1	197	23.8	5.12	1	0	1	0	1	1	0	0
Gamma1_2004223436	orf1_0392_83 metal-binding, possibly nucleic acid-binding pro tein [O.algarvensis Gamma1] # COG COG1399(R) # pI 6.36 MW 20887	0	4.848	8	1	6	1	1	1	189	20.9	6.74	3	0	0	1	0	1	1	0
Gamma1_2004223437	orf2_0392_83 Transposase, IS111A/IS1328/IS1533 [O.algarvensis Gamma1] # COG COG3547(L) # pI 9.10 MW 24052	0	4.719	8	1	1	0	1	1	220	24	8.92	0	0	0	1	0	0	0	0
Gamma1_2004223447	orf2_0399_82 Pyruvate dehydrogenase complex, dehydrogenase (E 1) component [O.algarvensis Gamma1] # COG COG2609(C) # pI 9.24 MW 11719	0.001	2.896	11	1	1	0	1	1	105	11.7	9.04	0	0	0	1	0	0	0	0
Gamma1_2004223458	orf8_0401_83 Protein of unknown function DUF344 [O.algarvensis Gamma1] # COG COG2326(S) # pI 7.76 MW 59943	0	11.948	6	2	7	2	2	1	512	59.9	7.99	1	2	1	0	2	0	0	1
Gamma1_2004223459	orf1_0406_11 transcriptional regulator, consists of a Zn-ribb on and ATP-cone domains [O.algarvensis Gamma1] # COG COG1327(K) # pI 5.77 MW 19585	0	11.794	23	4	9	4	4	1	170	19.6	6.02	1	2	3	0	0	3	0	0
Gamma1_2004223474	orf5_0407_80 tRNA [O.algarvensis Gamma1] # COG COG0037(D) # pI 10.87 MW 46279	0.014	1.678	3	1	2	0	1	1	423	46.3	10.86	0	0	1	0	1	0	0	0
Gamma1_2004223475	orf6_0407_80 Acetyl-CoA carboxylase, alpha subunit [O.algarvensis Gamma1] # COG COG0825(I) # pI 5.41 MW 35674	0	18.368	15	3	8	3	3	1	318	35.7	5.6	0	0	1	4	0	1	1	1
Gamma1_2004223482	orf7_0415_80 Anaerobic ribonucleoside-triphosphate reductase [O.algarvensis Gamma1] # COG COG1328(F) # pI 6.18 MW 110910	0	6.454	4	2	3	0	2	1	976	110.8	6.62	0	0	0	2	0	0	1	0
Gamma1_2004223492	orf10_0420_80 transposase [O.algarvensis Gamma1] # COG none # pI 10.46 MW 29066	0	19.898	15	4	24	0	4	1	254	29	10.45	3	2	4	1	8	1	3	2
Gamma1_2004223508	orf4_0435_91 Succinyl-CoA synthetase alpha chain (SCS-alpha) [O.algarvensis Gamma1] # COG COG0074(C) # pI 6.08 MW 29529	0	159.058	48	11	162	6	9	1	291	29.5	6.52	18	29	32	14	21	9	15	24
Gamma1_2004223509	orf5_0435_91 Succinyl-CoA synthetase, beta subunit [O.algarvensis Gamma1] # COG COG0045(C) # pI 6.06 MW 48656	0	317.234	69	29	426	28	28	1	455	48.6	6.48	65	60	71	54	46	49	37	44
Gamma1_2004223511	orf8_0435_91 Putative transposase, YhgA-like [O.algarvensis Gamma1] # COG COG5464(S) # pI 5.78 MW 40399	0	10.863	15	3	8	3	3	1	344	40.4	6.09	0	2	2	0	1	0	1	2
Gamma1_2004223515	orf4_0444_18 Single-strand binding protein/Primosomal replica tion protein n [O.algarvensis Gamma1] # COG COG0629(L) # pI 5.46 MW 17462	0	15.316	41	3	22	1	3	1	165	17.5	5.66	2	2	3	3	2	4	3	3
Gamma1_2004223543	orf9_0463_82 transposase, IS630 family [O.algarvensis Gamma1] # COG none # pI 6.31 MW 14662	0.008	1.931	14	3	8	0	0	3	128	14.7	6.8	0	1	1	0	2	1	2	1
Gamma1_2004223548	orf5_0464_82 50S ribosomal protein L1 [O.algarvensis Gamma1] # COG COG0081(J) # pI 9.16 MW 17409	0	25.963	39	5	37	0	5	1	165	17.4	9.11	7	4	7	5	4	5	2	3
Gamma1_2004223549	orf6_0464_82 Ribosomal protein L11, bacterial [O.algarvensis Gamma1] # COG COG0080(J) # pI 9.63 MW 15086	0	17.686	17	2	10	2	2	1	144	15.1	9.61	2	1	2	1	2	1	0	1
Gamma1_2004223552	orf10_0464_82 Bacterial transcription antitermination protein NusG [O.algarvensis Gamma1] # COG COG0250(K) # pI 6.00 MW 20029	0	44.008	45	6	36	1	6	1	177	20	6.37	3	5	8	6	6	5	1	2
Gamma1_2004223561	orf5_0465_1 Response regulators consisting of a CheY-like re ceiver domain and a winged-helix DNA-binding domain [O.algarvensis Gamma1] # COG none # pI 4.41 MW 40475	0	53.652	37	10	36	10	10	1	377	40.5	4.54	7	3	11	6	3	3	2	1
Gamma1_2004223576	orf8_0470_19 Carbonic anhydrase [O.algarvensis Gamma1] # COG COG0288(P) # pI 5.78 MW 21809	0	22.782	37	4	29	4	4	1	198	21.8	6.2	5	2	3	4	8	4	1	2
Gamma1_2004223585	orf2_0489_83 Transposase, IS630 family [O.algarvensis Gamma1] # COG COG3415(L) # pI 6.24 MW 20855	0.008	1.931	10	3	8	0	0	3	182	20.8	6.7	0	1	1	0	2	1	2	1
Gamma1_2004223586	orf4_0489_83 conserved hypothetical protein [O.algarvensis Gamma1] # COG none # pI 5.11 MW 23656	0	22.784	32	4	16	4	4	1	208	23.6	5.22	5	3	5	0	2	1	0	0
Gamma1_2004223602	orf4_0492_83 PpiC-type peptidyl-prolyl cis-trans isomerase [O.algarvensis Gamma1] # COG COG0760(O) # pI 4.79 MW 71173	0	30.568	18	6	10	6	6	1	635	71.1	4.91	1	0	0	4	2	1	2	0
Gamma1_2004223603	orf6_0492_83 enoyl-[acyl-carrier-protein] reductase [NADH] [O.algarvensis Gamma1] # COG COG0623(I) # pI 5.98 MW 27478	0	36.843	39	7	31	7	7	1	258	27.5	6.4	5	4	4	5	5	2	4	2
Gamma1_2004223611	orf7_0498_83 Acriflavin resistance protein [O.algarvensis Gamma1] # COG COG0841(V) # pI 5.35 MW 113386	0	5.54	3	2	4	2	2	1	1038	113.3	5.55	1	0	3	0	0	0	0	0
Gamma1_2004223617	orf6_0500_2 conserved hypothetical protein, secreted [O.algarvensis Gamma1] # COG none # pI 6.28 MW 15086	0	29.316	45	3	24	3	3	1	141	15.1	6.8	3	4	4	2	4	2	2	3
Gamma1_2004223628	orf9_0502_85 conserved hypothetical protein [O.algarvensis Gamma1] # COG none # pI 5.11 MW 9734	0	15.878	47	4	31	4	4	1	86	9.7	5.22	4	4	3	5	6	4	3	2
Gamma1_2004223632	orf2_0505_1 hypothetical protein [O.algarvensis Gamma1] # COG none # pI 6.74 MW 98256	0	34.151	11	8	21	3	8	1	885	98.2	7.21	3	2	5	1	4	3	2	1
Gamma1_2004223633	orf3_0505_1 co-chaperone GrpE [O.algarvensis Gamma1] # COG COG0576(O) # pI 5.27 MW 24661	0	11.942	12	3	21	3	3	1	220	24.6	5.41	2	1	5	4	2	2	4	1
Gamma1_2004223649	orf6_0529_2 Integrase, catalytic region [O.algarvensis Gamma1] # COG none # pI 10.06 MW 25671	0	4.299	10	2	3	0	2	1	221	25.7	10.05	0	0	1	0	2	0	0	0
Gamma1_2004223651	orf9_0529_2 D-isomer specific 2-hydroxyacid dehydrogenase, c atalytic region D-isomer specific 2-hydroxyacid dehydrogen ase, NAD-binding [O.algarvensis Gamma1] # COG COG1052(C,H,R) # pI 7.15 MW 34300	0	4.234	4	1	1	1	1	1	320	34.3	7.56	1	0	0	0	0	0	0	0
Gamma1_2004223652	orf12_0529_2 hypothetical protein [O.algarvensis Gamma1] # COG none # pI 6.38 MW 17355	0	20.775	43	6	41	3	6	1	148	17.3	6.87	7	8	8	3	6	2	5	2
Gamma1_2004223681	orf5_0578_1 transposase [O.algarvensis Gamma1] # COG none # pI 9.82 MW 22227	0	4.299	12	2	3	0	2	1	192	22.2	9.8	0	0	1	0	2	0	0	0
Gamma1_2004223682	orf6_0578_1 transcriptional regulator, Fis family [O.algarvensis Gamma1] # COG none # pI 11.63 MW 14939	0	15.599	12	2	21	0	2	1	129	14.9	11.63	3	2	3	1	6	1	3	2
Gamma1_2004223685	orf11_0578_1 conserved hypothetical protein [O.algarvensis Gamma1] # COG none # pI 10.99 MW 29211	0.002	2.818	4	1	3	0	1	1	263	29.2	10.99	0	0	1	1	0	1	0	0
Gamma1_2004223690	orf3_0579_85 Polysulfide reductase [O.algarvensis Gamma1] # COG COG0437(C) # pI 6.13 MW 22865	0	39.902	27	5	49	5	5	1	205	22.9	6.51	6	8	4	9	5	5	6	6
Gamma1_2004223697	orf3_0584_2 transposase [O.algarvensis Gamma1] # COG none # pI 9.63 MW 18681	0.001	2.951	8	1	1	0	1	1	165	18.7	9.54	0	0	0	0	1	0	0	0
Gamma1_2004223704	orf3_0590 Ribonucleotide reductase large subunit [O.algarvensis Gamma1] # COG COG0209(F) # pI 5.66 MW 107625	0	73.776	22	15	54	12	14	1	965	107.6	5.99	14	7	13	4	5	10	1	0
Gamma1_2004223706	orf1_0602 TPR repeat [O.algarvensis Gamma1] # COG none # pI 5.64 MW 74613	0	41.597	16	7	25	7	7	1	683	74.6	5.82	4	4	7	1	4	3	1	1
Gamma1_A1_69204.peg.1007	NODE_282_length_3136_cov_430.924_ID_2462898 Photosystem P840 reaction center iron-sulfur subunit PscB	0	84.814	48	9	97	9	9	1	240	25.2	9.55	11	17	22	7	16	7	6	11
Gamma1_A1_69204.peg.1033	NODE_290_length_3073_cov_110.397_ID_2001788 hypothetical protein	0	22.884	23	4	22	3	4	1	253	27.4	5.94	6	3	5	0	6	2	0	0
Gamma1_A1_69204.peg.1051	NODE_298_length_3048_cov_164.532_ID_333888 Glycogen phosphorylase (EC 2.4.1.1)	0	173.976	48	34	163	28	34	1	850	96.9	6	34	20	34	14	15	15	16	15
Gamma1_A1_69204.peg.1068	NODE_2_length_12750_cov_412.493_ID_2448912 LSU ribosomal protein L6p (L9e)	0	21.6	37	5	17	3	5	1	177	18.8	9.76	3	3	1	1	3	2	2	2
Gamma1_A1_69204.peg.1073	NODE_2_length_12750_cov_412.493_ID_2448912 LSU ribosomal protein L14p (L23e)	0	6.046	24	3	8	2	3	1	122	13.2	10.98	1	0	2	1	1	3	0	0
Gamma1_A1_69204.peg.1076	NODE_300_length_3017_cov_34.0297_ID_497946 Beta-ketoadipate enol-lactone hydrolase (EC 3.1.1.24)	0	56.835	37	7	43	5	5	1	358	38.2	5.17	7	8	11	0	8	5	2	2
Gamma1_A1_69204.peg.1085	NODE_305_length_2983_cov_753.278_ID_1681304 DNA topoisomerase I (EC 5.99.1.2)	0	14.96	10	5	11	1	5	1	753	85.7	9.2	2	1	3	1	1	2	1	0
Gamma1_A1_69204.peg.1090	NODE_308_length_2976_cov_1696.84_ID_2445808 Translation initiation factor 1	0	12.656	65	2	13	2	2	1	52	6.1	10.11	2	2	2	2	1	2	1	1
Gamma1_A1_69204.peg.1124	NODE_317_length_2945_cov_934.615_ID_2453144 Guanylate kinase (EC 2.7.4.8)	0	4.627	8	1	2	0	1	1	227	25.4	5.85	1	0	1	0	0	0	0	0
Gamma1_A1_69204.peg.1167	NODE_32_length_6598_cov_71.18_ID_2424214 NAD(P) transhydrogenase alpha subunit (EC 1.6.1.2)	0	80.771	30	13	73	12	13	1	581	61.7	5.82	11	10	18	12	3	13	2	4
Gamma1_A1_69204.peg.1274	NODE_366_length_2658_cov_44.9739_ID_2398620 Phosphopantetheine adenylyltransferase (EC 2.7.7.3)	0	6.158	13	1	5	1	1	1	168	18.6	6.33	1	0	1	0	1	0	1	1
Gamma1_A1_69204.peg.1282	NODE_36_length_6549_cov_43.7863_ID_107664 Endonuclease V (EC 3.1.21.7)	0	7.023	13	2	3	2	2	1	232	25.6	9.38	0	0	0	1	0	0	0	2
Gamma1_A1_69204.peg.1295	NODE_371_length_2642_cov_91.9057_ID_2463864 Ketol-acid reductoisomerase (EC 1.1.1.86)	0	132.606	61	17	127	17	17	1	352	38.4	5.59	20	23	27	9	19	13	9	7
Gamma1_A1_69204.peg.1318	NODE_37_length_6528_cov_470.471_ID_2466842 DNA gyrase subunit B (EC 5.99.1.3)	0	10.023	5	2	7	2	2	1	779	86.6	5.34	2	1	1	1	2	0	0	0
Gamma1_A1_69204.peg.1336	NODE_389_length_2575_cov_43.0417_ID_2407586 ATP-dependent Clp protease ATP-binding subunit ClpA	0	21.552	8	4	10	4	4	1	812	89.9	6.49	1	3	2	0	4	0	0	0
Gamma1_A1_69204.peg.1340	NODE_390_length_2561_cov_29.3312_ID_2211878 Biotin synthase (EC 2.8.1.6)	0	20.977	20	5	21	5	5	1	348	38.3	5.55	5	1	4	4	1	3	1	2
Gamma1_A1_69204.peg.1360	NODE_39_length_6379_cov_309.761_ID_2453356 Metal-dependent hydrolase	0	16.887	11	2	6	0	2	1	180	19.9	10.49	0	0	0	3	0	0	3	0
Gamma1_A1_69204.peg.1370	NODE_3_length_12235_cov_38.6357_ID_2019338 Cytochrome c-type biogenesis protein ResA	0	14.078	27	3	5	3	3	1	205	23.1	5.21	1	1	1	1	1	0	0	0
Gamma1_A1_69204.peg.147	NODE_1186_length_579_cov_2809.26_ID_2472218 Mobile element protein	0	4.299	47	2	3	0	2	1	49	5.9	8.54	0	0	1	0	2	0	0	0
Gamma1_A1_69204.peg.1501	NODE_451_length_2344_cov_143.655_ID_512146 KfrA protein	0	13.589	18	2	5	2	2	1	209	22.6	5.14	0	1	1	0	2	0	0	1
Gamma1_A1_69204.peg.1520	NODE_45_length_5921_cov_34.2532_ID_2224670 Translation initiation factor 2	0	92	27	13	60	13	13	1	889	96.7	6.86	9	8	12	6	9	7	6	3
Gamma1_A1_69204.peg.1540	NODE_466_length_2293_cov_479.528_ID_2433658 Capsular polysaccharide biosynthesis protein	0.045	1.178	10	1	1	1	1	1	278	31	5.97	0	0	0	0	1	0	0	0
Gamma1_A1_69204.peg.1569	NODE_47_length_5736_cov_65.7703_ID_228372 Adenylate kinase (EC 2.7.4.3)	0	186.96	74	20	382	18	20	1	243	26.4	5.33	48	62	83	38	58	40	26	27
Gamma1_A1_69204.peg.1572	NODE_47_length_5736_cov_65.7703_ID_228372 SSU ribosomal protein S16p	0	12.059	42	2	20	2	2	1	106	11.6	10.08	4	4	3	3	2	3	1	0
Gamma1_A1_69204.peg.1582	NODE_483_length_2244_cov_49.4185_ID_2446388 hypothetical protein	0	5.088	4	1	1	1	1	1	389	43.3	6.06	1	0	0	0	0	0	0	0
Gamma1_A1_69204.peg.159	NODE_119_length_4510_cov_193.168_ID_2453356 2-polyprenylphenol hydroxylase and related flavodoxin oxidoreductases / CDP-6-deoxy-delta-3,4-glucoseen reductase-like	0	63.582	41	9	66	9	9	1	353	39.2	6.13	11	6	12	9	9	10	4	5
Gamma1_A1_69204.peg.163	NODE_11_length_8307_cov_175.553_ID_1504422 hypothetical protein	0.001	3.287	7	1	2	1	1	1	345	38.6	8.65	0	0	1	0	1	0	0	0
Gamma1_A1_69204.peg.1661	NODE_514_length_2139_cov_238.452_ID_582990 Na+/H+ antiporter NhaD type	0	6.873	4	2	2	2	2	1	484	53.2	7.36	1	0	1	0	0	0	0	0
Gamma1_A1_69204.peg.1671	NODE_51_length_5678_cov_75.9794_ID_2462898 Transposase	0	8.076	12	2	10	1	2	1	267	30	5.21	2	1	2	1	2	1	1	0
Gamma1_A1_69204.peg.1685	NODE_529_length_2075_cov_64.0119_ID_1824852 Exodeoxyribonuclease VII large subunit (EC 3.1.11.6)	0.017	1.624	2	1	5	0	1	1	450	48.3	11.05	1	0	1	1	1	1	0	0
Gamma1_A1_69204.peg.1692	NODE_532_length_2071_cov_47.3924_ID_1822608 Phosphoserine aminotransferase (EC 2.6.1.52)	0	27.934	16	5	19	3	5	1	442	48.4	9.16	5	2	5	2	2	2	1	0
Gamma1_A1_69204.peg.1709	NODE_542_length_2042_cov_366.262_ID_2442822 Protein YigP (COG3165) clustered with ubiquinone biosynthetic genes	0	17.856	17	3	18	3	3	1	222	24.4	5.27	2	1	2	4	2	2	4	1
Gamma1_A1_69204.peg.1717	NODE_546_length_2015_cov_293.442_ID_1905688 Siroheme synthase / Precorrin-2 oxidase (EC 1.3.1.76) / Sirohydrochlorin ferrochelatase (EC 4.99.1.4) / Uroporphyrinogen-III methyltransferase (EC 2.1.1.107)	0	21.02	23	5	12	5	5	1	476	51.5	7.5	1	0	1	4	2	1	2	1
Gamma1_A1_69204.peg.1736	NODE_552_length_1979_cov_56.7999_ID_321756 Phosphatidylserine decarboxylase (EC 4.1.1.65)	0	8.737	17	2	4	2	2	1	285	31.9	10.04	0	0	1	2	0	0	1	0
Gamma1_A1_69204.peg.1740	NODE_554_length_1969_cov_1687.33_ID_2366314 hypothetical protein	0.001	3.066	28	2	8	1	1	1	54	6.2	5.38	1	1	1	0	1	2	1	1
Gamma1_A1_69204.peg.177	NODE_120_length_4491_cov_441.928_ID_1885600 Glyoxalase family protein	0	8.997	48	4	6	4	4	1	157	17.1	4.7	1	2	1	0	2	0	0	0
Gamma1_A1_69204.peg.1789	NODE_577_length_1876_cov_1822.91_ID_2182558 Phosphate regulon sensor protein PhoR (SphS) (EC 2.7.13.3)	0	5.823	7	2	8	2	2	1	464	52.6	9.58	1	0	1	1	2	1	1	1
Gamma1_A1_69204.peg.1790	NODE_578_length_1871_cov_1227.5_ID_2467914 S-adenosylmethionine synthetase (EC 2.5.1.6)	0.027	1.413	11	2	2	2	2	1	409	44.6	5.43	1	0	0	0	0	1	0	0
Gamma1_A1_69204.peg.1871	NODE_613_length_1754_cov_167.354_ID_2471408 hypothetical protein	0	40.323	18	5	23	4	4	1	531	60.6	5.95	2	4	5	1	6	3	1	1
Gamma1_A1_69204.peg.1872	NODE_614_length_1745_cov_44.9284_ID_530816 1-hydroxy-2-methyl-2-(E)-butenyl 4-diphosphate synthase (EC 1.17.7.1)	0	15.79	14	3	10	1	3	1	459	49.7	7.49	2	1	3	1	1	1	0	1
Gamma1_A1_69204.peg.1876	NODE_618_length_1712_cov_443.183_ID_2177318 Aspartate aminotransferase (EC 2.6.1.1)	0	42.985	35	10	29	10	10	1	413	44.7	5.52	7	8	3	3	2	1	2	3
Gamma1_A1_69204.peg.1884	NODE_622_length_1699_cov_581.171_ID_610506 TPR repeat containing exported protein; Putative periplasmic protein contains a protein prenylyltransferase domain	0	19.514	23	5	29	2	5	1	232	26.5	9.31	4	2	3	4	2	8	4	2
Gamma1_A1_69204.peg.1897	NODE_62_length_5488_cov_75.914_ID_2220002 Phosphohistidine phosphatase SixA	0	7.343	9	1	5	0	1	1	170	19	9.1	1	1	1	0	1	1	0	0
Gamma1_A1_69204.peg.1915	NODE_63_length_5478_cov_433.463_ID_2465210 hypothetical protein	0	3.94	19	1	1	1	1	1	72	7.7	6.65	1	0	0	0	0	0	0	0
Gamma1_A1_69204.peg.1924	NODE_647_length_1627_cov_1806.09_ID_2471224 Chaperone protein DnaJ	0	6.538	6	2	10	0	2	1	349	37.4	8.31	2	1	1	2	1	1	1	1
Gamma1_A1_69204.peg.1950	NODE_662_length_1585_cov_52.0471_ID_1852296 Chromosome (plasmid) partitioning protein ParA / Sporulation initiation inhibitor protein Soj	0	7.864	13	2	3	2	2	1	280	30.4	6.64	1	0	1	0	0	1	0	0
Gamma1_A1_69204.peg.1992	NODE_683_length_1519_cov_401.622_ID_2471408 hypothetical protein	0.002	2.6	3	1	4	0	1	1	271	32.6	5.41	1	0	1	0	1	1	0	0
Gamma1_A1_69204.peg.1995	NODE_685_length_1502_cov_108.86_ID_1858506 Glutathione synthetase (EC 6.3.2.3)	0	6.348	10	2	6	2	2	1	331	37.3	7.31	1	0	1	2	0	1	1	0
Gamma1_A1_69204.peg.2033	NODE_701_length_1462_cov_47.5906_ID_538092 (3R)-hydroxymyristoyl-[acyl carrier protein] dehydratase (EC 4.2.1.-)	0	5.636	9	1	3	0	1	1	181	20.3	8.97	0	0	1	0	1	1	0	0
Gamma1_A1_69204.peg.2046	NODE_708_length_1439_cov_66.1973_ID_1693366 Triosephosphate isomerase (EC 5.3.1.1)	0	169.714	63	20	320	18	20	1	253	26.6	5.26	44	37	51	53	41	30	27	37
Gamma1_A1_69204.peg.2060	NODE_716_length_1416_cov_48.9647_ID_2375448 O-acetylhomoserine sulfhydrylase (EC 2.5.1.49) / O-succinylhomoserine sulfhydrylase (EC 2.5.1.48)	0	60.356	33	10	38	10	10	1	419	45	6.6	11	6	8	4	3	6	0	0
Gamma1_A1_69204.peg.207	NODE_124_length_4436_cov_97.0573_ID_2405710 PhbF	0	10.481	16	2	6	2	2	1	160	18.6	6.89	1	1	1	1	1	1	0	0
Gamma1_A1_69204.peg.2096	NODE_732_length_1373_cov_42.3558_ID_1700572 21 kDa hemolysin precursor	0	19.038	28	4	17	4	4	1	196	21.1	8.97	6	3	3	0	2	3	0	0
Gamma1_A1_69204.peg.2103	NODE_738_length_1356_cov_46.0999_ID_2471328 Chromosome (plasmid) partitioning protein ParB / Stage 0 sporulation protein J	0	24.338	26	5	16	5	5	1	305	33.1	5.97	2	2	2	1	4	3	1	1
Gamma1_A1_69204.peg.2135	NODE_75_length_5141_cov_46.6705_ID_2071864 Glutamate synthase [NADPH] small chain (EC 1.4.1.13)	0	7.874	5	3	4	0	3	1	981	108.2	6.48	2	0	1	0	0	1	0	0
Gamma1_A1_69204.peg.2148	NODE_76_length_5106_cov_56.8222_ID_2229136 Cytochrome c oxidase polypeptide II (EC 1.9.3.1)	0	111	37	13	163	13	13	1	420	46.6	5.21	24	15	28	26	19	16	17	18
Gamma1_A1_69204.peg.2160	NODE_777_length_1227_cov_2429.78_ID_2448912 Predicted redox protein, regulator of disulfide bond formation	0	5.491	17	2	3	0	2	1	151	16.8	5.68	0	0	0	1	0	0	1	1
Gamma1_A1_69204.peg.2185	NODE_797_length_1167_cov_59.4532_ID_2019338 FOG TPR repeat	0	11.873	20	2	8	2	2	1	185	19.5	11.68	2	2	1	0	1	1	1	0
Gamma1_A1_69204.peg.2187	NODE_79_length_5018_cov_161.785_ID_2452450 Beta-glucosidase/6-phospho-beta-glucosidase/beta- galactosidase	0	19.757	28	2	12	2	2	1	144	16.9	6.19	1	3	4	0	3	1	0	0
Gamma1_A1_69204.peg.2189	NODE_79_length_5018_cov_161.785_ID_2452450 Translation elongation factor G-related protein	0	205.972	54	23	219	22	23	1	684	74.3	5.17	34	31	40	27	33	26	15	13
Gamma1_A1_69204.peg.2267	NODE_854_length_1031_cov_32.9754_ID_2159172 Rare lipoprotein A precursor	0	6.524	17	2	11	2	2	1	132	14.3	10.14	1	2	2	1	1	1	2	1
Gamma1_A1_69204.peg.2282	NODE_864_length_1012_cov_3351.9_ID_2179862 Mobile element protein	0	19.898	17	4	24	0	4	1	219	25.4	9.98	3	2	4	1	8	1	3	2
Gamma1_A1_69204.peg.2322	NODE_89_length_4878_cov_44.1688_ID_594828 DNA-directed RNA polymerase beta' subunit (EC 2.7.7.6)	0	170.47	30	37	154	26	30	1	1510	167.1	6.32	29	15	30	23	17	19	13	8
Gamma1_A1_69204.peg.2328	NODE_8_length_9235_cov_79.2142_ID_2374556 SSU ribosomal protein S2p (SAe)	0	69.419	49	10	52	10	10	1	283	31.3	9.57	7	7	10	7	5	6	4	6
Gamma1_A1_69204.peg.2329	NODE_8_length_9235_cov_79.2142_ID_2374556 Translation elongation factor Ts	0	105.554	54	15	91	15	15	1	298	31.5	5.86	13	11	21	13	11	9	9	4
Gamma1_A1_69204.peg.2416	NODE_991_length_777_cov_1654.18_ID_6962 DNA-binding protein HU-beta	0	88.812	68	8	154	1	8	1	90	9.1	9.7	25	19	25	23	17	19	9	17
Gamma1_A1_69204.peg.243	NODE_130_length_4351_cov_60.094_ID_423660 Carbamoyl-phosphate synthase small chain (EC 6.3.5.5)	0	6.269	6	2	3	2	2	1	409	44.4	6.06	1	0	2	0	0	0	0	0
Gamma1_A1_69204.peg.2435	NODE_9_length_9109_cov_69.5474_ID_2221502 conserved hypothetical protein	0	58.807	43	11	71	0	11	1	484	52.3	5.88	15	7	11	15	8	6	3	6
Gamma1_A1_69204.peg.25	NODE_1038_length_713_cov_134.451_ID_164054 Acyl carrier protein	0	13.245	38	3	26	2	3	1	79	8.8	4.09	1	4	5	2	5	4	2	3
Gamma1_A1_69204.peg.276	NODE_135_length_4268_cov_93.2499_ID_2214160 Sulfite reduction-associated complex DsrMKJOP iron-sulfur protein DsrO (=HmeA)	0	14.691	19	4	19	4	4	1	263	28.6	8.34	3	2	2	3	3	2	2	2
Gamma1_A1_69204.peg.291	NODE_138_length_4249_cov_531.855_ID_2469852 hypothetical protein	0.027	1.401	7	1	1	1	1	1	203	23.8	8.38	1	0	0	0	0	0	0	0
Gamma1_A1_69204.peg.294	NODE_1395_length_458_cov_2367.83_ID_2179862 hypothetical protein	0.002	2.756	15	1	5	0	1	1	61	7.4	9.04	1	0	1	1	0	1	1	0
Gamma1_A1_69204.peg.301	NODE_13_length_7950_cov_37.5697_ID_206034 hypothetical protein	0.004	2.202	1	1	1	0	1	1	1110	118.8	5.5	0	0	1	0	0	0	0	0
Gamma1_A1_69204.peg.318	NODE_142_length_4192_cov_503.822_ID_2458484 SAM-dependent methyltransferase DSY4148 (UbiE paralog)	0	53.879	30	8	33	8	8	1	316	33.9	5.29	8	6	8	0	5	6	0	0
Gamma1_A1_69204.peg.348	NODE_1489_length_424_cov_7742.85_ID_2472218 Mobile element protein	0	4.299	27	2	3	0	2	1	84	9.9	10.08	0	0	1	0	2	0	0	0
Gamma1_A1_69204.peg.404	NODE_156_length_4018_cov_198.012_ID_1712292 Peptide deformylase (EC 3.5.1.88)	0	7.333	8	1	6	1	1	1	178	20.2	6.79	1	1	1	0	2	1	0	0
Gamma1_A1_69204.peg.410	NODE_157_length_4016_cov_34.6516_ID_2453144 Ribonuclease PH (EC 2.7.7.56)	0	6.752	9	2	3	2	2	1	297	32.2	6.81	0	0	0	1	0	0	0	2
Gamma1_A1_69204.peg.464	NODE_166_length_3932_cov_44.7165_ID_1822608 Phosphoribulokinase (EC 2.7.1.19)	0	4.246	5	1	1	1	1	1	295	33.4	6.86	1	0	0	0	0	0	0	0
Gamma1_A1_69204.peg.467	NODE_167_length_3930_cov_34.7523_ID_1649478 Transcription-repair coupling factor	0	11.13	4	3	5	2	2	1	1166	129.1	6.7	2	1	1	0	0	0	0	1
Gamma1_A1_69204.peg.469	NODE_168_length_3925_cov_45.7504_ID_1744854 Nitrogen regulation protein NtrX	0	6.68	12	2	4	2	2	1	470	53	6.13	0	1	1	0	0	0	1	1
Gamma1_A1_69204.peg.491	NODE_170_length_3919_cov_707.8_ID_1898862 Argininosuccinate lyase (EC 4.3.2.1)	0	7.336	7	2	3	2	2	1	492	54.1	6.27	2	0	0	0	1	0	0	0
Gamma1_A1_69204.peg.564	NODE_185_length_3745_cov_40.4474_ID_2366296 Malate dehydrogenase (EC 1.1.1.37)	0	295.815	78	32	597	19	32	1	330	35.6	6.58	74	102	112	59	81	48	47	74
Gamma1_A1_69204.peg.580	NODE_187_length_3737_cov_176.852_ID_2199324 L-carnitine dehydratase/bile acid-inducible protein F (EC 2.8.3.16)	0	223.719	61	24	261	24	24	1	421	46.3	7.96	32	30	42	41	32	26	29	29
Gamma1_A1_69204.peg.590	NODE_1897_length_325_cov_6017.5_ID_2472370 hypothetical protein	0.043	1.192	9	1	6	0	0	4	75	8.7	6.09	0	1	1	0	1	1	1	1
Gamma1_A1_69204.peg.607	NODE_191_length_3718_cov_541.405_ID_2215134 Acetolactate synthase large subunit (EC 2.2.1.6)	0	10.295	7	3	6	0	3	1	572	62.7	6.34	1	2	0	0	2	1	0	0
Gamma1_A1_69204.peg.614	NODE_192_length_3713_cov_101.68_ID_2472098 Histidinol-phosphate aminotransferase (EC 2.6.1.9)	0.003	2.419	5	2	6	2	2	1	349	38.4	6.55	1	1	2	0	1	1	0	0
Gamma1_A1_69204.peg.649	NODE_198_length_3670_cov_38.5035_ID_2221506 hypothetical protein	0	4.189	18	1	1	0	1	1	156	17.6	5.2	0	1	0	0	0	0	0	0
Gamma1_A1_69204.peg.68	NODE_108_length_4649_cov_69.3293_ID_340132 LSU ribosomal protein L1p (L10Ae)	0	73.202	45	9	69	0	9	1	231	24.4	9.55	12	9	12	9	8	9	5	5
Gamma1_A1_69204.peg.741	NODE_213_length_3555_cov_303.772_ID_2199324 ATP phosphoribosyltransferase (EC 2.4.2.17)	0	3.55	13	2	2	2	2	1	225	24.3	5.44	1	0	0	0	0	0	0	1
Gamma1_A1_69204.peg.778	NODE_21_length_7185_cov_135.871_ID_1849984 Type II secretory pathway, pullulanase PulA and related glycosidases	0	19.01	25	5	11	3	5	1	221	26.2	9.32	4	1	3	0	0	3	0	0
Gamma1_A1_69204.peg.834	NODE_234_length_3418_cov_3731.86_ID_2460106 COG1355, Predicted dioxygenase	0	5.673	8	1	4	1	1	1	262	27.8	5.1	2	0	2	0	0	0	0	0
Gamma1_A1_69204.peg.835	NODE_235_length_3414_cov_192.13_ID_1917970 Alpha-amylase precursor (EC 3.2.1.1)	0	4.338	3	1	1	1	1	1	715	80.5	5.55	0	0	0	0	1	0	0	0
Gamma1_A1_69204.peg.853	NODE_23_length_7158_cov_50.746_ID_2115310 hypothetical protein	0	5.918	18	2	3	2	2	1	108	12.1	5.54	0	0	1	0	0	2	0	0
Gamma1_A1_69204.peg.859	NODE_240_length_3389_cov_341.396_ID_2446428 Nitric oxide reductase activation protein NorQ	0	24.959	27	5	22	5	5	1	273	30.3	6.05	5	2	2	2	4	2	3	2
Gamma1_A1_69204.peg.86	NODE_10_length_8439_cov_401.204_ID_2471828 hypothetical protein	0.042	1.219	13	1	1	1	1	1	190	21.3	4.73	0	0	0	0	1	0	0	0
Gamma1_A1_69204.peg.864	NODE_242_length_3379_cov_1527.5_ID_2416560 Chaperone protein DnaK	0	390.035	68	47	548	37	47	1	648	69.5	4.98	67	78	92	52	83	74	49	53
Gamma1_A1_69204.peg.871	NODE_2452_length_236_cov_13349_ID_2472180 hypothetical protein	0.043	1.192	12	1	6	0	0	4	60	6.8	6	0	1	1	0	1	1	1	1
Gamma1_A1_69204.peg.904	NODE_253_length_3269_cov_40.3687_ID_625232 Dihydroorotate dehydrogenase, catalytic subunit (EC 1.3.3.1)	0	19.269	21	4	12	2	4	1	344	36.6	7.43	0	0	0	5	0	0	5	2
Gamma1_A1_69204.peg.960	NODE_26_length_7090_cov_39.5036_ID_2305980 Dihydrolipoamide acetyltransferase component of pyruvate dehydrogenase complex (EC 2.3.1.12)	0	17.699	25	7	23	5	6	1	468	49.7	5.88	2	3	2	6	2	2	4	2
Gamma1_A1_69204.peg.980	NODE_2776_length_190_cov_4246.44_ID_2224488 hypothetical protein	0	16.659	53	3	19	0	1	1	57	6.6	8.68	2	1	3	3	3	2	3	2
Gamma1_A1_69204.peg.992	NODE_27_length_7037_cov_737.204_ID_2140470 hypothetical protein	0	24.008	21	5	13	0	5	1	322	35	8.82	0	0	0	7	0	0	3	3
Gamma1_A1_69204.peg.994	NODE_27_length_7037_cov_737.204_ID_2140470 hypothetical protein	0	14.066	27	3	20	3	3	1	107	12.7	9.55	3	1	4	4	1	3	3	1
Gamma1_A2_69205.peg.1046	NODE_291_length_3209_cov_269.047_ID_140080 ATP-dependent RNA helicase RhlB	0	6.053	4	1	5	1	1	1	443	49.4	9.13	1	0	1	1	0	1	0	1
Gamma1_A2_69205.peg.1055	NODE_294_length_3128_cov_128.478_ID_1721970 Alanyl-tRNA synthetase (EC 6.1.1.7)	0	40.243	17	10	20	2	2	1	911	99.2	6.09	1	1	3	5	1	1	4	4
Gamma1_A2_69205.peg.1223	NODE_343_length_2878_cov_256.821_ID_1584712 N-acetylglutamate synthase (EC 2.3.1.1)	0	38.811	23	7	25	7	7	1	489	53.4	6.04	3	6	4	1	5	5	1	0
Gamma1_A2_69205.peg.1237	NODE_349_length_2865_cov_274.32_ID_1613852 hypothetical protein	0	22.992	12	5	28	5	5	1	415	46.2	9.52	5	2	5	6	2	2	5	1
Gamma1_A2_69205.peg.1253	NODE_352_length_2849_cov_47.427_ID_1767424 Thiazole biosynthesis protein ThiG	0.002	2.549	13	2	4	0	2	1	243	25.7	4.81	0	0	1	1	0	1	1	0
Gamma1_A2_69205.peg.1280	NODE_360_length_2812_cov_2227.76_ID_1351056 hypothetical protein	0.044	1.192	8	1	6	0	0	4	87	10.2	9.41	0	1	1	0	1	1	1	1
Gamma1_A2_69205.peg.1289	NODE_365_length_2773_cov_1249_ID_125620 RNP-1 like RNA-binding protein	0	51.247	59	5	65	0	5	1	92	10.3	5.07	4	7	17	5	12	6	7	7
Gamma1_A2_69205.peg.1356	NODE_389_length_2656_cov_101.869_ID_1771714 Holliday junction DNA helicase RuvB	0	15.181	16	4	7	3	4	1	358	39.2	5.35	0	0	1	4	0	0	2	0
Gamma1_A2_69205.peg.136	NODE_1159_length_562_cov_5888.24_ID_1750634 Mobile element protein	0	4.299	14	2	3	0	2	1	162	18.6	9.8	0	0	1	0	2	0	0	0
Gamma1_A2_69205.peg.1583	NODE_473_length_2346_cov_1346.33_ID_242846 probable iron binding protein from the HesB_IscA_SufA family	0	12.945	18	2	12	2	2	1	170	18.5	4.77	2	1	2	2	2	2	0	1
Gamma1_A2_69205.peg.1594	NODE_479_length_2317_cov_125.734_ID_885190 tolB protein precursor, periplasmic protein involved in the tonb-independent uptake of group A colicins	0	29.536	17	5	30	4	5	1	451	48.8	9.86	3	2	3	9	2	3	4	4
Gamma1_A2_69205.peg.1601	NODE_481_length_2299_cov_31.852_ID_1019366 Tryptophan synthase alpha chain (EC 4.2.1.20)	0	19.002	21	3	14	3	3	1	276	29.1	7.06	2	0	4	2	2	2	2	0
Gamma1_A2_69205.peg.1604	NODE_482_length_2299_cov_62.5722_ID_997388 Stringent starvation protein A	0	7.96	16	2	7	0	2	1	211	24.1	6.23	1	1	1	1	1	1	0	1
Gamma1_A2_69205.peg.1659	NODE_505_length_2230_cov_79.8561_ID_1761296 Phosphoribosylamine--glycine ligase (EC 6.3.4.13)	0	28.318	16	4	14	4	4	1	434	45.3	5.86	3	2	1	4	0	1	2	1
Gamma1_A2_69205.peg.1701	NODE_522_length_2161_cov_1683.7_ID_1772898 L-aspartate oxidase (EC 1.4.3.16)	0	4.001	2	1	4	1	1	1	567	63.7	8	1	0	1	1	0	1	0	0
Gamma1_A2_69205.peg.1731	NODE_536_length_2094_cov_415.413_ID_1750530 Sucrose phosphorylase (EC 2.4.1.7)	0	27.127	10	5	13	5	5	1	656	75	6.09	5	1	2	2	1	0	2	0
Gamma1_A2_69205.peg.1763	NODE_551_length_2048_cov_46.8154_ID_1751498 FIG146278 Maf/YceF/YhdE family protein	0	6.788	8	1	7	0	1	1	208	22.5	7.08	1	1	1	1	1	1	1	0
Gamma1_A2_69205.peg.1779	NODE_55_length_5886_cov_259.06_ID_1775110 5'-nucleotidase (EC 3.1.3.5)	0.001	3.015	4	1	1	1	1	1	307	33.4	5.49	1	0	0	0	0	0	0	0
Gamma1_A2_69205.peg.1806	NODE_572_length_1930_cov_129.862_ID_43584 hypothetical protein	0	9.857	10	1	7	1	1	1	197	21.7	9.95	1	0	2	1	1	1	1	0
Gamma1_A2_69205.peg.1904	NODE_617_length_1719_cov_1630.59_ID_860734 hypothetical protein	0.044	1.192	9	1	6	0	0	4	75	8.7	7.27	0	1	1	0	1	1	1	1
Gamma1_A2_69205.peg.1983	NODE_662_length_1581_cov_404.385_ID_1772250 hypothetical protein	0	7.624	27	1	4	0	1	1	51	5.6	10.4	0	1	1	1	1	0	0	0
Gamma1_A2_69205.peg.2162	NODE_75_length_5413_cov_43.5054_ID_293448 Translation elongation factor Tu	0	308.581	78	29	461	18	22	1	396	43.3	5.21	65	61	72	65	68	46	36	48
Gamma1_A2_69205.peg.2173	NODE_766_length_1237_cov_3163.63_ID_1204936 Conserved domain protein	0.002	2.658	11	1	2	1	1	1	170	19.3	9.72	0	0	0	1	0	0	1	0
Gamma1_A2_69205.peg.2186	NODE_76_length_5394_cov_36.1433_ID_1004558 Sulfite reduction-associated complex DsrMKJOP protein DsrM (= HmeC)	0	4.245	6	1	3	1	1	1	271	30.1	9.88	1	1	1	0	0	0	0	0
Gamma1_A2_69205.peg.2212	NODE_78_length_5363_cov_49.1631_ID_1773630 Dihydroxy-acid dehydratase (EC 4.2.1.9)	0	48.747	22	8	27	8	8	1	615	65.8	5.94	7	3	11	0	4	2	0	0
Gamma1_A2_69205.peg.2307	NODE_847_length_999_cov_735.44_ID_1584302 hypothetical protein	0	13.505	23	5	7	2	3	1	235	27.3	5.92	3	1	1	0	1	1	0	0
Gamma1_A2_69205.peg.2323	NODE_85_length_5270_cov_165.536_ID_1064512 Succinate dehydrogenase flavoprotein subunit (EC 1.3.99.1)	0	172.763	46	29	246	27	29	1	606	66.1	6.6	34	35	44	39	19	25	29	21
Gamma1_A2_69205.peg.2338	NODE_871_length_934_cov_349.058_ID_170086 LSU ribosomal protein L31p @ LSU ribosomal protein L31p, zinc-dependent	0	4.292	18	1	3	0	1	1	66	7.6	9.01	1	0	0	1	0	1	0	0
Gamma1_A2_69205.peg.2361	NODE_89_length_5127_cov_1505.32_ID_1756782 Fumarylacetoacetate hydrolase family protein	0	113.295	47	12	99	12	12	1	269	28.9	5.21	11	14	16	12	12	10	12	12
Gamma1_A2_69205.peg.2442	NODE_97_length_4995_cov_33.0913_ID_1123620 4-alpha-glucanotransferase (amylomaltase) (EC 2.4.1.25)	0.027	1.406	3	1	1	1	1	1	642	72.3	6.95	1	0	0	0	0	0	0	0
Gamma1_A2_69205.peg.312	NODE_1376_length_452_cov_1669.14_ID_1576608 Mobile element protein	0	4.069	18	1	3	0	0	2	117	12.8	10.14	0	1	0	1	0	0	1	0
Gamma1_A2_69205.peg.447	NODE_1587_length_379_cov_5976.37_ID_1733216 hypothetical protein	0	16.659	53	3	19	0	1	1	57	6.5	9.98	2	1	3	3	3	2	3	2
Gamma1_A2_69205.peg.529	NODE_170_length_4056_cov_43.4896_ID_978088 Integral membrane protein CcmA involved in cell shape determination	0	7.853	24	1	1	0	1	1	131	14	5.97	0	1	0	0	0	0	0	0
Gamma1_A2_69205.peg.580	NODE_179_length_4000_cov_1755.48_ID_1764132 PROBABLE REMNANT OF A TRANSPOSASE GENE PROTEIN	0	23.764	28	5	26	4	5	1	271	31.1	5.77	4	3	4	3	6	3	2	1
Gamma1_A2_69205.peg.618	NODE_187_length_3894_cov_288.883_ID_1767540 Ribonuclease E (EC 3.1.26.12)	0	122.33	36	23	126	20	23	1	1001	109.3	8.22	26	14	27	10	17	23	6	3
Gamma1_A2_69205.peg.654	NODE_195_length_3832_cov_170.031_ID_22548 Dimethyladenosine transferase (EC 2.1.1.-)	0	4.623	7	1	3	1	1	1	284	31.6	9.39	0	0	1	2	0	0	0	0
Gamma1_A2_69205.peg.718	NODE_203_length_3752_cov_620.066_ID_1608908 Octaprenyl-diphosphate synthase (EC 2.5.1.-) / Dimethylallyltransferase (EC 2.5.1.1) / Geranyltranstransferase (farnesyldiphosphate synthase) (EC 2.5.1.10) / Geranylgeranyl pyrophosphate synthetase (EC 2.5.1.29)	0	8	11	3	8	3	3	1	314	34	6.92	1	1	2	1	1	2	0	0
Gamma1_A2_69205.peg.771	NODE_2179_length_255_cov_5854.49_ID_1761112 hypothetical protein	0	16.659	64	3	19	0	1	1	47	5.3	8.85	2	1	3	3	3	2	3	2
Gamma1_A2_69205.peg.785	NODE_21_length_7229_cov_63.0376_ID_834456 Respiratory nitrate reductase alpha chain (EC 1.7.99.4)	0	17.421	8	5	10	5	5	1	1174	131.3	7.17	2	0	0	3	0	0	3	2
Gamma1_A2_69205.peg.826	NODE_22_length_7202_cov_58.0541_ID_819756 Chromosome partition protein smc	0.002	2.517	3	3	9	2	3	1	1180	131.4	5.33	1	1	1	2	1	0	1	2
Gamma1_A2_69205.peg.856	NODE_238_length_3454_cov_1018.31_ID_1770600 Ubiquinol-cytochrome C reductase iron-sulfur subunit (EC 1.10.2.2)	0	53.667	41	5	56	4	5	1	201	21.1	8.79	8	7	10	5	7	4	5	10
Gamma1_A2_69205.peg.867	NODE_23_length_7197_cov_322.413_ID_1074844 Outer membrane protein assembly factor YaeT precursor	0	9.891	7	3	4	3	3	1	808	90.1	8.68	2	1	1	0	0	0	0	0
Gamma1_A3_69206.peg.1015	NODE_452_length_2011_cov_57.0082_ID_1965672 FIG002842 hypothetical protein	0	51.004	33	6	40	2	2	1	279	31.4	5.87	5	5	8	4	9	3	3	3
Gamma1_A3_69206.peg.1096	NODE_495_length_1842_cov_61.465_ID_1964718 Signal recognition particle, subunit Ffh SRP54 (TC 3.A.5.1.1)	0	34.608	18	5	26	5	5	1	458	50.3	9.39	4	3	6	3	3	5	0	2
Gamma1_A3_69206.peg.1283	NODE_597_length_1554_cov_50.3682_ID_1671212 18K peptidoglycan-associated outer membrane lipoprotein; Peptidoglycan-associated lipoprotein precursor; Outer membrane protein P6; OmpA/MotB precursor	0	60.172	53	7	40	6	7	1	175	19.3	8.18	4	5	5	10	6	3	4	3
Gamma1_A3_69206.peg.1319	NODE_615_length_1506_cov_57.1178_ID_1957348 Protein yhbN precursor	0.001	2.985	6	1	6	1	1	1	187	20.9	5.48	1	1	1	1	1	1	0	0
Gamma1_A3_69206.peg.1352	NODE_633_length_1472_cov_43.5646_ID_1154310 DNA recombination-dependent growth factor C	0	59.343	33	8	53	8	8	1	301	34.2	5.45	9	6	11	9	7	5	2	4
Gamma1_A3_69206.peg.1421	NODE_677_length_1369_cov_57.6142_ID_1715886 Malonyl CoA-acyl carrier protein transacylase (EC 2.3.1.39)	0	92.068	34	9	94	8	9	1	311	32.9	4.97	21	14	18	7	14	9	6	5
Gamma1_A3_69206.peg.152	NODE_1240_length_288_cov_46.6996_ID_1966328 Mobile element protein	0	4.299	34	2	3	0	2	1	68	7.7	8.47	0	0	1	0	2	0	0	0
Gamma1_A3_69206.peg.1765	NODE_938_length_785_cov_50.6068_ID_1709016 PPO candidate 1	0	13.065	28	3	9	0	3	1	188	21	5.27	0	0	0	4	0	0	3	2
Gamma1_A3_69206.peg.40	NODE_103_length_3739_cov_46.8176_ID_1965850 2-isopropylmalate synthase (EC 2.3.3.13)	0	156.085	59	25	118	17	24	1	524	56.8	5.69	25	16	29	8	20	14	1	5
Gamma1_A3_69206.peg.478	NODE_22_length_5220_cov_52.0254_ID_1663066 hypothetical protein	0	39.265	72	5	85	1	5	1	95	11.1	5.74	19	13	16	7	11	7	5	7
Gamma1_A3_69206.peg.533	NODE_249_length_2732_cov_52.2839_ID_1965820 Protein-export membrane protein SecD (TC 3.A.5.1.1)	0	21.111	10	4	20	4	4	1	618	67.4	8.72	5	4	4	4	0	2	0	1
Gamma1_A3_69206.peg.686	NODE_308_length_2510_cov_53.9662_ID_1133710 UDP-3-O-[3-hydroxymyristoyl] N-acetylglucosamine deacetylase (EC 3.5.1.-)	0	3.47	5	1	1	0	1	1	331	36.7	6.7	1	0	0	0	0	0	0	0
Gamma1_A3_69206.peg.77	NODE_109_length_3676_cov_56.1384_ID_1965912 ATP synthase epsilon chain (EC 3.6.3.14)	0	24.375	29	3	18	2	3	1	141	15.1	5.05	0	4	4	1	3	1	3	2
Gamma1_A3_69206.peg.869	NODE_388_length_2237_cov_1016.39_ID_1963802 Aspartokinase (EC 2.7.2.4)	0	12.239	8	2	6	2	2	1	450	48.5	5.88	1	0	1	1	0	0	2	1
Gamma1_A3_69206.peg.977	NODE_436_length_2070_cov_78.0422_ID_1705466 Exodeoxyribonuclease VII large subunit (EC 3.1.11.6)	0.017	1.624	2	1	5	0	1	1	323	34.7	8.1	1	0	1	1	1	1	0	0
Gamma1_G1_69207.peg.1378	NODE_43_length_6077_cov_107.133_ID_1484632 LSU ribosomal protein L5p (L11e)	0	31.084	56	8	36	2	8	1	179	20.4	9.5	6	5	6	5	4	4	3	3
Gamma1_G1_69207.peg.1398	NODE_449_length_2473_cov_28.4392_ID_1580692 Exodeoxyribonuclease V alpha chain (EC 3.1.11.5)	0	20.591	18	6	11	5	6	1	639	68.3	7.96	0	0	0	4	0	0	3	4
Gamma1_G1_69207.peg.1402	NODE_44_length_6027_cov_109.573_ID_1363842 UDP-3-O-[3-hydroxymyristoyl] glucosamine N-acyltransferase (EC 2.3.1.-)	0	6.313	5	1	5	0	1	1	301	31.9	7.06	1	1	0	1	0	1	0	1
Gamma1_G1_69207.peg.1433	NODE_463_length_2435_cov_901.526_ID_1609254 Nitrite reductase [NAD(P)H] small subunit (EC 1.7.1.4)	0	87.052	50	12	116	12	12	1	224	25.1	6.16	17	18	25	7	21	16	5	7
Gamma1_G1_69207.peg.1440	NODE_465_length_2416_cov_444.519_ID_1623358 hypothetical protein	0	23.86	21	6	19	1	1	1	313	37.2	5.91	1	4	2	5	2	1	1	3
Gamma1_G1_69207.peg.1695	NODE_570_length_2027_cov_724_ID_354384 Mobile element protein	0	15.599	4	2	21	0	2	1	377	43.3	9.99	3	2	3	1	6	1	3	2
Gamma1_G1_69207.peg.206	NODE_1299_length_467_cov_8985.55_ID_1607972 hypothetical protein	0.044	1.192	9	1	6	0	0	4	75	8.8	8.57	0	1	1	0	1	1	1	1
Gamma1_G1_69207.peg.2264	NODE_88_length_5102_cov_653.616_ID_1609432 putative glutamate synthetase	0	10.596	20	1	8	1	1	1	79	8.7	7.12	2	0	2	1	0	2	1	0
Gamma1_G1_69207.peg.2328	NODE_93_length_4932_cov_79.5307_ID_347556 hypothetical protein	0	58.807	40	11	71	0	11	1	520	56.5	5.43	15	7	11	15	8	6	3	6
Gamma1_G1_69207.peg.366	NODE_155_length_4050_cov_856.12_ID_376116 Mobile element protein	0	15.599	10	2	21	0	2	1	154	17.6	10.35	3	2	3	1	6	1	3	2
Gamma1_G1_69207.peg.512	NODE_185_length_3790_cov_356.378_ID_1590580 Nicotinate-nucleotide--dimethylbenzimidazole phosphoribosyltransferase (EC 2.4.2.21)	0	13.767	10	2	11	0	2	1	353	36.2	5.2	0	0	0	4	0	0	4	3
Gamma1_G1_69207.peg.667	NODE_217_length_3543_cov_201.97_ID_1616962 Ferrous iron transport protein B	0	8.558	5	2	3	2	2	1	787	84.7	5.29	0	1	1	1	0	0	0	0
Gamma1_G1_69207.peg.73	NODE_10_length_8229_cov_91.4368_ID_1496112 Peptidyl-prolyl cis-trans isomerase PpiC (EC 5.2.1.8)	0	40.005	31	7	29	7	7	1	341	38	5.95	4	6	5	3	6	2	3	0
Gamma1_G1_69207.peg.835	NODE_25_length_6753_cov_53.5102_ID_1489652 Preprotein translocase secY subunit (TC 3.A.5.1.1)	0.001	3.021	4	1	1	1	1	1	450	48.6	9.6	0	1	0	0	0	0	0	0
Gamma1_G1_69207.peg.891	NODE_277_length_3193_cov_140.963_ID_902036 hypothetical protein	0.04	1.24	5	1	5	0	1	1	475	54.4	6.48	0	2	1	1	0	1	0	0
Gamma1_G1_69207.peg.940	NODE_291_length_3135_cov_74.1422_ID_1515574 Translation initiation factor 3	0	32.217	37	6	43	3	6	1	198	22.5	9.76	8	3	7	6	4	7	6	2
Gamma1_G2_69208.peg.1000	NODE_299_length_3090_cov_67.3766_ID_2171504 FIG015547 peptidase, M16 family	0	48.013	29	11	52	3	11	1	459	51.2	6.61	11	8	10	5	8	8	2	0
Gamma1_G2_69208.peg.1001	NODE_299_length_3090_cov_67.3766_ID_2171504 FIG015287 Zinc protease	0	45.899	35	10	34	5	10	1	444	48.5	8.56	8	7	8	2	2	6	0	1
Gamma1_G2_69208.peg.1005	NODE_29_length_6606_cov_93.0963_ID_1908342 Succinate dehydrogenase iron-sulfur protein (EC 1.3.99.1)	0	65.272	52	10	96	9	10	1	247	28.3	5.66	13	13	14	12	13	11	7	13
Gamma1_G2_69208.peg.1016	NODE_302_length_3081_cov_163.565_ID_2902726 ClpB protein	0	87.964	34	18	58	12	12	1	845	93.8	5.83	3	3	4	16	5	3	13	11
Gamma1_G2_69208.peg.1021	NODE_304_length_3074_cov_373.151_ID_2811818 putative dehydratase/racemase	0	94.951	49	19	113	18	19	1	413	45	5.54	19	25	18	7	17	16	4	7
Gamma1_G2_69208.peg.1028	NODE_306_length_3063_cov_3185.55_ID_2966138 hypothetical protein	0	11.142	5	2	6	2	2	1	594	68	6.15	1	2	0	1	1	0	1	0
Gamma1_G2_69208.peg.1036	NODE_309_length_3037_cov_57.2907_ID_2738814 L-carnitine dehydratase/bile acid-inducible protein F (EC 2.8.3.16)	0	112.125	57	16	137	16	16	1	437	47.7	5.78	13	18	23	26	17	13	12	15
Gamma1_G2_69208.peg.1042	NODE_30_length_6566_cov_63.9312_ID_2078494 Diaminohydroxyphosphoribosylaminopyrimidine deaminase (EC 3.5.4.26) / 5-amino-6-(5-phosphoribosylamino)uracil reductase (EC 1.1.1.193)	0.011	1.771	2	1	1	1	1	1	382	40.3	10.45	0	1	0	0	0	0	0	0
Gamma1_G2_69208.peg.1044	NODE_30_length_6566_cov_63.9312_ID_2078494 Serine hydroxymethyltransferase (EC 2.1.2.1)	0	34.31	19	4	21	4	4	1	418	44.9	6.67	1	5	5	1	5	2	1	1
Gamma1_G2_69208.peg.1048	NODE_311_length_3032_cov_756.425_ID_2818404 Lysyl-tRNA synthetase (class I) (EC 6.1.1.6)	0	18.974	9	5	17	5	5	1	642	71.7	5.99	6	2	3	0	1	5	0	0
Gamma1_G2_69208.peg.105	NODE_110_length_4653_cov_1052.84_ID_2967842 Anthranilate synthase, aminase component (EC 4.1.3.27)	0	45.764	24	9	45	7	7	1	499	55	6.34	6	6	7	6	7	10	2	1
Gamma1_G2_69208.peg.1054	NODE_313_length_3027_cov_90.7749_ID_2967142 Methylthioribose-1-phosphate isomerase (EC 5.3.1.23)	0	14.941	13	2	3	2	2	1	356	37.5	6.44	0	1	1	0	1	0	0	0
Gamma1_G2_69208.peg.1055	NODE_313_length_3027_cov_90.7749_ID_2967142 S-adenosylhomocysteine deaminase (EC 3.5.4.28); Methylthioadenosine deaminase	0	24.51	26	6	18	4	4	1	445	48	5.48	2	2	3	4	3	1	2	1
Gamma1_G2_69208.peg.1058	NODE_315_length_3014_cov_201.539_ID_2620790 DnaK-related protein	0	27.767	15	6	27	4	6	1	638	68.5	5.07	3	3	5	5	3	3	4	1
Gamma1_G2_69208.peg.1059	NODE_315_length_3014_cov_201.539_ID_2620790 hypothetical protein	0	22.629	24	4	44	4	4	1	182	19.6	6.68	7	3	6	6	6	4	7	5
Gamma1_G2_69208.peg.1065	NODE_317_length_3011_cov_920.885_ID_2954856 Membrane-bound lytic murein transglycosylase B precursor (EC 3.2.1.-)	0	16.998	18	5	15	5	5	1	330	36.9	9.82	3	2	2	2	2	2	1	1
Gamma1_G2_69208.peg.1073	NODE_31_length_6560_cov_238.054_ID_2960596 Thioredoxin reductase (EC 1.8.1.9)	0.015	1.656	4	1	1	1	1	1	321	34.2	5.24	1	0	0	0	0	0	0	0
Gamma1_G2_69208.peg.1074	NODE_31_length_6560_cov_238.054_ID_2960596 Glutamyl-tRNA reductase (EC 1.2.1.70)	0.014	1.702	4	2	2	2	2	1	423	46.2	6.15	1	0	0	0	1	0	0	0
Gamma1_G2_69208.peg.1075	NODE_31_length_6560_cov_238.054_ID_2960596 Peptide chain release factor 1	0	13.014	13	3	6	3	3	1	359	39.8	5.19	1	1	1	0	1	2	0	0
Gamma1_G2_69208.peg.108	NODE_111_length_4598_cov_129.699_ID_2833514 Rubisco activation protein CbbO	0	104.224	31	17	131	7	17	1	793	90.7	5.31	18	16	31	14	19	11	14	8
Gamma1_G2_69208.peg.1084	NODE_323_length_2988_cov_85.1412_ID_2719550 2-Keto-3-deoxy-D-manno-octulosonate-8-phosphate synthase (EC 2.5.1.55)	0	11.948	14	2	9	2	2	1	278	30	5.27	1	1	2	2	0	1	2	0
Gamma1_G2_69208.peg.1085	NODE_323_length_2988_cov_85.1412_ID_2719550 CTP synthase (EC 6.3.4.2)	0	30.738	16	5	25	3	4	1	547	60.8	6.06	3	3	5	1	4	1	5	3
Gamma1_G2_69208.peg.1086	NODE_324_length_2984_cov_131.679_ID_2735600 ATP-dependent hsl protease ATP-binding subunit HslU	0	56.097	31	13	66	9	13	1	461	51.7	5.29	13	9	9	7	8	12	5	3
Gamma1_G2_69208.peg.1087	NODE_324_length_2984_cov_131.679_ID_2735600 ATP-dependent protease HslV (EC 3.4.25.-)	0	20.818	29	4	22	4	4	1	182	19.8	7.46	1	7	2	2	4	2	3	1
Gamma1_G2_69208.peg.1092	NODE_325_length_2973_cov_1323.2_ID_2124412 Outer membrane protein	0	191.086	72	22	389	20	20	1	186	20.7	8.03	40	46	48	56	56	42	40	61
Gamma1_G2_69208.peg.1095	NODE_326_length_2962_cov_71.7699_ID_2717186 Glutamate-1-semialdehyde aminotransferase (EC 5.4.3.8)	0	27.964	20	5	16	4	5	1	428	44.6	6.01	3	2	3	2	2	3	0	1
Gamma1_G2_69208.peg.1096	NODE_327_length_2961_cov_78.6951_ID_760780 UDP-N-acetylglucosamine 1-carboxyvinyltransferase (EC 2.5.1.7)	0	30.679	19	5	22	4	5	1	436	46.4	5.91	3	3	3	4	3	2	2	2
Gamma1_G2_69208.peg.11	NODE_1010_length_810_cov_66.6649_ID_2739172 hypothetical protein	0	7.729	29	2	7	0	2	1	130	13.9	4.77	0	1	2	1	1	1	1	0
Gamma1_G2_69208.peg.1100	NODE_328_length_2961_cov_422.121_ID_2870178 HtrA protease/chaperone protein	0	139.156	53	22	159	22	22	1	476	51.1	4.98	31	24	35	11	24	21	10	3
Gamma1_G2_69208.peg.1103	NODE_32_length_6544_cov_177.093_ID_2886364 Glycolate dehydrogenase (EC 1.1.99.14), subunit GlcD	0	28.714	26	7	41	5	7	1	499	54.3	5.16	6	7	7	6	5	4	2	4
Gamma1_G2_69208.peg.1106	NODE_32_length_6544_cov_177.093_ID_2886364 Cobalt-precorrin-3b C17-methyltransferase	0	8.382	11	3	5	0	3	1	455	49.6	5.76	1	2	1	0	1	0	0	0
Gamma1_G2_69208.peg.1111	NODE_332_length_2935_cov_424.524_ID_2920248 alternate gene name yzbB	0	15.095	13	4	15	3	4	1	401	44.9	5.95	4	3	2	2	2	1	0	1
Gamma1_G2_69208.peg.1116	NODE_334_length_2929_cov_212.839_ID_2952994 Phosphoribosylaminoimidazole-succinocarboxamide synthase (EC 6.3.2.6)	0	61.079	51	10	89	6	10	1	295	32.9	5.02	12	9	15	14	11	8	10	10
Gamma1_G2_69208.peg.1118	NODE_335_length_2928_cov_56.8796_ID_2709470 TPR domain protein	0	6.475	4	1	2	1	1	1	611	68.2	5.1	1	0	1	0	0	0	0	0
Gamma1_G2_69208.peg.1121	NODE_336_length_2917_cov_85.5926_ID_2942464 ubiquinol cytochrome C oxidoreductase, cytochrome C1 subunit	0	53.221	37	7	42	2	2	1	245	27.7	5.63	8	5	9	7	2	4	2	5
Gamma1_G2_69208.peg.1122	NODE_337_length_2910_cov_104.282_ID_2890728 3'-to-5' exoribonuclease RNase R	0	33.889	13	6	16	6	6	1	742	83.5	6.39	5	2	4	1	0	4	0	0
Gamma1_G2_69208.peg.1123	NODE_338_length_2904_cov_203.774_ID_72608 hypothetical protein	0.04	1.24	3	1	5	0	1	1	436	49.8	6.74	0	2	1	1	0	1	0	0
Gamma1_G2_69208.peg.1124	NODE_338_length_2904_cov_203.774_ID_72608 Riboflavin synthase eubacterial/eukaryotic (EC 2.5.1.9)	0	63.737	63	9	36	2	9	1	218	22.9	5.83	1	1	1	17	1	0	5	10
Gamma1_G2_69208.peg.1129	NODE_33_length_6531_cov_102.091_ID_590968 Transcription termination protein NusA	0	49.124	20	8	53	8	8	1	501	55.1	4.54	7	6	9	6	7	6	7	5
Gamma1_G2_69208.peg.113	NODE_112_length_4595_cov_627.324_ID_2954856 FIG001341 Probable Fe(2+)-trafficking protein YggX	0	13.257	49	4	18	4	4	1	89	10.5	5.48	2	2	3	1	4	1	2	3
Gamma1_G2_69208.peg.1132	NODE_33_length_6531_cov_102.091_ID_590968 hypothetical protein	0	11.881	36	3	10	3	3	1	111	13.2	6.32	2	3	1	1	2	1	0	0
Gamma1_G2_69208.peg.1134	NODE_340_length_2901_cov_714.194_ID_2723292 Naphthoate synthase (EC 4.1.3.36)	0	31.567	33	5	30	5	5	1	261	28.9	6.04	4	3	3	5	5	2	3	5
Gamma1_G2_69208.peg.1135	NODE_340_length_2901_cov_714.194_ID_2723292 Ubiquinone biosynthesis monooxygenase UbiB	0	7.084	8	3	9	3	3	1	495	55.2	6.27	3	1	2	1	0	0	2	0
Gamma1_G2_69208.peg.1139	NODE_342_length_2884_cov_538.767_ID_756028 Asparagine synthetase [glutamine-hydrolyzing] (EC 6.3.5.4)	0	7.781	5	2	7	2	2	1	597	67.4	7.14	1	1	1	2	0	1	1	0
Gamma1_G2_69208.peg.1140	NODE_342_length_2884_cov_538.767_ID_756028 Glutaredoxin-related protein	0	27.863	52	4	31	1	4	1	109	12.1	4.7	4	4	3	4	5	4	2	5
Gamma1_G2_69208.peg.1146	NODE_346_length_2864_cov_93.8202_ID_250136 Cell division trigger factor (EC 5.2.1.8)	0	66.13	45	12	45	11	12	1	431	48.4	5.44	9	5	9	7	5	6	3	1
Gamma1_G2_69208.peg.1149	NODE_348_length_2855_cov_81.8554_ID_2898302 Alanyl-tRNA synthetase (EC 6.1.1.7)	0	47.7	20	12	27	4	4	1	867	94.7	6.15	1	0	3	9	0	1	6	7
Gamma1_G2_69208.peg.115	NODE_112_length_4595_cov_627.324_ID_2954856 hypothetical protein	0	137.235	46	31	173	29	31	1	800	86.3	5.64	31	23	29	17	23	22	18	10
Gamma1_G2_69208.peg.1153	NODE_34_length_6457_cov_146.319_ID_2854564 1,4-alpha-glucan (glycogen) branching enzyme, GH-13-type (EC 2.4.1.18)	0	134.445	31	21	183	21	21	1	764	88	5.36	30	21	28	27	25	21	18	13
Gamma1_G2_69208.peg.1155	NODE_34_length_6457_cov_146.319_ID_2854564 Alpha-amylase (EC 3.2.1.1)	0	47.622	12	6	53	0	6	1	675	77.7	5.8	4	10	9	8	6	5	5	6
Gamma1_G2_69208.peg.1156	NODE_350_length_2848_cov_171.985_ID_370170 Inosine-5'-monophosphate dehydrogenase (EC 1.1.1.205)	0	28.169	21	8	27	7	8	1	489	51.4	7.17	5	5	6	0	5	2	2	2
Gamma1_G2_69208.peg.1157	NODE_351_length_2844_cov_67.6669_ID_2719340 hypothetical protein	0	11.84	17	3	9	3	3	1	234	26.4	9.67	1	1	2	1	1	2	0	1
Gamma1_G2_69208.peg.1158	NODE_351_length_2844_cov_67.6669_ID_2719340 N-acetyl-gamma-glutamyl-phosphate reductase (EC 1.2.1.38)	0	19.919	14	4	20	3	4	1	343	36.5	6.28	1	1	1	6	1	1	6	3
Gamma1_G2_69208.peg.1159	NODE_351_length_2844_cov_67.6669_ID_2719340 probable iron binding protein from the HesB_IscA_SufA family	0	21.888	31	3	42	3	3	1	119	12.2	4.09	6	3	5	6	7	5	7	3
Gamma1_G2_69208.peg.1160	NODE_351_length_2844_cov_67.6669_ID_2719340 hypothetical protein	0	4.189	32	1	1	0	1	1	87	9.9	6.62	0	1	0	0	0	0	0	0
Gamma1_G2_69208.peg.1169	NODE_356_length_2816_cov_205.229_ID_2897144 3-ketoacyl-CoA thiolase (EC 2.3.1.16)	0	264.889	63	23	336	15	23	1	420	45.2	6.38	51	68	55	22	55	41	13	31
Gamma1_G2_69208.peg.1170	NODE_357_length_2816_cov_78.6309_ID_2597830 3-demethylubiquinone-9 3-methyltransferase (EC 2.1.1.64)	0	41.534	45	8	22	4	8	1	239	26.5	5.02	4	5	4	3	3	0	1	2
Gamma1_G2_69208.peg.1177	NODE_35_length_6407_cov_1046.11_ID_2952424 Pyruvate dehydrogenase E1 component (EC 1.2.4.1)	0	8.778	7	5	11	4	5	1	889	99.3	6.2	2	2	2	2	0	2	1	0
Gamma1_G2_69208.peg.118	NODE_113_length_4594_cov_142.889_ID_6254 Amidophosphoribosyltransferase (EC 2.4.2.14)	0.001	2.948	3	1	2	1	1	1	504	56	7.4	0	0	0	1	0	0	1	0
Gamma1_G2_69208.peg.1182	NODE_360_length_2814_cov_117.813_ID_2945736 Lipoprotein releasing system transmembrane protein LolC	0	5.084	3	1	2	1	1	1	415	45.1	5.69	1	0	0	1	0	0	0	0
Gamma1_G2_69208.peg.1183	NODE_360_length_2814_cov_117.813_ID_2945736 Lipoprotein releasing system ATP-binding protein LolD	0	14.356	22	3	7	3	3	1	232	25.1	7.17	1	1	1	2	1	0	1	0
Gamma1_G2_69208.peg.1185	NODE_361_length_2809_cov_173.086_ID_2958408 IMP cyclohydrolase (EC 3.5.4.10) / Phosphoribosylaminoimidazolecarboxamide formyltransferase (EC 2.1.2.3)	0	61.47	30	10	46	10	10	1	520	55.7	6.23	6	6	9	7	4	3	6	5
Gamma1_G2_69208.peg.1204	NODE_367_length_2777_cov_79.2439_ID_1908342 Dihydrodipicolinate synthase (EC 4.2.1.52)	0	87.178	52	12	125	3	12	1	291	31	5.25	23	15	23	18	14	15	9	8
Gamma1_G2_69208.peg.1206	NODE_369_length_2768_cov_68.5466_ID_2706600 Methylenetetrahydrofolate dehydrogenase (NADP+) (EC 1.5.1.5) / Methenyltetrahydrofolate cyclohydrolase (EC 3.5.4.9)	0	6.721	6	1	3	0	1	1	288	30.6	6.44	0	0	1	0	1	1	0	0
Gamma1_G2_69208.peg.1208	NODE_369_length_2768_cov_68.5466_ID_2706600 Cysteinyl-tRNA synthetase (EC 6.1.1.16)	0	18.337	16	6	17	6	6	1	485	54	5.64	3	2	6	1	1	4	0	0
Gamma1_G2_69208.peg.1209	NODE_36_length_6386_cov_245.405_ID_819950 Sulfite reductase alpha subunit (EC 1.8.99.1)	0	244.359	67	29	313	28	29	1	417	46.7	5.16	41	35	61	46	38	35	25	32
Gamma1_G2_69208.peg.121	NODE_113_length_4594_cov_142.889_ID_6254 Proline-rich protein	0	11.972	24	3	9	3	3	1	258	28.5	9.66	1	0	1	3	0	1	2	1
Gamma1_G2_69208.peg.1210	NODE_36_length_6386_cov_245.405_ID_819950 Sulfite reductase beta subunit (EC 1.8.99.1)	0	164.621	77	21	299	8	21	1	356	40.1	7.44	50	36	59	33	40	27	18	36
Gamma1_G2_69208.peg.1211	NODE_36_length_6386_cov_245.405_ID_819950 tRNA 5-methylaminomethyl-2-thiouridine synthase TusD	0	36.489	64	7	66	6	7	1	130	14.5	6.07	10	6	12	8	9	13	4	4
Gamma1_G2_69208.peg.1212	NODE_36_length_6386_cov_245.405_ID_819950 tRNA 5-methylaminomethyl-2-thiouridine synthase TusC	0	24.953	27	5	46	4	5	1	136	15.5	4.35	10	4	10	7	5	7	2	1
Gamma1_G2_69208.peg.1213	NODE_36_length_6386_cov_245.405_ID_819950 tRNA 5-methylaminomethyl-2-thiouridine synthase TusB	0	45.46	38	5	40	4	4	1	132	14.5	6.13	5	7	7	4	6	3	4	4
Gamma1_G2_69208.peg.1214	NODE_36_length_6386_cov_245.405_ID_819950 tRNA 2-thiouridine synthesizing protein E (EC 2.8.1.-) @ Sulfite reductase, dissimilatory-type gamma subunit (EC 1.8.99.3)	0	44.637	73	7	136	1	6	1	110	12.5	4.88	16	17	25	18	17	20	10	13
Gamma1_G2_69208.peg.1219	NODE_370_length_2761_cov_78.4483_ID_234316 Cys regulon transcriptional activator CysB	0	9.441	13	2	7	2	2	1	306	34.7	6.39	1	1	2	1	1	1	0	0
Gamma1_G2_69208.peg.1220	NODE_370_length_2761_cov_78.4483_ID_234316 hypothetical protein	0	4.487	9	1	5	1	1	1	129	14.4	8.47	0	0	1	2	0	1	1	0
Gamma1_G2_69208.peg.1227	NODE_372_length_2747_cov_1052.14_ID_2926464 Lipid-A-disaccharide synthase (EC 2.4.1.182)	0.017	1.632	4	1	6	1	1	1	395	43.8	9.44	1	0	1	1	0	1	1	1
Gamma1_G2_69208.peg.1229	NODE_374_length_2746_cov_1419.95_ID_2619916 hypothetical protein PA3071	0	5.388	6	1	2	1	1	1	330	37.5	10.33	0	0	0	1	0	0	0	1
Gamma1_G2_69208.peg.1230	NODE_374_length_2746_cov_1419.95_ID_2619916 MoxR-like ATPase in aerotolerance operon	0	12.064	13	3	5	3	3	1	328	35.5	5.66	0	0	1	3	0	0	0	1
Gamma1_G2_69208.peg.1231	NODE_375_length_2745_cov_76.6955_ID_2917396 Exported zinc metalloprotease YfgC precursor	0	5.906	5	2	5	2	2	1	492	53.7	10.43	0	1	2	0	1	1	0	0
Gamma1_G2_69208.peg.1234	NODE_376_length_2742_cov_686.995_ID_2902726 Glutaminyl-tRNA synthetase (EC 6.1.1.18)	0	6.12	8	3	4	3	3	1	560	64	7.72	0	2	0	1	1	0	0	0
Gamma1_G2_69208.peg.1240	NODE_379_length_2726_cov_74.3081_ID_2728162 hypothetical protein	0.007	1.999	2	1	1	1	1	1	628	69.2	9.74	0	0	1	0	0	0	0	0
Gamma1_G2_69208.peg.1249	NODE_380_length_2725_cov_2240.42_ID_2961818 Sulfite reduction-associated complex DsrMKJOP protein DsrK (=HmeD)	0	59.892	32	12	65	12	12	1	510	57	5.07	15	6	12	7	6	12	2	5
Gamma1_G2_69208.peg.1250	NODE_381_length_2723_cov_102.127_ID_2964928 hypothetical protein	0.002	2.698	8	1	1	1	1	1	190	21.2	5.9	0	1	0	0	0	0	0	0
Gamma1_G2_69208.peg.1261	NODE_384_length_2720_cov_821.632_ID_2913802 D-glycerate 2-kinase (EC 2.7.1.-)	0	4.051	7	1	4	1	1	1	411	42.2	5.64	1	0	1	0	1	1	0	0
Gamma1_G2_69208.peg.1266	NODE_386_length_2706_cov_64.5009_ID_2868120 DNA topoisomerase I (EC 5.99.1.2)	0	11.104	7	4	10	0	4	1	765	86.7	7.91	2	1	3	1	1	1	1	0
Gamma1_G2_69208.peg.1270	NODE_388_length_2689_cov_76.8212_ID_2763068 hypothetical protein	0	4.295	17	1	1	1	1	1	107	12.3	4.7	0	0	0	0	0	0	1	0
Gamma1_G2_69208.peg.1274	NODE_38_length_6279_cov_372.547_ID_2958408 ADP-heptose--lipooligosaccharide heptosyltransferase II (EC 2.4.1.-)	0	8.829	5	1	2	0	1	1	349	38.8	9.42	0	1	0	0	1	0	0	0
Gamma1_G2_69208.peg.1279	NODE_390_length_2672_cov_73.5059_ID_2965388 Tyrosyl-tRNA synthetase (EC 6.1.1.1)	0	10.697	10	3	14	2	3	1	401	44.7	6.42	4	1	4	2	0	3	0	0
Gamma1_G2_69208.peg.1281	NODE_391_length_2670_cov_142.117_ID_2967448 D-3-phosphoglycerate dehydrogenase (EC 1.1.1.95)	0	63.111	44	12	41	12	12	1	392	42	5.71	2	3	2	13	2	0	11	8
Gamma1_G2_69208.peg.1283	NODE_392_length_2669_cov_93.1037_ID_2191888 Enolase (EC 4.2.1.11)	0	246.526	65	26	360	25	25	1	425	45.1	4.98	44	52	61	43	51	29	32	48
Gamma1_G2_69208.peg.129	NODE_114_length_4574_cov_80.1323_ID_173390 Exopolyphosphatase (EC 3.6.1.11)	0	16.493	10	3	7	3	3	1	506	55.8	6.73	2	0	1	2	0	0	2	0
Gamma1_G2_69208.peg.1290	NODE_395_length_2650_cov_95.1148_ID_2934674 3-polyprenyl-4-hydroxybenzoate carboxy-lyase (EC 4.1.1.-)	0	7.121	4	1	1	1	1	1	496	56	7.06	0	0	0	1	0	0	0	0
Gamma1_G2_69208.peg.1297	NODE_399_length_2634_cov_60.8833_ID_2732466 Pheromone shutdown protein	0.014	1.681	7	1	1	1	1	1	398	44.1	9.26	0	1	0	0	0	0	0	0
Gamma1_G2_69208.peg.1298	NODE_399_length_2634_cov_60.8833_ID_2732466 hypothetical protein	0	3.494	43	3	5	3	3	1	70	7.8	9.7	0	0	1	0	2	1	0	1
Gamma1_G2_69208.peg.1309	NODE_3_length_9811_cov_299.471_ID_2959658 Cytosol aminopeptidase PepA (EC 3.4.11.1)	0	117.153	45	15	134	15	15	1	500	53.6	5.27	23	16	25	18	17	16	12	7
Gamma1_G2_69208.peg.1319	NODE_402_length_2621_cov_332.737_ID_2967400 Ubiquinone biosynthesis monooxygenase UbiB	0	3.623	6	2	4	2	2	1	548	62.9	9.06	1	0	0	2	0	0	1	0
Gamma1_G2_69208.peg.1320	NODE_403_length_2614_cov_1604.27_ID_2913216 Sodium/glycine symporter GlyP	0	5.253	3	1	1	1	1	1	518	54.6	8.5	0	0	1	0	0	0	0	0
Gamma1_G2_69208.peg.1326	NODE_405_length_2607_cov_606.939_ID_604254 hypothetical protein	0	30.372	73	5	32	2	5	1	74	8.5	5.36	3	4	4	2	4	2	6	7
Gamma1_G2_69208.peg.1339	NODE_40_length_6263_cov_513.245_ID_2440626 Fumarate hydratase class I, aerobic (EC 4.2.1.2)	0	176.317	65	21	167	21	21	1	527	57.2	6.01	27	20	34	20	18	17	17	14
Gamma1_G2_69208.peg.134	NODE_115_length_4569_cov_164.275_ID_6254 Glycogen synthase, ADP-glucose transglucosylase (EC 2.4.1.21)	0	28.876	19	8	40	3	4	1	475	54.5	6.67	5	6	5	7	5	4	6	2
Gamma1_G2_69208.peg.1343	NODE_411_length_2576_cov_81.2063_ID_2722938 hypothetical protein	0	20.512	21	3	15	3	3	1	164	19.4	5.96	1	3	4	1	3	0	1	2
Gamma1_G2_69208.peg.1349	NODE_413_length_2572_cov_1499.24_ID_807436 Translation elongation factor LepA	0.018	1.611	4	2	2	2	2	1	602	66.4	6.15	0	0	0	1	0	1	0	0
Gamma1_G2_69208.peg.1353	NODE_415_length_2568_cov_217.403_ID_2934650 short-chain dehydrogenase/reductase SDR	0	11.966	17	2	8	2	2	1	237	24.5	5.36	1	0	1	1	1	0	2	2
Gamma1_G2_69208.peg.1355	NODE_415_length_2568_cov_217.403_ID_2934650 Type IV pilin PilA	0	48.357	56	6	36	3	6	1	183	18.8	7.72	6	2	8	4	2	5	6	3
Gamma1_G2_69208.peg.1360	NODE_417_length_2563_cov_77.5207_ID_2876362 Phosphopantothenoylcysteine decarboxylase (EC 4.1.1.36) / Phosphopantothenoylcysteine synthetase (EC 6.3.2.5)	0	9.164	3	1	5	0	1	1	403	42.1	6.55	1	0	1	2	0	1	0	0
Gamma1_G2_69208.peg.1365	NODE_419_length_2553_cov_84.7066_ID_2943256 Tryptophan synthase beta chain (EC 4.2.1.20)	0	21.315	18	5	17	5	5	1	396	42.8	6.54	4	1	4	2	1	3	1	1
Gamma1_G2_69208.peg.1373	NODE_420_length_2552_cov_1197.83_ID_2711242 UDP-N-acetylmuramoylalanyl-D-glutamate--2,6-diaminopimelate ligase (EC 6.3.2.13)	0	18.57	7	3	6	3	3	1	570	62.4	7.08	2	1	0	0	3	0	0	0
Gamma1_G2_69208.peg.1376	NODE_421_length_2543_cov_69.2898_ID_2123280 Ribulose bisphosphate carboxylase large chain (EC 4.1.1.39)	0	295.656	50	35	612	8	8	1	455	50.3	6.09	73	99	111	58	93	68	39	71
Gamma1_G2_69208.peg.138	NODE_116_length_4569_cov_163.014_ID_2914316 Acetyl-coenzyme A synthetase (EC 6.2.1.1)	0	55.672	16	8	39	4	7	1	631	68.3	6.73	5	6	10	7	4	2	3	2
Gamma1_G2_69208.peg.1387	NODE_427_length_2520_cov_251.007_ID_2929764 Phosphoglycerate kinase (EC 2.7.2.3)	0	307.147	83	31	572	31	31	1	393	41.4	5.71	66	78	105	67	86	69	45	56
Gamma1_G2_69208.peg.1406	NODE_432_length_2504_cov_80.8763_ID_2894872 LppC putative lipoprotein	0	53.565	25	8	36	4	8	1	379	42.5	10.49	6	5	6	4	3	6	4	2
Gamma1_G2_69208.peg.1409	NODE_433_length_2502_cov_184.234_ID_200396 Phosphoribulokinase (EC 2.7.1.19)	0	102.337	47	12	161	9	12	1	296	33.5	5.34	29	18	26	22	19	17	14	16
Gamma1_G2_69208.peg.1413	NODE_435_length_2500_cov_865.69_ID_2873914 Transcription termination factor Rho	0	29.79	23	8	24	6	6	1	418	46.7	8.29	4	1	2	7	1	1	6	2
Gamma1_G2_69208.peg.1414	NODE_435_length_2500_cov_865.69_ID_2873914 Thioredoxin	0	32.254	47	5	63	4	4	1	108	12	4.56	12	5	11	8	7	8	5	7
Gamma1_G2_69208.peg.1418	NODE_438_length_2486_cov_69.6002_ID_2721046 Malate synthase G (EC 2.3.3.9)	0	253.074	56	29	303	27	27	1	729	79.2	5.6	44	40	49	42	36	27	29	36
Gamma1_G2_69208.peg.1430	NODE_442_length_2472_cov_68.7216_ID_160702 FolM Alternative dihydrofolate reductase 1	0	10.783	19	3	4	3	3	1	251	27.1	7.5	0	0	3	0	0	1	0	0
Gamma1_G2_69208.peg.1437	NODE_444_length_2456_cov_57.3228_ID_2020752 Dihydrolipoamide dehydrogenase of pyruvate dehydrogenase complex (EC 1.8.1.4)	0	68.065	28	11	61	8	10	1	573	60.3	5.67	14	8	13	7	5	8	5	1
Gamma1_G2_69208.peg.1438	NODE_445_length_2454_cov_1569.31_ID_2763068 NAD(P)HX epimerase / NAD(P)HX dehydratase	0	31.547	15	5	32	5	5	1	502	52.2	6.76	4	3	4	5	5	3	5	3
Gamma1_G2_69208.peg.1445	NODE_44_length_6083_cov_189.013_ID_2874400 LSU ribosomal protein L24p (L26e)	0	17.852	54	5	8	2	5	1	105	11.8	10.05	2	0	1	1	1	1	1	1
Gamma1_G2_69208.peg.1447	NODE_44_length_6083_cov_189.013_ID_2874400 SSU ribosomal protein S14p (S29e)	0	3.824	26	2	5	2	2	1	101	11.4	11.44	1	0	1	1	0	1	1	0
Gamma1_G2_69208.peg.1452	NODE_452_length_2432_cov_73.7505_ID_2122764 hypothetical protein	0	15.568	53	5	6	5	5	1	87	9.8	9	0	0	1	3	0	0	0	2
Gamma1_G2_69208.peg.1454	NODE_454_length_2397_cov_71.8044_ID_2388506 Possible protease sohB (EC 3.4.21.-)	0	35.386	26	6	23	6	6	1	332	36.5	8.62	6	3	3	3	3	3	1	1
Gamma1_G2_69208.peg.1455	NODE_454_length_2397_cov_71.8044_ID_2388506 Thymidylate synthase (EC 2.1.1.45)	0	3.569	9	2	2	2	2	1	279	31.7	7.62	1	0	0	0	1	0	0	0
Gamma1_G2_69208.peg.1457	NODE_455_length_2397_cov_390.806_ID_2913802 Thiol peroxidase, Tpx-type (EC 1.11.1.15)	0	110.324	78	12	194	2	12	1	166	17.5	5.21	24	17	32	31	25	27	18	20
Gamma1_G2_69208.peg.1468	NODE_459_length_2385_cov_817.739_ID_2948794 Seryl-tRNA synthetase (EC 6.1.1.11)	0	73.166	31	11	91	7	8	1	424	46.5	6.04	16	11	14	13	10	14	6	7
Gamma1_G2_69208.peg.1469	NODE_459_length_2385_cov_817.739_ID_2948794 hypothetical protein	0	3.946	14	1	1	1	1	1	106	11.6	5.43	0	0	0	0	1	0	0	0
Gamma1_G2_69208.peg.148	NODE_118_length_4564_cov_145.15_ID_592048 Cysteine desulfurase (EC 2.8.1.7)	0.008	1.957	4	1	1	1	1	1	391	43.5	7.56	1	0	0	0	0	0	0	0
Gamma1_G2_69208.peg.1481	NODE_462_length_2378_cov_848.65_ID_300258 hypothetical protein	0	12.601	22	3	9	3	3	1	229	25.1	8.72	1	0	1	2	0	2	1	2
Gamma1_G2_69208.peg.1482	NODE_462_length_2378_cov_848.65_ID_300258 tRNA 2-thiouridine synthesizing protein E (EC 2.8.1.-) @ Dissimilatory sulfite reductase, gamma subunit (EC 1.8.99.3)	0	28.551	48	3	37	3	3	1	113	12.9	6.13	6	4	5	4	6	3	5	4
Gamma1_G2_69208.peg.1483	NODE_463_length_2377_cov_274.38_ID_2964512 hypothetical protein	0	18.191	13	3	10	3	3	1	426	46.7	9.06	3	2	1	1	2	1	0	0
Gamma1_G2_69208.peg.1503	NODE_470_length_2359_cov_347.435_ID_281244 Selenoprotein O and cysteine-containing homologs	0	9.617	8	4	12	4	4	1	487	53.2	5.9	2	0	4	4	0	1	0	1
Gamma1_G2_69208.peg.1510	NODE_473_length_2352_cov_1323.23_ID_2933136 Gamma-glutamyl phosphate reductase (EC 1.2.1.41)	0	25.173	19	8	37	8	8	1	426	45	5.76	5	5	8	8	4	1	3	3
Gamma1_G2_69208.peg.1511	NODE_474_length_2349_cov_323.628_ID_2656928 Molybdopterin biosynthesis protein MoeA	0	18.174	22	5	14	3	3	1	419	43.7	5.38	2	2	3	2	2	1	0	2
Gamma1_G2_69208.peg.1514	NODE_475_length_2337_cov_73.9553_ID_386038 RNA polymerase sigma factor RpoD	0	33.361	20	7	28	5	7	1	605	68.7	5.33	3	8	4	2	4	2	2	3
Gamma1_G2_69208.peg.1516	NODE_476_length_2337_cov_75.3563_ID_2967452 Thiamin biosynthesis lipoprotein ApbE	0	4.016	9	2	4	2	2	1	352	37.8	8.1	3	0	0	0	0	1	0	0
Gamma1_G2_69208.peg.1518	NODE_478_length_2323_cov_73.4237_ID_2720638 Peptidyl-prolyl cis-trans isomerase PpiB (EC 5.2.1.8)	0	3.811	17	2	2	0	2	1	206	22.7	8.88	0	0	1	0	0	0	0	1
Gamma1_G2_69208.peg.1521	NODE_479_length_2322_cov_76.8258_ID_2868120 Phosphoenolpyruvate carboxykinase [GTP] (EC 4.1.1.32)	0	362.958	73	49	570	39	47	1	619	69.7	5.57	76	78	103	72	78	59	35	69
Gamma1_G2_69208.peg.1524	NODE_47_length_5976_cov_134.921_ID_2798456 DNA-directed RNA polymerase beta subunit (EC 2.7.7.6)	0	123.526	27	21	82	19	19	1	1392	155.2	5.4	11	18	15	10	9	8	5	6
Gamma1_G2_69208.peg.1528	NODE_481_length_2319_cov_891.129_ID_2958408 Sulfate adenylyltransferase, dissimilatory-type (EC 2.7.7.4)	0	77.805	41	13	100	8	13	1	395	44	5.41	16	15	15	13	12	8	5	16
Gamma1_G2_69208.peg.1533	NODE_484_length_2282_cov_76.1805_ID_2732660 GMP synthase [glutamine-hydrolyzing] (EC 6.3.5.2)	0.004	2.235	3	1	2	1	1	1	533	58.9	6.65	0	0	0	1	0	0	1	0
Gamma1_G2_69208.peg.1538	NODE_487_length_2264_cov_314.654_ID_2811818 Glucosamine--fructose-6-phosphate aminotransferase [isomerizing] (EC 2.6.1.16)	0	12.711	12	5	5	4	5	1	610	66.6	6.37	1	2	1	1	0	0	0	0
Gamma1_G2_69208.peg.1540	NODE_488_length_2262_cov_428.937_ID_2868400 NAD synthetase (EC 6.3.1.5) / Glutamine amidotransferase chain of NAD synthetase	0	3.741	3	1	1	1	1	1	540	58.8	5.2	0	0	1	0	0	0	0	0
Gamma1_G2_69208.peg.1551	NODE_490_length_2256_cov_575.333_ID_226958 Isocitrate lyase (EC 4.1.3.1)	0	184.066	55	25	204	25	25	1	434	48	5.03	18	41	44	24	31	22	11	13
Gamma1_G2_69208.peg.1558	NODE_493_length_2248_cov_646.634_ID_2078770 Histidinol-phosphatase (EC 3.1.3.15)	0	4.31	7	1	1	1	1	1	188	20.6	5.07	0	1	0	0	0	0	0	0
Gamma1_G2_69208.peg.1564	NODE_497_length_2217_cov_197.772_ID_2958408 Guanylate kinase (EC 2.7.4.8)	0	4.627	9	1	2	0	1	1	218	24.4	6.3	1	0	1	0	0	0	0	0
Gamma1_G2_69208.peg.1565	NODE_497_length_2217_cov_197.772_ID_2958408 hypothetical protein	0	33.194	41	9	51	9	9	1	277	31.6	5.73	7	8	8	5	7	4	6	6
Gamma1_G2_69208.peg.1567	NODE_499_length_2213_cov_205.579_ID_2964512 N-succinyl-L,L-diaminopimelate aminotransferase alternative (EC 2.6.1.17)	0	12.681	11	3	4	0	3	1	401	44.3	5.58	2	0	2	0	0	0	0	0
Gamma1_G2_69208.peg.1582	NODE_502_length_2207_cov_67.4033_ID_2902750 Acetyl-coenzyme A carboxyl transferase beta chain (EC 6.4.1.2)	0.041	1.231	5	1	1	1	1	1	304	33.4	7.31	0	0	0	0	0	0	1	0
Gamma1_G2_69208.peg.159	NODE_11_length_8005_cov_418.156_ID_649386 putative exported protein	0.004	2.202	2	1	1	0	1	1	695	73.3	6.15	0	0	1	0	0	0	0	0
Gamma1_G2_69208.peg.1602	NODE_50_length_5859_cov_559.369_ID_53200 Phosphoglucomutase (EC 5.4.2.2)	0	112.687	54	19	108	10	19	1	544	59.1	5.59	12	19	15	14	13	8	13	14
Gamma1_G2_69208.peg.1604	NODE_50_length_5859_cov_559.369_ID_53200 Chaperone protein HtpG	0	136.827	37	18	147	17	17	1	643	72.6	5.1	20	19	18	25	16	14	16	19
Gamma1_G2_69208.peg.1605	NODE_50_length_5859_cov_559.369_ID_53200 hypothetical protein	0	18.44	24	3	19	3	3	1	157	18.3	9.11	2	2	2	5	2	2	2	2
Gamma1_G2_69208.peg.1607	NODE_511_length_2189_cov_117.08_ID_195192 HIT family hydrolase	0	39.891	66	6	50	1	6	1	114	12.2	5.17	8	7	9	5	5	7	4	5
Gamma1_G2_69208.peg.1608	NODE_511_length_2189_cov_117.08_ID_195192 Septum site-determining protein MinC	0	20.735	21	3	7	1	3	1	258	27.1	8.12	0	0	1	2	2	0	1	1
Gamma1_G2_69208.peg.1614	NODE_514_length_2180_cov_107.793_ID_2215530 Arsenate reductase (EC 1.20.4.1)	0	19.019	20	4	21	3	3	1	246	27.2	8.27	5	1	0	7	2	2	2	2
Gamma1_G2_69208.peg.1626	NODE_51_length_5823_cov_595.523_ID_2954856 TPR domain protein in aerotolerance operon	0	22.811	22	4	14	4	4	1	338	37.9	9.11	3	2	1	2	3	2	1	0
Gamma1_G2_69208.peg.1627	NODE_51_length_5823_cov_595.523_ID_2954856 BatA (Bacteroides aerotolerance operon)	0	8.87	15	3	3	3	3	1	346	38.2	9.86	1	0	2	0	0	0	0	0
Gamma1_G2_69208.peg.1628	NODE_51_length_5823_cov_595.523_ID_2954856 hypothetical protein	0	9.015	24	3	6	3	3	1	176	20.6	10.05	1	0	1	0	3	1	0	0
Gamma1_G2_69208.peg.1629	NODE_51_length_5823_cov_595.523_ID_2954856 hypothetical protein PA3071	0	22.412	29	5	15	3	5	1	305	34.2	9.07	1	3	3	2	2	2	1	1
Gamma1_G2_69208.peg.1630	NODE_51_length_5823_cov_595.523_ID_2954856 MoxR-like ATPase in aerotolerance operon	0	88.406	51	12	82	9	12	1	318	35.9	5.55	14	11	15	6	17	9	5	5
Gamma1_G2_69208.peg.1631	NODE_520_length_2163_cov_1146.49_ID_838046 Zn-dependent protease with chaperone function PA4632	0	47.154	45	8	52	8	8	1	266	29.5	9.88	7	9	9	7	6	4	4	6
Gamma1_G2_69208.peg.1642	NODE_525_length_2153_cov_1229.65_ID_2920248 hypothetical protein	0.002	2.589	29	1	2	1	1	1	55	6.2	7.18	0	0	0	2	0	0	0	0
Gamma1_G2_69208.peg.1644	NODE_526_length_2151_cov_176.688_ID_2729192 Histidinol dehydrogenase (EC 1.1.1.23)	0	60.757	29	12	62	12	12	1	436	47.2	5.44	2	8	10	6	10	4	11	11
Gamma1_G2_69208.peg.1653	NODE_530_length_2139_cov_77.3412_ID_17868 RecA protein	0	43.38	28	6	41	5	6	1	348	37.2	5.67	5	4	7	6	5	5	5	4
Gamma1_G2_69208.peg.1658	NODE_532_length_2135_cov_91.6813_ID_2898302 Exodeoxyribonuclease VII large subunit (EC 3.1.11.6)	0.017	1.624	2	1	5	0	1	1	452	49.1	9.74	1	0	1	1	1	1	0	0
Gamma1_G2_69208.peg.1660	NODE_534_length_2128_cov_1147.13_ID_2740654 Octaprenyl-diphosphate synthase (EC 2.5.1.-) / Dimethylallyltransferase (EC 2.5.1.1) / Geranyltranstransferase (farnesyldiphosphate synthase) (EC 2.5.1.10) / Geranylgeranyl pyrophosphate synthetase (EC 2.5.1.29)	0	46.037	39	6	34	5	5	1	309	34	5.12	4	5	4	4	3	6	5	3
Gamma1_G2_69208.peg.1669	NODE_539_length_2104_cov_313.168_ID_2914316 Toluene tolerance precursor	0	34.168	32	6	53	5	6	1	189	21	9.99	5	7	9	6	6	5	8	7
Gamma1_G2_69208.peg.1670	NODE_53_length_5785_cov_278.609_ID_2178894 ABC transporter, ATP-binding protein	0	30.742	20	4	28	4	4	1	311	34	5.41	4	3	3	4	3	2	7	2
Gamma1_G2_69208.peg.1671	NODE_53_length_5785_cov_278.609_ID_2178894 gliding motility protein GldF	0	36.721	13	7	28	7	7	1	975	107.1	5.06	5	2	6	8	0	2	4	1
Gamma1_G2_69208.peg.1675	NODE_540_length_2097_cov_64.403_ID_2875074 Pyrroline-5-carboxylate reductase (EC 1.5.1.2)	0	24.127	21	5	20	2	5	1	305	32.3	5.27	5	5	3	0	3	3	1	0
Gamma1_G2_69208.peg.1676	NODE_541_length_2089_cov_219.039_ID_387928 hypothetical protein	0.002	2.629	2	1	1	1	1	1	472	53.1	6.23	0	0	1	0	0	0	0	0
Gamma1_G2_69208.peg.1677	NODE_542_length_2085_cov_228.484_ID_2958408 Acetylglutamate kinase (EC 2.7.2.8)	0	40.956	35	7	19	7	7	1	302	32	6.05	0	1	1	6	1	0	3	7
Gamma1_G2_69208.peg.1696	NODE_552_length_2044_cov_65.3932_ID_131862 cytoplasmic chaperone TorD family protein	0	40.369	42	5	23	5	5	1	171	19.2	4.89	3	3	7	1	4	2	1	2
Gamma1_G2_69208.peg.1697	NODE_552_length_2044_cov_65.3932_ID_131862 hypothetical protein	0	4.315	6	1	5	1	1	1	191	21.6	5.44	0	1	1	1	1	1	0	0
Gamma1_G2_69208.peg.1704	NODE_555_length_2036_cov_196.063_ID_2930388 Cobyrinic acid A,C-diamide synthase	0	5.295	7	2	2	2	2	1	458	49.8	6.7	1	0	1	0	0	0	0	0
Gamma1_G2_69208.peg.1706	NODE_556_length_2032_cov_1289.26_ID_2967842 Quinone oxidoreductase (EC 1.6.5.5)	0	7.519	6	2	9	1	2	1	327	34.7	5.31	1	2	2	1	1	1	1	0
Gamma1_G2_69208.peg.1712	NODE_55_length_5726_cov_230.57_ID_2913802 FIG065221 Holliday junction DNA helicase	0	3.557	5	1	2	0	1	1	444	48.8	6.76	0	0	1	0	1	0	0	0
Gamma1_G2_69208.peg.1714	NODE_55_length_5726_cov_230.57_ID_2913802 Aldehyde decarbonylase	0	46.601	32	9	39	3	9	1	394	45.1	5.3	7	4	8	6	6	3	3	2
Gamma1_G2_69208.peg.1715	NODE_55_length_5726_cov_230.57_ID_2913802 Aldehyde decarbonylase	0	89.368	42	15	109	14	15	1	505	56.3	5.58	20	11	18	17	12	12	7	12
Gamma1_G2_69208.peg.1718	NODE_560_length_2009_cov_1753.8_ID_2967522 FIG00807778 hypothetical protein	0	98.48	44	16	87	12	15	1	494	55.1	7.08	18	17	13	8	11	7	11	2
Gamma1_G2_69208.peg.1722	NODE_562_length_2006_cov_2825.84_ID_2740228 3,4-dihydroxy-2-butanone 4-phosphate synthase (EC 4.1.99.12) / GTP cyclohydrolase II (EC 3.5.4.25)	0	18.215	14	3	13	3	3	1	372	40.8	5.95	1	2	2	1	2	0	1	4
Gamma1_G2_69208.peg.1726	NODE_565_length_1993_cov_89.1404_ID_27298 Efflux transporter, RND family, MFP subunit, AcrA/E family	0	53.613	34	13	76	13	13	1	426	46.3	7.69	14	10	10	11	8	8	9	6
Gamma1_G2_69208.peg.1729	NODE_567_length_1985_cov_74.7321_ID_2902726 Shikimate kinase I (EC 2.7.1.71)	0	10.001	18	2	4	2	2	1	174	20	7.52	0	1	1	0	2	0	0	0
Gamma1_G2_69208.peg.1730	NODE_567_length_1985_cov_74.7321_ID_2902726 3-dehydroquinate synthase (EC 4.2.3.4)	0	10.04	13	2	4	2	2	1	359	38.7	6.95	0	1	2	0	0	0	0	1
Gamma1_G2_69208.peg.1736	NODE_56_length_5723_cov_104.234_ID_2958408 hypothetical protein	0	39.765	31	6	24	4	4	1	259	27.9	5.36	4	3	6	2	4	3	1	1
Gamma1_G2_69208.peg.1740	NODE_570_length_1980_cov_67.5434_ID_2844702 Phosphoribosylformimino-5-aminoimidazole carboxamide ribotide isomerase (EC 5.3.1.16)	0	34.093	33	6	23	2	6	1	243	25.6	5.52	7	4	8	0	2	2	0	0
Gamma1_G2_69208.peg.1742	NODE_571_length_1977_cov_121.011_ID_2833514 hypothetical protein	0	15.348	10	2	9	1	1	1	376	42.5	8.07	1	1	1	1	2	1	1	1
Gamma1_G2_69208.peg.1748	NODE_574_length_1966_cov_1006.43_ID_2913802 hypothetical protein	0	11.27	39	2	4	2	2	1	92	10.2	7.18	0	0	0	2	0	0	1	1
Gamma1_G2_69208.peg.1753	NODE_577_length_1954_cov_138.77_ID_2868120 Protein-export membrane protein SecF (TC 3.A.5.1.1)	0	5.199	6	1	1	1	1	1	314	33.7	5.49	0	1	0	0	0	0	0	0
Gamma1_G2_69208.peg.1754	NODE_578_length_1954_cov_1442.86_ID_2901766 Transcriptional regulator	0	6.352	11	2	2	1	2	1	425	45.7	6.54	0	0	0	1	0	0	0	1
Gamma1_G2_69208.peg.1756	NODE_579_length_1951_cov_431.031_ID_2720346 putative periplasmic protein kinase ArgK and related GTPases of G3E family	0	24.593	16	4	9	4	4	1	380	41.2	8.27	1	3	0	2	1	0	1	1
Gamma1_G2_69208.peg.176	NODE_121_length_4549_cov_62.8097_ID_2951616 expressed protein	0	6.451	24	2	7	2	2	1	93	10.9	6.15	0	1	0	3	0	0	2	1
Gamma1_G2_69208.peg.1764	NODE_580_length_1935_cov_549.724_ID_2965536 conserved hypothetical protein	0	11.884	19	4	8	2	4	1	288	34.5	5.1	0	1	2	1	2	1	1	0
Gamma1_G2_69208.peg.1768	NODE_582_length_1928_cov_352.869_ID_709120 Putative signal peptide protein	0	20.535	20	3	30	0	3	1	120	12.9	6.16	2	0	6	3	7	4	2	6
Gamma1_G2_69208.peg.177	NODE_121_length_4549_cov_62.8097_ID_2951616 Circadian phase modifier	0.01	1.829	12	1	1	0	1	1	249	26.3	6.54	0	1	0	0	0	0	0	0
Gamma1_G2_69208.peg.1771	NODE_584_length_1922_cov_1006.78_ID_2107782 Thiol peroxidase, Bcp-type (EC 1.11.1.15)	0	46.322	44	8	46	8	8	1	159	17.6	7.93	6	3	10	8	6	4	5	4
Gamma1_G2_69208.peg.1772	NODE_584_length_1922_cov_1006.78_ID_2107782 Glycine cleavage system transcriptional antiactivator GcvR	0	6.072	11	2	7	2	2	1	179	19.4	4.94	1	0	2	1	2	1	0	0
Gamma1_G2_69208.peg.1776	NODE_586_length_1917_cov_640.147_ID_2967078 Septum site-determining protein MinD	0	35	36	9	30	9	9	1	279	30.5	4.92	4	2	4	9	3	2	6	0
Gamma1_G2_69208.peg.178	NODE_121_length_4549_cov_62.8097_ID_2951616 ATP-utilizing enzyme of the PP-loop superfamily	0	29.724	21	5	20	0	5	1	300	33	6.02	5	4	4	1	2	4	0	0
Gamma1_G2_69208.peg.1783	NODE_58_length_5681_cov_162.499_ID_2830374 Methionine aminopeptidase (EC 3.4.11.18)	0.02	1.545	2	1	5	0	1	1	341	37.8	8.85	0	1	1	1	1	0	0	1
Gamma1_G2_69208.peg.1785	NODE_58_length_5681_cov_162.499_ID_2830374 Long-chain-fatty-acid--CoA ligase (EC 6.2.1.3)	0	22.213	17	4	5	4	4	1	508	56.7	6.4	0	3	1	0	1	0	0	0
Gamma1_G2_69208.peg.1793	NODE_595_length_1900_cov_135.675_ID_2956548 Phosphoribosylaminoimidazole carboxylase catalytic subunit (EC 4.1.1.21)	0	19.336	12	1	12	1	1	1	168	17.1	6.93	1	3	3	0	4	0	1	0
Gamma1_G2_69208.peg.1797	NODE_597_length_1889_cov_227.184_ID_375748 Deoxycytidine triphosphate deaminase (EC 3.5.4.13)	0.02	1.535	4	1	2	0	1	1	393	43.4	6.11	1	0	1	0	0	0	0	0
Gamma1_G2_69208.peg.1802	NODE_59_length_5670_cov_210.255_ID_2730050 Esterase A	0	23.953	20	5	10	5	5	1	385	42.1	5.21	0	0	0	6	0	0	4	0
Gamma1_G2_69208.peg.1804	NODE_5_length_9151_cov_482.019_ID_2958408 Exodeoxyribonuclease V gamma chain (EC 3.1.11.5)	0	4.296	3	2	3	2	2	1	1072	120.1	5.74	0	1	0	1	0	0	1	0
Gamma1_G2_69208.peg.1811	NODE_602_length_1868_cov_78.2041_ID_2965330 Glycine dehydrogenase [decarboxylating] (glycine cleavage system P1 protein) (EC 1.4.4.2)	0.015	1.659	4	1	1	1	1	1	465	50.5	5.99	0	0	0	1	0	0	0	0
Gamma1_G2_69208.peg.1812	NODE_603_length_1865_cov_89.174_ID_2223786 6-phosphogluconate dehydrogenase, decarboxylating (EC 1.1.1.44)	0	59.295	40	9	44	8	9	1	337	36	5.64	8	6	8	4	5	5	4	4
Gamma1_G2_69208.peg.1819	NODE_608_length_1854_cov_64.1612_ID_1911874 2-keto-3-deoxy-D-arabino-heptulosonate-7-phosphate synthase I alpha (EC 2.5.1.54)	0	15.712	13	3	9	1	3	1	350	38.4	6.24	2	0	3	2	1	1	0	0
Gamma1_G2_69208.peg.1825	NODE_60_length_5643_cov_83.8091_ID_2873914 hypothetical protein	0	324.428	70	34	347	13	13	1	492	55.1	6.1	46	46	54	46	42	43	33	37
Gamma1_G2_69208.peg.183	NODE_122_length_4545_cov_72.2372_ID_2711566 Phosphoribosylformylglycinamidine synthase, synthetase subunit (EC 6.3.5.3) / Phosphoribosylformylglycinamidine synthase, glutamine amidotransferase subunit (EC 6.3.5.3)	0	12.687	5	3	5	2	3	1	1297	140.3	6.19	0	2	1	0	2	0	0	0
Gamma1_G2_69208.peg.1830	NODE_613_length_1840_cov_108.077_ID_2902726 sucrose phosphate synthase	0	22.915	24	4	24	1	4	1	272	30.5	5.19	4	3	4	4	1	3	3	2
Gamma1_G2_69208.peg.1831	NODE_614_length_1832_cov_71.4626_ID_2860440 Succinate-semialdehyde dehydrogenase [NADP+] (EC 1.2.1.16)	0	124.56	42	14	83	11	14	1	487	51.9	6.29	4	3	5	23	3	4	30	11
Gamma1_G2_69208.peg.1832	NODE_615_length_1832_cov_1222.25_ID_2916182 Alanine racemase (EC 5.1.1.1)	0	20.287	8	2	21	1	2	1	368	39.6	8.72	1	3	4	4	2	3	2	2
Gamma1_G2_69208.peg.1835	NODE_616_length_1828_cov_462.52_ID_2968014 Phenylalanyl-tRNA synthetase alpha chain (EC 6.1.1.20)	0	17.021	13	4	19	3	4	1	345	39.1	6.84	3	1	3	3	2	3	3	1
Gamma1_G2_69208.peg.1837	NODE_618_length_1826_cov_80.9876_ID_2740884 Outer membrane protein (porin)	0	255.41	57	20	349	10	17	1	383	41.3	4.75	43	41	62	45	40	36	39	43
Gamma1_G2_69208.peg.1842	NODE_61_length_5611_cov_72.487_ID_2840850 4-alpha-glucanotransferase (amylomaltase) (EC 2.4.1.25)	0	55.058	17	8	61	1	8	1	488	55.8	6.25	6	4	13	8	9	4	8	9
Gamma1_G2_69208.peg.1843	NODE_61_length_5611_cov_72.487_ID_2840850 Metal-dependent hydrolase	0	30.154	18	4	12	1	4	1	354	39.1	8.75	0	0	0	5	0	0	5	2
Gamma1_G2_69208.peg.1860	NODE_629_length_1799_cov_1144.12_ID_2960812 Methionyl-tRNA formyltransferase (EC 2.1.2.9)	0	3.449	4	1	1	1	1	1	313	33.2	8.81	0	0	1	0	0	0	0	0
Gamma1_G2_69208.peg.1861	NODE_62_length_5587_cov_62.7905_ID_2965242 Methylmalonyl-CoA mutase (EC 5.4.99.2)	0	163.487	55	22	152	22	22	1	718	77.6	5.55	25	27	18	17	25	16	13	11
Gamma1_G2_69208.peg.1862	NODE_62_length_5587_cov_62.7905_ID_2965242 Methylmalonyl-CoA mutase (EC 5.4.99.2)	0	218.733	46	28	200	28	28	1	726	79.9	5.4	31	32	29	22	31	23	17	15
Gamma1_G2_69208.peg.1869	NODE_633_length_1788_cov_5710.53_ID_2966894 COG3178 Predicted phosphotransferase related to Ser/Thr protein kinases	0	10.593	8	2	11	2	2	1	340	38.4	5.4	1	1	1	2	2	1	2	1
Gamma1_G2_69208.peg.1872	NODE_636_length_1781_cov_51.9965_ID_2916838 Putative NAD(P)-dependent oxidoreductase EC-YbbO	0	3.656	4	1	1	1	1	1	284	31.4	8.56	1	0	0	0	0	0	0	0
Gamma1_G2_69208.peg.1886	NODE_63_length_5575_cov_1308.36_ID_2126028 NADH-ubiquinone oxidoreductase chain I (EC 1.6.5.3)	0	3.442	10	2	7	1	2	1	163	18.6	6.2	0	0	2	2	1	0	2	0
Gamma1_G2_69208.peg.190	NODE_123_length_4540_cov_62.4961_ID_2706940 Probable proline rich signal peptide protein	0	5.188	9	1	1	1	1	1	191	21.4	8.4	0	0	1	0	0	0	0	0
Gamma1_G2_69208.peg.1900	NODE_648_length_1732_cov_522.648_ID_2673350 tRNA (5-methylaminomethyl-2-thiouridylate)-methyltransferase (EC 2.1.1.61)	0	10.4	16	3	9	3	3	1	348	39.3	8.59	1	1	2	2	1	1	1	0
Gamma1_G2_69208.peg.1915	NODE_655_length_1712_cov_156.86_ID_2940176 Aminomethyltransferase (glycine cleavage system T protein) (EC 2.1.2.10)	0	9.447	9	2	3	1	2	1	363	39.8	8.59	1	1	0	0	1	0	0	0
Gamma1_G2_69208.peg.1916	NODE_656_length_1712_cov_1233.63_ID_84422 Predicted redox protein, regulator of disulfide bond formation	0	5.491	17	2	3	0	2	1	153	17	4.92	0	0	0	1	0	0	1	1
Gamma1_G2_69208.peg.1924	NODE_65_length_5538_cov_529.158_ID_2954468 SSU ribosomal protein S9p (S16e)	0	13.033	32	4	24	3	4	1	129	14.3	11.56	4	4	3	2	2	4	3	2
Gamma1_G2_69208.peg.1930	NODE_664_length_1700_cov_116.266_ID_2728614 hypothetical protein	0	7.006	10	2	5	2	2	1	290	34	5.9	1	0	1	2	0	1	0	0
Gamma1_G2_69208.peg.1932	NODE_666_length_1690_cov_2914.73_ID_861932 ATP-dependent Clp protease proteolytic subunit (EC 3.4.21.92)	0	4.157	12	1	1	1	1	1	215	23.5	5.59	0	0	0	0	0	0	0	1
Gamma1_G2_69208.peg.194	NODE_124_length_4515_cov_78.5155_ID_2964528 Biotin carboxyl carrier protein of methylmalonyl-CoA decarboxylase; Biotin carboxyl carrier protein	0.008	1.954	6	1	7	1	1	1	127	12.9	4.68	1	1	1	1	1	1	0	1
Gamma1_G2_69208.peg.1940	NODE_66_length_5532_cov_73.528_ID_2833514 Polysulfide reductase, subunit A, putative	0	299.978	47	36	400	36	36	1	924	102.5	7.17	62	61	56	48	48	51	33	41
Gamma1_G2_69208.peg.1944	NODE_670_length_1676_cov_511.866_ID_856186 ADP compounds hydrolase NudE (EC 3.6.1.-)	0.014	1.679	5	1	1	1	1	1	183	20.7	6.37	0	0	1	0	0	0	0	0
Gamma1_G2_69208.peg.195	NODE_124_length_4515_cov_78.5155_ID_2964528 Oxaloacetate decarboxylase beta chain (EC 4.1.1.3)	0	15.964	5	1	4	1	1	1	413	42.8	8.69	2	1	1	0	0	0	0	0
Gamma1_G2_69208.peg.1955	NODE_677_length_1667_cov_130.022_ID_602126 hypothetical protein	0	49.751	68	10	144	0	10	1	104	12.2	9.74	16	14	25	24	16	24	14	11
Gamma1_G2_69208.peg.1958	NODE_67_length_5506_cov_295.971_ID_2963446 Acriflavin resistance protein	0	40.802	9	7	20	7	7	1	1391	151.7	5.44	5	2	6	4	0	3	0	0
Gamma1_G2_69208.peg.196	NODE_124_length_4515_cov_78.5155_ID_2964528 Methylmalonyl-CoA epimerase (EC 5.1.99.1)	0	72.213	80	10	156	7	9	1	134	14.4	5.16	23	18	21	25	18	22	15	14
Gamma1_G2_69208.peg.1969	NODE_685_length_1645_cov_1802.06_ID_2955712 Mobile element protein	0	4.299	29	2	3	0	2	1	79	9	9.11	0	0	1	0	2	0	0	0
Gamma1_G2_69208.peg.1971	NODE_685_length_1645_cov_1802.06_ID_2955712 16 kDa heat shock protein A	0	34.997	60	9	68	8	9	1	154	17.2	6.6	11	11	10	8	7	9	4	8
Gamma1_G2_69208.peg.1979	NODE_688_length_1641_cov_857.235_ID_2698970 Dihydrodipicolinate reductase (EC 1.3.1.26)	0	56.134	46	9	29	6	9	1	278	29	6.44	8	7	7	0	2	5	0	0
Gamma1_G2_69208.peg.198	NODE_124_length_4515_cov_78.5155_ID_2964528 Signal peptidase I (EC 3.4.21.89)	0	7.336	7	2	3	2	2	1	315	35.2	7.46	1	1	0	1	0	0	0	0
Gamma1_G2_69208.peg.1992	NODE_692_length_1626_cov_2105.95_ID_2933136 hypothetical protein	0	3.98	5	1	1	1	1	1	294	33.9	7.12	0	0	0	0	0	1	0	0
Gamma1_G2_69208.peg.2008	NODE_69_length_5484_cov_74.3614_ID_2839730 Xaa-Pro aminopeptidase (EC 3.4.11.9)	0	40.758	22	6	31	6	6	1	453	50.9	9.2	6	6	7	1	5	2	2	2
Gamma1_G2_69208.peg.2009	NODE_69_length_5484_cov_74.3614_ID_2839730 FIG037488 Putative conserved exported protein precursor	0	11.331	26	2	5	2	2	1	182	19.3	4.32	2	0	0	2	1	0	0	0
Gamma1_G2_69208.peg.2011	NODE_69_length_5484_cov_74.3614_ID_2839730 Z-ring-associated protein ZapA	0	10.046	30	2	6	1	2	1	109	12.3	4.7	1	0	2	2	0	1	0	0
Gamma1_G2_69208.peg.2015	NODE_6_length_8853_cov_828.161_ID_743668 Peroxiredoxin	0	43.91	45	9	36	2	9	1	249	27.5	5.71	6	3	5	6	5	4	4	3
Gamma1_G2_69208.peg.2016	NODE_6_length_8853_cov_828.161_ID_743668 carbonic anhydrase, family 3	0	62.775	76	10	54	10	10	1	176	19.2	7.31	10	7	10	5	9	6	4	3
Gamma1_G2_69208.peg.2018	NODE_6_length_8853_cov_828.161_ID_743668 Oligopeptidase A (EC 3.4.24.70)	0	14.565	7	3	11	3	3	1	676	76.6	5.95	3	0	2	3	0	1	2	0
Gamma1_G2_69208.peg.2032	NODE_708_length_1596_cov_106.363_ID_2708676 DJ-1/YajL/PfpI superfamily, includes chaperone protein YajL (former ThiJ), parkinsonism-associated protein DJ-1, peptidases PfpI, Hsp31	0	21.49	31	3	21	3	3	1	186	19.5	4.92	3	3	2	6	2	1	3	1
Gamma1_G2_69208.peg.2034	NODE_70_length_5478_cov_391.67_ID_2722268 hypothetical protein	0	24.137	8	5	16	0	5	1	862	95.6	8.32	3	1	2	1	3	3	2	1
Gamma1_G2_69208.peg.2044	NODE_712_length_1588_cov_65.7417_ID_247836 Malyl-CoA lyase (EC 4.1.3.24)	0	153.81	75	20	193	20	20	1	347	37.9	5.69	26	26	33	23	26	29	12	18
Gamma1_G2_69208.peg.2053	NODE_719_length_1566_cov_548.962_ID_2829502 Cell division protein FtsZ (EC 3.4.24.-)	0	67.355	46	11	64	11	11	1	396	41.1	4.6	11	7	7	11	8	5	9	6
Gamma1_G2_69208.peg.2058	NODE_71_length_5475_cov_469.738_ID_509064 Heat shock protein 60 family co-chaperone GroES	0	70.925	78	8	110	8	8	1	95	10.5	4.97	8	12	22	11	26	13	7	11
Gamma1_G2_69208.peg.2059	NODE_71_length_5475_cov_469.738_ID_509064 Heat shock protein 60 family chaperone GroEL	0	803.855	83	61	1374	19	20	1	547	57.5	5.03	160	172	215	159	221	139	129	179
Gamma1_G2_69208.peg.2065	NODE_724_length_1546_cov_559.821_ID_2676734 Branched-chain amino acid aminotransferase (EC 2.6.1.42)	0	9.168	6	2	12	2	2	1	307	34.6	6.02	2	2	3	2	1	1	1	0
Gamma1_G2_69208.peg.2070	NODE_727_length_1539_cov_68.6988_ID_174640 tRNA pseudouridine synthase B (EC 4.2.1.70)	0	49.13	44	7	31	7	7	1	302	32.9	8.18	5	6	7	3	4	3	1	2
Gamma1_G2_69208.peg.2085	NODE_733_length_1528_cov_191.274_ID_2868120 hypothetical protein	0	58.296	35	8	78	8	8	1	257	28.5	9.98	12	10	16	7	13	15	2	3
Gamma1_G2_69208.peg.2086	NODE_734_length_1524_cov_398.602_ID_2874538 Thiosulfate sulfurtransferase, rhodanese (EC 2.8.1.1)	0	49.736	25	9	60	7	9	1	334	36.7	9.51	9	7	9	10	6	3	8	8
Gamma1_G2_69208.peg.2088	NODE_736_length_1520_cov_2269.41_ID_2720576 Outer membrane lipoprotein carrier protein LolA	0	24.453	25	4	22	4	4	1	225	25.4	5.38	3	2	3	2	3	4	3	2
Gamma1_G2_69208.peg.2095	NODE_73_length_5426_cov_355.187_ID_704966 Gb AAD55473.1	0	15.035	46	6	30	6	6	1	124	14.1	6.38	3	2	3	8	2	1	6	5
Gamma1_G2_69208.peg.2097	NODE_741_length_1511_cov_83.5859_ID_2868120 1-deoxy-D-xylulose 5-phosphate reductoisomerase (EC 1.1.1.267)	0	11.026	7	2	9	2	2	1	453	48.6	6.34	2	0	1	3	0	1	1	1
Gamma1_G2_69208.peg.210	NODE_126_length_4474_cov_86.8047_ID_2720276 hypothetical protein	0	142.813	52	8	154	8	8	1	128	13.9	8.68	20	24	31	11	30	10	10	18
Gamma1_G2_69208.peg.2109	NODE_74_length_5384_cov_744.873_ID_2698130 Glutamate--UDP-2-acetamido-2-deoxy-D-ribohex-3-uluronic acid aminotransferase (PLP cofactor)	0	28.142	28	7	18	6	7	1	362	39.6	6.4	5	2	6	3	1	1	0	0
Gamma1_G2_69208.peg.2112	NODE_751_length_1498_cov_1390.42_ID_2414980 hypothetical protein	0	16.864	19	2	13	1	2	1	162	17.7	5.53	2	1	1	2	1	2	2	2
Gamma1_G2_69208.peg.2117	NODE_758_length_1479_cov_98.7521_ID_2728316 hypothetical protein	0	67.934	47	14	88	9	14	1	333	37.7	5.58	11	16	14	12	13	11	4	7
Gamma1_G2_69208.peg.2125	NODE_760_length_1472_cov_65.4411_ID_460130 Probable Co/Zn/Cd efflux system membrane fusion protein	0	14.519	12	4	11	4	4	1	449	49.2	5.97	3	1	3	2	1	0	1	0
Gamma1_G2_69208.peg.2132	NODE_766_length_1455_cov_108.096_ID_2740632 Cell division protein MraZ	0	8.177	23	3	6	0	3	1	151	17.3	6.02	0	0	0	2	0	0	2	2
Gamma1_G2_69208.peg.2136	NODE_768_length_1448_cov_79.5506_ID_256586 ThiJ/PfpI family protein	0	21.417	26	6	32	6	6	1	195	21.2	4.87	0	0	0	15	0	0	9	8
Gamma1_G2_69208.peg.2139	NODE_76_length_5375_cov_122.422_ID_869740 Ribosome hibernation protein YhbH	0	7.201	28	2	3	2	2	1	116	13.3	6.33	0	0	0	1	1	0	0	1
Gamma1_G2_69208.peg.2143	NODE_76_length_5375_cov_122.422_ID_869740 Phosphoenolpyruvate-protein phosphotransferase of PTS system (EC 2.7.3.9)	0	43.92	24	9	18	6	9	1	581	64	5.25	3	5	6	0	3	1	0	0
Gamma1_G2_69208.peg.2153	NODE_779_length_1435_cov_85.5101_ID_2763068 Uridylate kinase (EC 2.7.4.-)	0	23.717	40	7	11	6	7	1	263	28.3	6.8	2	2	5	0	1	1	0	0
Gamma1_G2_69208.peg.2154	NODE_779_length_1435_cov_85.5101_ID_2763068 Ribosome recycling factor	0	35.924	46	7	43	6	7	1	185	20.8	5.91	5	7	10	4	5	5	3	4
Gamma1_G2_69208.peg.2162	NODE_784_length_1423_cov_75.0387_ID_2738758 3-methyl-2-oxobutanoate hydroxymethyltransferase (EC 2.1.2.11)	0	21.942	30	6	14	4	6	1	278	29.6	6.24	2	1	4	2	4	1	0	0
Gamma1_G2_69208.peg.2166	NODE_789_length_1396_cov_1360.65_ID_2960058 OmpA domain protein	0	97.776	47	12	145	12	12	1	222	23.4	8.41	9	12	14	42	13	15	17	23
Gamma1_G2_69208.peg.2173	NODE_795_length_1375_cov_2787.38_ID_2736254 Electron transport complex protein RnfB	0	17.045	17	2	6	2	2	1	275	28.3	4.96	0	0	1	2	0	1	1	1
Gamma1_G2_69208.peg.2181	NODE_79_length_5301_cov_92.2406_ID_2966666 Orotate phosphoribosyltransferase (EC 2.4.2.10)	0	18.983	26	3	9	0	3	1	213	22.7	5.91	1	2	1	0	3	0	1	1
Gamma1_G2_69208.peg.2184	NODE_7_length_8636_cov_122.26_ID_2763068 Succinate dehydrogenase iron-sulfur protein (EC 1.3.99.1)	0	69.948	47	13	99	13	13	1	260	29.3	6.55	11	18	21	7	17	11	3	11
Gamma1_G2_69208.peg.2186	NODE_7_length_8636_cov_122.26_ID_2763068 Succinate dehydrogenase flavoprotein subunit (EC 1.3.99.1)	0	167.018	54	21	179	17	21	1	596	65.2	6.01	17	23	34	32	20	25	12	16
Gamma1_G2_69208.peg.2202	NODE_808_length_1341_cov_69.8795_ID_2876362 Phosphoribosylformylglycinamidine cyclo-ligase (EC 6.3.3.1)	0.04	1.237	3	1	2	1	1	1	356	37.5	5.15	2	0	0	0	0	0	0	0
Gamma1_G2_69208.peg.2204	NODE_80_length_5296_cov_659.79_ID_2936540 cytochrome c subunit of flavocytochrome c sulfide dehydrogenase	0	45.827	38	7	41	5	7	1	197	21.4	8.6	4	5	8	9	4	2	3	6
Gamma1_G2_69208.peg.2210	NODE_810_length_1336_cov_370.384_ID_20720 hypothetical protein	0	26.634	19	3	17	3	3	1	238	27.2	6.01	1	4	4	0	3	3	1	1
Gamma1_G2_69208.peg.2224	NODE_81_length_5267_cov_59.839_ID_131862 NADH ubiquinone oxidoreductase chain A (EC 1.6.5.3)	0	3.759	13	1	1	1	1	1	118	13.2	4.88	0	0	1	0	0	0	0	0
Gamma1_G2_69208.peg.2226	NODE_81_length_5267_cov_59.839_ID_131862 NADH-ubiquinone oxidoreductase chain C (EC 1.6.5.3)	0	14.277	17	3	9	2	3	1	240	26.7	5.03	1	1	3	2	0	1	1	0
Gamma1_G2_69208.peg.2227	NODE_81_length_5267_cov_59.839_ID_131862 NADH-ubiquinone oxidoreductase chain D (EC 1.6.5.3)	0	26.489	20	6	20	6	6	1	419	47.8	6.33	3	4	2	1	4	1	3	2
Gamma1_G2_69208.peg.2228	NODE_81_length_5267_cov_59.839_ID_131862 NADH-ubiquinone oxidoreductase chain E (EC 1.6.5.3)	0	19.349	34	5	22	3	5	1	175	19.1	5.21	1	4	5	1	7	1	1	2
Gamma1_G2_69208.peg.2229	NODE_81_length_5267_cov_59.839_ID_131862 NADH-ubiquinone oxidoreductase chain F (EC 1.6.5.3)	0	39.927	22	7	48	2	6	1	427	46.2	5.71	6	4	10	10	3	6	4	5
Gamma1_G2_69208.peg.2240	NODE_827_length_1294_cov_162.52_ID_316712 hypothetical protein	0.001	2.97	19	1	1	1	1	1	130	14.4	7.02	0	0	0	1	0	0	0	0
Gamma1_G2_69208.peg.2246	NODE_82_length_5247_cov_70.4854_ID_2708810 Folate-dependent protein for Fe/S cluster synthesis/repair in oxidative stress	0	16.525	15	3	9	3	3	1	354	38.4	6.02	3	0	1	1	2	1	0	1
Gamma1_G2_69208.peg.2247	NODE_82_length_5247_cov_70.4854_ID_2708810 FIG00578863 hypothetical protein	0	9.101	9	3	7	3	3	1	611	68.3	5.94	1	1	1	1	1	1	1	0
Gamma1_G2_69208.peg.225	NODE_129_length_4424_cov_290.087_ID_2227684 Hypothetical protein YggS, proline synthase co-transcribed bacterial homolog PROSC	0	5.248	9	1	3	1	1	1	232	24.7	9.47	1	0	0	1	0	1	0	0
Gamma1_G2_69208.peg.2256	NODE_838_length_1223_cov_81.9606_ID_2899194 Molybdenum cofactor biosynthesis protein MoaB	0	17.286	28	4	20	4	4	1	176	19.2	5.6	3	3	3	3	4	3	0	1
Gamma1_G2_69208.peg.2257	NODE_83_length_5173_cov_1000.67_ID_2938414 3-dehydroquinate dehydratase II (EC 4.2.1.10)	0	9.78	14	1	8	0	1	1	151	16.2	6.73	1	1	1	1	1	1	1	1
Gamma1_G2_69208.peg.2258	NODE_83_length_5173_cov_1000.67_ID_2938414 Biotin carboxyl carrier protein of acetyl-CoA carboxylase	0	8.504	23	2	3	2	2	1	154	16.6	4.63	0	0	1	0	2	0	0	0
Gamma1_G2_69208.peg.2259	NODE_83_length_5173_cov_1000.67_ID_2938414 Biotin carboxylase of acetyl-CoA carboxylase (EC 6.3.4.14)	0	8.933	9	3	8	3	3	1	448	49.5	6.58	2	1	1	2	0	1	1	0
Gamma1_G2_69208.peg.2268	NODE_844_length_1210_cov_332.887_ID_2876362 NADH dehydrogenase (EC 1.6.99.3)	0	39.541	22	4	43	4	4	1	159	17.5	4.86	6	4	10	5	5	5	3	5
Gamma1_G2_69208.peg.2269	NODE_844_length_1210_cov_332.887_ID_2876362 FIG01182193 hypothetical protein	0	76.654	95	6	46	6	6	1	76	8.3	5.87	1	6	15	2	14	0	1	7
Gamma1_G2_69208.peg.2270	NODE_845_length_1205_cov_90.3478_ID_2254082 Transposase	0	5.434	10	2	2	2	2	1	315	36.4	5.39	0	0	0	2	0	0	0	0
Gamma1_G2_69208.peg.2272	NODE_847_length_1199_cov_82.2981_ID_2726850 hypothetical protein	0	5.978	9	2	4	2	2	1	278	31.5	8.82	2	0	0	1	0	0	1	0
Gamma1_G2_69208.peg.2277	NODE_84_length_5172_cov_71.7741_ID_2967314 Ornithine carbamoyltransferase (EC 2.1.3.3)	0	7.034	15	3	4	3	3	1	306	34.3	6.2	2	1	0	1	0	0	0	0
Gamma1_G2_69208.peg.2278	NODE_84_length_5172_cov_71.7741_ID_2967314 hypothetical protein	0	36.331	32	8	30	0	8	1	222	25.4	9.7	2	3	8	5	6	3	2	1
Gamma1_G2_69208.peg.228	NODE_129_length_4424_cov_290.087_ID_2227684 DNA repair protein RadC	0	3.807	8	1	1	1	1	1	224	25	8.29	1	0	0	0	0	0	0	0
Gamma1_G2_69208.peg.2282	NODE_853_length_1180_cov_65.672_ID_2953046 Malyl-CoA lyase (EC 4.1.3.24)	0	20.924	20	4	11	4	4	1	328	35.3	6.06	2	3	1	0	3	1	0	1
Gamma1_G2_69208.peg.2283	NODE_854_length_1178_cov_80.7703_ID_2718366 hypothetical protein	0	4.059	7	1	4	1	1	1	202	23.2	5.36	1	0	1	1	0	0	1	0
Gamma1_G2_69208.peg.2287	NODE_858_length_1168_cov_172.358_ID_2728752 3-hydroxydecanoyl-[acyl-carrier-protein] dehydratase (EC 4.2.1.60)	0.002	2.662	5	1	6	1	1	1	171	18.7	6.32	1	1	1	0	1	1	0	1
Gamma1_G2_69208.peg.2289	NODE_85_length_5083_cov_80.2679_ID_2920184 Glutamate synthase [NADPH] large chain (EC 1.4.1.13)	0	49.948	13	14	32	13	13	1	1543	169.1	6.47	2	2	6	9	2	2	5	4
Gamma1_G2_69208.peg.229	NODE_129_length_4424_cov_290.087_ID_2227684 Dehydrogenases with different specificities (related to short-chain alcohol dehydrogenases)	0	10.17	6	1	3	1	1	1	247	26.4	4.88	0	0	1	0	2	0	0	0
Gamma1_G2_69208.peg.2290	NODE_860_length_1159_cov_579.38_ID_2139362 hypothetical protein	0	4.423	8	1	1	0	1	1	207	22.8	4.89	0	0	0	0	0	1	0	0
Gamma1_G2_69208.peg.2297	NODE_866_length_1133_cov_89.4406_ID_2725116 Superoxide dismutase [Fe] (EC 1.15.1.1)	0	100.081	52	8	115	4	8	1	195	22	6.1	12	12	14	27	16	6	9	19
Gamma1_G2_69208.peg.2302	NODE_86_length_5079_cov_372.467_ID_199588 ATP-dependent Clp protease ATP-binding subunit ClpX	0	4.933	3	1	2	0	1	1	428	47	5.16	0	1	0	0	1	0	0	0
Gamma1_G2_69208.peg.2303	NODE_86_length_5079_cov_372.467_ID_199588 ATP-dependent protease La (EC 3.4.21.53) Type I	0	53.387	24	15	59	9	11	1	819	91	6.83	9	11	8	8	4	8	8	3
Gamma1_G2_69208.peg.2309	NODE_873_length_1114_cov_80.7998_ID_604254 Alpha/beta hydrolase fold (EC 3.8.1.5)	0	78.985	55	12	66	12	12	1	310	34.1	5.68	12	16	16	2	11	6	1	2
Gamma1_G2_69208.peg.2311	NODE_877_length_1107_cov_1328.26_ID_2953110 Phosphoribosylglycinamide formyltransferase (EC 2.1.2.2)	0	5.103	13	1	1	1	1	1	229	25.2	7.74	0	0	1	0	0	0	0	0
Gamma1_G2_69208.peg.2321	NODE_884_length_1086_cov_3835.5_ID_2957956 FIG028220 hypothetical protein co-occurring with HEAT repeat protein	0	10.052	31	2	7	0	2	1	119	13.7	5.87	1	2	1	1	0	0	1	1
Gamma1_G2_69208.peg.2328	NODE_88_length_5067_cov_82.0952_ID_2676594 hypothetical protein	0	6.834	6	1	2	1	1	1	577	64.9	4.55	0	1	0	0	1	0	0	0
Gamma1_G2_69208.peg.233	NODE_12_length_7865_cov_230.568_ID_2672054 3-hydroxyacyl-CoA dehydrogenase [isoleucine degradation] (EC 1.1.1.35)	0	262.808	82	19	497	14	19	1	264	27.9	5.9	55	82	75	53	83	43	40	66
Gamma1_G2_69208.peg.234	NODE_12_length_7865_cov_230.568_ID_2672054 PHA synthase subunit	0	91.234	32	17	168	10	17	1	389	43.4	9.36	29	16	25	27	21	14	21	15
Gamma1_G2_69208.peg.2345	NODE_8_length_8292_cov_71.5623_ID_2798642 Translation elongation factor P	0	6.66	13	2	16	1	2	1	202	22.4	4.63	2	3	3	3	1	2	1	1
Gamma1_G2_69208.peg.2347	NODE_8_length_8292_cov_71.5623_ID_2798642 SSU ribosomal protein S20p	0.034	1.329	14	1	1	1	1	1	87	9.7	12.21	0	0	0	1	0	0	0	0
Gamma1_G2_69208.peg.2348	NODE_8_length_8292_cov_71.5623_ID_2798642 Porphobilinogen synthase (EC 4.2.1.24)	0	7.216	5	1	4	1	1	1	331	36.1	5.22	1	0	1	0	1	0	0	1
Gamma1_G2_69208.peg.235	NODE_12_length_7865_cov_230.568_ID_2672054 Polyhydroxyalkanoic acid synthase	0	94.207	49	16	151	11	16	1	365	40.9	5.11	22	23	20	18	22	12	13	21
Gamma1_G2_69208.peg.2350	NODE_8_length_8292_cov_71.5623_ID_2798642 Glycogen debranching enzyme (EC 3.2.1.-)	0	8.4	2	1	6	1	1	1	704	79.3	5.27	1	0	0	1	0	1	1	2
Gamma1_G2_69208.peg.2359	NODE_90_length_4986_cov_528.689_ID_2675452 NAD-dependent epimerase/dehydratase	0	114.846	53	17	139	13	17	1	322	34.9	8.72	24	0	25	16	21	29	13	11
Gamma1_G2_69208.peg.2361	NODE_90_length_4986_cov_528.689_ID_2675452 2,3,4,5-tetrahydropyridine-2,6-dicarboxylate N-succinyltransferase (EC 2.3.1.117)	0	38.316	39	10	71	5	9	1	273	29.7	6.04	10	11	8	14	8	7	4	9
Gamma1_G2_69208.peg.2367	NODE_914_length_984_cov_225.56_ID_2958478 PPO candidate 1	0	13.065	30	3	9	0	3	1	174	19.4	5.96	0	0	0	4	0	0	3	2
Gamma1_G2_69208.peg.2368	NODE_915_length_984_cov_1013.47_ID_2931932 Trp repressor-binding protein	0	7.115	20	2	2	1	2	1	199	21.3	6.68	0	0	0	1	0	0	1	0
Gamma1_G2_69208.peg.2371	NODE_91_length_4975_cov_605.106_ID_2958408 Oxidoreductase, Gfo/Idh/MocA family	0	24.113	24	4	19	4	4	1	318	34.6	6.33	3	0	3	4	2	1	3	3
Gamma1_G2_69208.peg.2373	NODE_91_length_4975_cov_605.106_ID_2958408 tRNA(Ile)-lysidine synthetase	0.014	1.678	3	1	2	0	1	1	459	51	9.48	0	0	1	0	1	0	0	0
Gamma1_G2_69208.peg.2377	NODE_923_length_954_cov_135.056_ID_2885678 hypothetical protein	0	7.211	14	2	4	2	2	1	181	20.8	10.17	0	0	0	2	0	0	2	0
Gamma1_G2_69208.peg.2388	NODE_936_length_935_cov_70.5227_ID_2131658 Cytochrome oxidase biogenesis protein Sco1/SenC/PrrC, putative copper metallochaperone	0	9.48	18	2	9	2	2	1	242	26.5	7.03	2	1	1	1	2	1	1	0
Gamma1_G2_69208.peg.2392	NODE_93_length_4918_cov_1136.6_ID_2957956 Fructose-bisphosphate aldolase class II (EC 4.1.2.13)	0	234.164	72	22	328	21	22	1	353	37.9	5.8	46	54	42	43	45	43	22	33
Gamma1_G2_69208.peg.240	NODE_130_length_4414_cov_123.259_ID_2899194 Aspartate-semialdehyde dehydrogenase (EC 1.2.1.11)	0	34.639	31	9	23	9	9	1	373	40.3	6.43	3	3	5	3	6	3	0	0
Gamma1_G2_69208.peg.2402	NODE_949_length_910_cov_98.1088_ID_2930388 Outer membrane protein H precursor	0	18.354	26	3	19	3	3	1	174	20	9.39	4	1	4	4	2	3	1	0
Gamma1_G2_69208.peg.2424	NODE_970_length_880_cov_2020.07_ID_2763068 LSU ribosomal protein L28p	0.001	3.292	13	1	5	1	1	1	79	9.2	10.67	1	1	1	0	1	0	0	1
Gamma1_G2_69208.peg.2430	NODE_979_length_859_cov_88.8209_ID_2942926 Orotidine 5'-phosphate decarboxylase (EC 4.1.1.23)	0	20.629	21	5	18	5	5	1	256	28.3	7.12	4	2	2	2	2	2	3	1
Gamma1_G2_69208.peg.2431	NODE_97_length_4836_cov_124.98_ID_2958408 4Fe-4S ferredoxin, iron-sulfur binding	0	7.699	12	2	4	2	2	1	107	12.2	4.2	1	0	1	0	2	0	0	0
Gamma1_G2_69208.peg.2432	NODE_97_length_4836_cov_124.98_ID_2958408 NADH-ubiquinone oxidoreductase chain H (EC 1.6.5.3)	0.014	1.681	3	1	1	1	1	1	330	36.4	7.49	0	0	1	0	0	0	0	0
Gamma1_G2_69208.peg.2433	NODE_97_length_4836_cov_124.98_ID_2958408 NADH-ubiquinone oxidoreductase chain G (EC 1.6.5.3)	0	141.174	38	21	122	19	21	1	790	84.4	5.94	14	15	22	19	16	14	11	11
Gamma1_G2_69208.peg.244	NODE_131_length_4406_cov_254.548_ID_474096 ABC transporter, ATP-binding protein	0	56.465	26	9	53	5	9	1	555	62	5.31	5	5	7	8	8	4	7	9
Gamma1_G2_69208.peg.2440	NODE_98_length_4836_cov_73.5279_ID_2070596 SSU ribosomal protein S7p (S5e)	0	84.306	54	9	99	7	9	1	156	17.7	10.18	18	14	18	11	11	9	9	9
Gamma1_G2_69208.peg.2441	NODE_98_length_4836_cov_73.5279_ID_2070596 SSU ribosomal protein S12p (S23e)	0.018	1.622	9	1	2	1	1	1	124	13.8	11.18	1	0	0	1	0	0	0	0
Gamma1_G2_69208.peg.245	NODE_131_length_4406_cov_254.548_ID_474096 Molybdopterin-guanine dinucleotide biosynthesis protein MobB	0	42.353	24	6	32	4	6	1	363	40.1	5.88	6	5	7	2	4	7	1	0
Gamma1_G2_69208.peg.2451	NODE_99_length_4808_cov_870.787_ID_2942150 Valyl-tRNA synthetase (EC 6.1.1.9)	0	73.357	17	12	69	12	12	1	941	106.6	5.86	12	9	11	8	11	7	6	5
Gamma1_G2_69208.peg.257	NODE_133_length_4368_cov_348.229_ID_6254 Outer membrane protein YfgL, lipoprotein component of the protein assembly complex (forms a complex with YaeT, YfiO, and NlpB)	0	14.25	12	3	9	3	3	1	395	41.6	5.17	1	1	1	1	3	0	1	1
Gamma1_G2_69208.peg.258	NODE_133_length_4368_cov_348.229_ID_6254 Mlr7403 protein	0	10.743	8	1	5	1	1	1	209	22.3	5.06	0	1	0	2	0	1	1	0
Gamma1_G2_69208.peg.259	NODE_133_length_4368_cov_348.229_ID_6254 Histidyl-tRNA synthetase (EC 6.1.1.21)	0	79.26	45	13	57	13	13	1	420	46.3	6.55	7	7	11	8	8	7	7	2
Gamma1_G2_69208.peg.262	NODE_134_length_4299_cov_71.7425_ID_2730468 LSU ribosomal protein L21p	0	9.527	42	2	5	0	2	1	104	11.5	9.99	0	1	2	0	1	0	1	0
Gamma1_G2_69208.peg.263	NODE_134_length_4299_cov_71.7425_ID_2730468 LSU ribosomal protein L27p	0.034	1.33	13	1	1	1	1	1	85	9.3	10.84	0	0	0	1	0	0	0	0
Gamma1_G2_69208.peg.270	NODE_135_length_4293_cov_78.4372_ID_555006 Nicotinamide phosphoribosyltransferase (EC 2.4.2.12)	0	28.424	11	3	14	3	3	1	489	54.6	6.19	3	1	3	0	4	1	1	1
Gamma1_G2_69208.peg.271	NODE_135_length_4293_cov_78.4372_ID_555006 Coproporphyrinogen III oxidase, oxygen-independent (EC 1.3.99.22)	0	7.949	6	2	4	1	2	1	461	52.3	5.69	0	1	1	1	0	1	0	0
Gamma1_G2_69208.peg.28	NODE_102_length_4783_cov_63.2297_ID_2728368 Membrane fusion protein of RND family multidrug efflux pump	0	10.819	9	3	3	1	3	1	441	48.4	9.39	2	0	1	0	0	0	0	0
Gamma1_G2_69208.peg.281	NODE_137_length_4282_cov_338.48_ID_2966084 Proton/glutamate symport protein @ Sodium/glutamate symport protein	0	27.747	14	3	9	3	3	1	424	44.6	6.93	1	3	3	0	0	2	0	0
Gamma1_G2_69208.peg.285	NODE_1387_length_453_cov_1053.32_ID_2195690 hypothetical protein	0.001	2.951	23	1	1	0	1	1	56	6	9.14	0	0	0	0	1	0	0	0
Gamma1_G2_69208.peg.293	NODE_138_length_4259_cov_71.3078_ID_2735720 Inositol-1-monophosphatase (EC 3.1.3.25)	0.009	1.89	4	1	2	1	1	1	265	29.3	7.03	0	0	1	1	0	0	0	0
Gamma1_G2_69208.peg.297	NODE_139_length_4239_cov_538.191_ID_811566 Pyridoxine biosynthesis glutamine amidotransferase, glutaminase subunit (EC 2.4.2.-)	0.015	1.66	19	2	3	2	2	1	216	23	6.39	1	0	1	1	0	0	0	0
Gamma1_G2_69208.peg.306	NODE_13_length_7550_cov_103.645_ID_903948 hypothetical protein	0	3.344	39	1	1	1	1	1	49	5.6	9.55	0	1	0	0	0	0	0	0
Gamma1_G2_69208.peg.308	NODE_13_length_7550_cov_103.645_ID_903948 Predicted cobalt transporter CbtA	0.002	2.765	6	1	1	1	1	1	270	28.7	8.24	0	0	0	1	0	0	0	0
Gamma1_G2_69208.peg.314	NODE_140_length_4232_cov_87.1379_ID_2868120 Diaminopimelate decarboxylase (EC 4.1.1.20)	0	3.369	10	3	4	3	3	1	416	45.7	5.73	1	0	1	2	0	0	0	0
Gamma1_G2_69208.peg.318	NODE_1416_length_444_cov_17460.3_ID_1880456 hypothetical protein	0.008	1.931	15	3	8	0	0	3	120	13.4	7.59	0	1	1	0	2	1	2	1
Gamma1_G2_69208.peg.319	NODE_141_length_4227_cov_63.3706_ID_2961356 Dihydrolipoamide succinyltransferase component (E2) of 2-oxoglutarate dehydrogenase complex (EC 2.3.1.61)	0	37.425	25	5	33	4	5	1	402	43.4	5.44	4	5	3	4	6	6	2	3
Gamma1_G2_69208.peg.320	NODE_141_length_4227_cov_63.3706_ID_2961356 2-oxoglutarate dehydrogenase E1 component (EC 1.2.4.2)	0	4.097	4	3	6	3	3	1	945	105.8	6.51	3	0	0	1	0	1	0	1
Gamma1_G2_69208.peg.337	NODE_144_length_4190_cov_2035.1_ID_2967606 Molybdenum transport ATP-binding protein ModC (TC 3.A.1.8.1)	0	8.592	9	2	2	1	2	1	361	39.9	9.74	0	0	0	1	0	0	0	1
Gamma1_G2_69208.peg.342	NODE_145_length_4158_cov_1788.81_ID_2763068 FIG00780345 hypothetical protein	0	12.736	13	4	22	4	4	1	413	45.5	6.06	2	0	4	8	1	1	3	3
Gamma1_G2_69208.peg.344	NODE_146_length_4153_cov_66.8897_ID_2899194 Transcriptional regulator, ArsR family	0	22.076	51	4	20	3	4	1	111	12.5	8.94	3	2	6	2	3	3	1	0
Gamma1_G2_69208.peg.345	NODE_146_length_4153_cov_66.8897_ID_2899194 two-component regulator	0	13.52	13	2	8	1	2	1	283	32.1	5.36	1	2	1	1	2	0	0	1
Gamma1_G2_69208.peg.357	NODE_148_length_4152_cov_2283.76_ID_2967708 Argininosuccinate synthase (EC 6.3.4.5)	0	68.045	33	10	57	9	10	1	406	45.2	5.41	12	10	13	5	6	6	4	1
Gamma1_G2_69208.peg.36	NODE_1038_length_762_cov_58.4738_ID_2682212 FKBP-type peptidyl-prolyl cis-trans isomerase SlyD (EC 5.2.1.8)	0	25.232	42	4	13	2	4	1	163	17.6	5	3	4	2	1	2	1	0	0
Gamma1_G2_69208.peg.369	NODE_14_length_7475_cov_190.901_ID_2958408 hypothetical protein	0.002	2.601	10	2	3	2	2	1	426	45.7	6.35	0	0	0	1	0	0	0	2
Gamma1_G2_69208.peg.370	NODE_150_length_4115_cov_565.561_ID_2958070 Cytoplasmic axial filament protein CafA and Ribonuclease G (EC 3.1.4.-)	0	50.464	34	9	23	2	9	1	482	54.1	5.11	4	3	5	1	6	4	0	0
Gamma1_G2_69208.peg.385	NODE_152_length_4068_cov_131.35_ID_2125426 Iron-sulfur cluster assembly scaffold protein IscU	0	4.583	29	3	3	3	3	1	126	13.7	5.02	0	0	1	1	1	0	0	0
Gamma1_G2_69208.peg.386	NODE_152_length_4068_cov_131.35_ID_2125426 Cysteine desulfurase (EC 2.8.1.7), IscS subfamily	0	20.66	16	5	16	3	5	1	404	44.7	6.7	6	2	3	1	1	2	0	1
Gamma1_G2_69208.peg.400	NODE_155_length_4049_cov_251.958_ID_798650 Sulfur deprivation response regulator	0	24.475	11	5	45	5	5	1	649	68.6	5.66	11	8	12	4	0	10	0	0
Gamma1_G2_69208.peg.401	NODE_155_length_4049_cov_251.958_ID_798650 hypothetical protein	0	8.428	15	1	5	1	1	1	122	14.5	4.46	1	2	1	0	1	0	0	0
Gamma1_G2_69208.peg.405	NODE_156_length_4039_cov_73.0675_ID_2671428 Hypoxanthine-guanine phosphoribosyltransferase (EC 2.4.2.8)	0	14.654	28	3	3	3	3	1	188	20.5	5.26	0	1	2	0	0	0	0	0
Gamma1_G2_69208.peg.407	NODE_156_length_4039_cov_73.0675_ID_2671428 TldE/PmbA protein, part of proposed TldE/TldD proteolytic complex (PMID 12029038)	0	59.843	31	10	41	10	10	1	449	48	5.38	6	4	6	7	4	5	5	4
Gamma1_G2_69208.peg.410	NODE_157_length_4034_cov_88.5283_ID_2917706 Exodeoxyribonuclease V beta chain (EC 3.1.11.5)	0	10.786	3	2	5	2	2	1	1213	135	6.24	0	0	0	2	1	0	2	0
Gamma1_G2_69208.peg.412	NODE_158_length_3997_cov_72.8252_ID_2868324 3-isopropylmalate dehydratase large subunit (EC 4.2.1.33)	0	56.477	35	10	47	8	10	1	467	49.9	5.96	16	3	13	2	4	7	1	1
Gamma1_G2_69208.peg.413	NODE_158_length_3997_cov_72.8252_ID_2868324 3-isopropylmalate dehydratase small subunit (EC 4.2.1.33)	0	35.54	50	10	54	9	10	1	236	26.7	5.19	9	8	10	4	9	8	3	3
Gamma1_G2_69208.peg.426	NODE_15_length_7347_cov_101.593_ID_2958408 hypothetical protein	0	15.541	9	2	10	2	2	1	404	43.2	5.21	0	1	1	1	2	1	2	2
Gamma1_G2_69208.peg.429	NODE_160_length_3993_cov_344.096_ID_2160492 Replicative DNA helicase (EC 3.6.1.-)	0	6.365	4	3	7	1	3	1	1066	118.5	8.53	2	0	1	2	0	1	0	1
Gamma1_G2_69208.peg.434	NODE_161_length_3978_cov_60.8267_ID_165530 Protein-N(5)-glutamine methyltransferase PrmB, methylates LSU ribosomal protein L3p	0	26.806	19	3	25	3	3	1	308	34.3	4.78	1	4	4	2	4	2	3	5
Gamma1_G2_69208.peg.436	NODE_161_length_3978_cov_60.8267_ID_165530 Ribonuclease E inhibitor RraA	0	5.037	8	1	1	1	1	1	162	17.4	5.1	0	0	1	0	0	0	0	0
Gamma1_G2_69208.peg.447	NODE_163_length_3968_cov_480.142_ID_165530 hypothetical protein	0.008	1.954	7	1	1	1	1	1	134	14.8	5.02	0	0	1	0	0	0	0	0
Gamma1_G2_69208.peg.448	NODE_163_length_3968_cov_480.142_ID_165530 Isocitrate dehydrogenase [NADP] (EC 1.1.1.42)	0	128.774	57	21	128	20	20	1	418	45.4	5.43	19	22	34	6	23	14	4	6
Gamma1_G2_69208.peg.451	NODE_164_length_3951_cov_190.694_ID_1975486 Hydroxylamine oxidoreductase (Fragment)	0	22.794	17	5	13	4	4	1	436	48.1	6.58	2	3	4	0	1	1	2	0
Gamma1_G2_69208.peg.456	NODE_165_length_3950_cov_230.064_ID_2913802 Cell division protein ZipA	0	8.833	10	1	7	1	1	1	235	25.6	4.45	1	1	1	1	1	0	1	1
Gamma1_G2_69208.peg.457	NODE_165_length_3950_cov_230.064_ID_2913802 DNA ligase (EC 6.5.1.2)	0	28.484	15	7	15	1	1	1	853	93.9	6.04	5	1	3	2	0	2	1	1
Gamma1_G2_69208.peg.463	NODE_166_length_3939_cov_1914.16_ID_2958408 Periplasmic thiol disulfide interchange protein DsbA	0	6.308	8	2	7	2	2	1	281	31.7	5.14	1	1	2	1	1	0	1	0
Gamma1_G2_69208.peg.465	NODE_167_length_3930_cov_76.6524_ID_856740 Protein of unknown function DUF484	0.002	2.593	5	1	1	1	1	1	222	24.4	5.24	1	0	0	0	0	0	0	0
Gamma1_G2_69208.peg.470	NODE_168_length_3926_cov_96.3826_ID_318458 NADH-ubiquinone oxidoreductase chain L (EC 1.6.5.3)	0	4.877	2	1	5	1	1	1	666	73.4	7.4	1	1	1	1	0	1	0	0
Gamma1_G2_69208.peg.478	NODE_169_length_3916_cov_501.846_ID_2071864 COG3118 Thioredoxin domain-containing protein EC-YbbN	0	73.161	39	11	69	0	11	1	287	31.9	5.22	11	11	15	7	9	10	3	3
Gamma1_G2_69208.peg.483	NODE_16_length_7304_cov_270.136_ID_2958408 Putative oxidoreductase, Fe-S subunit	0	14.861	4	4	13	4	4	1	1704	186.3	6.15	3	1	1	3	1	3	1	0
Gamma1_G2_69208.peg.496	NODE_171_length_3914_cov_76.0516_ID_2732962 RNA-binding protein Hfq	0	22.2	50	4	26	1	4	1	80	9	7.25	3	3	8	2	3	3	3	1
Gamma1_G2_69208.peg.499	NODE_172_length_3903_cov_96.3929_ID_2883874 hypothetical protein	0	58.905	26	8	43	8	8	1	490	53.5	6.32	3	6	8	5	8	4	4	5
Gamma1_G2_69208.peg.510	NODE_174_length_3874_cov_66.9788_ID_2915108 Excinuclease ABC subunit A	0	10.055	6	3	5	3	3	1	941	103.6	6.7	0	1	3	0	0	1	0	0
Gamma1_G2_69208.peg.517	NODE_175_length_3865_cov_640.194_ID_2958424 Aconitate hydratase (EC 4.2.1.3)	0	179.477	42	28	226	18	26	1	886	95.8	5.77	39	27	39	26	25	25	23	22
Gamma1_G2_69208.peg.523	NODE_176_length_3855_cov_71.5276_ID_2851348 Tryptophanyl-tRNA synthetase (EC 6.1.1.2)	0	9.406	14	4	10	4	4	1	402	45.7	6.73	2	2	2	1	1	1	1	0
Gamma1_G2_69208.peg.527	NODE_177_length_3854_cov_153.446_ID_2958408 tRNA nucleotidyltransferase (EC 2.7.7.21) (EC 2.7.7.25)	0.001	3.18	4	1	1	1	1	1	422	47.3	8.07	0	0	1	0	0	0	0	0
Gamma1_G2_69208.peg.531	NODE_178_length_3850_cov_77.7742_ID_2956644 Protein similar to glutamate synthase [NADPH] small chain, clustered with sulfite reductase	0	290.6	57	31	315	24	28	1	679	74.7	5.12	44	46	53	37	45	32	27	31
Gamma1_G2_69208.peg.532	NODE_178_length_3850_cov_77.7742_ID_2956644 Sulfite reduction-associated complex DsrMKJOP multiheme protein DsrJ (=HmeF)	0	4.197	11	1	2	1	1	1	143	15.6	5.5	0	0	0	1	0	0	1	0
Gamma1_G2_69208.peg.537	NODE_17_length_7237_cov_265.19_ID_2929928 GTP-binding protein Era	0	8.188	9	2	5	2	2	1	313	34.7	8.82	1	2	1	0	1	0	0	0
Gamma1_G2_69208.peg.549	NODE_181_length_3818_cov_59.5538_ID_2899122 FIG00744476 hypothetical protein	0.031	1.349	16	1	3	1	1	1	74	8.6	5.14	0	0	1	0	1	1	0	0
Gamma1_G2_69208.peg.550	NODE_181_length_3818_cov_59.5538_ID_2899122 ATP-dependent DNA helicase RecG (EC 3.6.1.-)	0	4.601	1	1	2	0	0	2	701	77.5	8.95	0	1	1	0	0	0	0	0
Gamma1_G2_69208.peg.552	NODE_182_length_3815_cov_236.105_ID_2954856 Trk system potassium uptake protein TrkA	0	26.071	18	5	12	4	5	1	457	50.3	5.71	3	1	4	1	1	0	1	1
Gamma1_G2_69208.peg.561	NODE_184_length_3789_cov_92.4925_ID_2955188 Uracil-DNA glycosylase, family 4	0.003	2.45	4	1	1	1	1	1	261	28.8	5.77	0	0	1	0	0	0	0	0
Gamma1_G2_69208.peg.566	NODE_185_length_3784_cov_411.216_ID_2958416 Imidazole glycerol phosphate synthase amidotransferase subunit (EC 2.4.2.-) / Imidazole glycerol phosphate synthase cyclase subunit (EC 4.1.3.-)	0	39.16	30	10	27	7	10	1	527	56.6	5.9	5	4	6	4	1	6	1	0
Gamma1_G2_69208.peg.569	NODE_186_length_3769_cov_328.105_ID_2107782 Arginyl-tRNA synthetase (EC 6.1.1.19)	0	5.299	4	2	4	2	2	1	586	65	5.83	1	0	2	0	1	0	0	0
Gamma1_G2_69208.peg.575	NODE_188_length_3753_cov_85.9221_ID_864860 SSU ribosomal protein S17p (S11e)	0	16.791	38	2	7	2	2	1	86	9.8	9.99	2	1	1	0	0	3	0	0
Gamma1_G2_69208.peg.576	NODE_188_length_3753_cov_85.9221_ID_864860 LSU ribosomal protein L29p (L35e)	0.004	2.263	13	1	3	0	1	1	61	7	11.77	0	1	0	0	1	0	0	1
Gamma1_G2_69208.peg.577	NODE_188_length_3753_cov_85.9221_ID_864860 LSU ribosomal protein L16p (L10e)	0	13.591	24	3	23	2	3	1	137	15.4	11.46	4	3	2	3	3	5	1	2
Gamma1_G2_69208.peg.578	NODE_188_length_3753_cov_85.9221_ID_864860 SSU ribosomal protein S3p (S3e)	0	59.719	41	10	51	10	10	1	239	27	10.24	9	7	10	8	4	6	2	5
Gamma1_G2_69208.peg.579	NODE_188_length_3753_cov_85.9221_ID_864860 LSU ribosomal protein L22p (L17e)	0	35.546	45	4	14	1	4	1	110	12.1	10.68	1	2	3	2	2	2	1	1
Gamma1_G2_69208.peg.580	NODE_188_length_3753_cov_85.9221_ID_864860 SSU ribosomal protein S19p (S15e)	0	7.194	28	2	11	0	2	1	81	9.2	10.49	1	1	2	2	2	1	0	2
Gamma1_G2_69208.peg.581	NODE_188_length_3753_cov_85.9221_ID_864860 LSU ribosomal protein L2p (L8e)	0	11.106	15	3	5	1	3	1	275	30.1	11.14	1	1	1	1	1	0	0	0
Gamma1_G2_69208.peg.582	NODE_189_length_3752_cov_178.347_ID_2739094 SSU ribosomal protein S10p (S20e)	0	25.413	50	5	18	3	5	1	103	11.7	9.82	2	5	1	1	4	2	0	3
Gamma1_G2_69208.peg.583	NODE_189_length_3752_cov_178.347_ID_2739094 LSU ribosomal protein L3p (L3e)	0	31.187	26	4	44	1	4	1	222	23.6	10.3	10	4	6	6	4	6	4	4
Gamma1_G2_69208.peg.584	NODE_189_length_3752_cov_178.347_ID_2739094 LSU ribosomal protein L4p (L1e)	0	19.021	29	5	33	4	5	1	202	21.7	10.08	4	2	7	4	6	3	5	2
Gamma1_G2_69208.peg.585	NODE_189_length_3752_cov_178.347_ID_2739094 LSU ribosomal protein L23p (L23Ae)	0	6.032	35	3	11	3	3	1	98	11.2	10.59	2	2	2	2	1	2	0	0
Gamma1_G2_69208.peg.587	NODE_18_length_7222_cov_206.085_ID_2920184 DNA polymerase III delta subunit (EC 2.7.7.7)	0	8.032	14	3	4	3	3	1	400	44.4	9.96	1	0	1	2	0	0	0	0
Gamma1_G2_69208.peg.589	NODE_1903_length_310_cov_14922.1_ID_2708256 hypothetical protein	0	10.266	31	2	9	0	2	1	54	6.2	8.46	2	1	2	1	1	2	0	0
Gamma1_G2_69208.peg.59	NODE_1059_length_723_cov_456.852_ID_2915520 Mobile element protein	0	15.599	15	2	21	0	2	1	103	11.6	9.98	3	2	3	1	6	1	3	2
Gamma1_G2_69208.peg.592	NODE_190_length_3749_cov_59.2512_ID_273844 Transketolase (EC 2.2.1.1)	0	369.032	68	41	497	40	41	1	670	72.8	5.67	64	78	88	69	72	46	34	46
Gamma1_G2_69208.peg.593	NODE_190_length_3749_cov_59.2512_ID_273844 NAD-dependent glyceraldehyde-3-phosphate dehydrogenase (EC 1.2.1.12)	0	460.769	85	32	972	23	23	1	333	35.8	6.43	107	138	165	117	131	112	81	121
Gamma1_G2_69208.peg.595	NODE_191_length_3744_cov_543.624_ID_2708676 Glucose-6-phosphate isomerase (EC 5.3.1.9)	0	125.389	45	18	112	9	18	1	550	60.6	5.85	17	16	18	16	14	9	11	11
Gamma1_G2_69208.peg.599	NODE_192_length_3743_cov_65.8341_ID_2948794 ATP-dependent protease La (EC 3.4.21.53) Type I	0	36.388	11	6	32	6	6	1	847	94.5	6.57	3	3	3	8	3	5	5	2
Gamma1_G2_69208.peg.6	NODE_1006_length_817_cov_69.3399_ID_2763068 Protein-L-isoaspartate O-methyltransferase (EC 2.1.1.77)	0	20.226	22	3	20	2	3	1	245	26.7	5.33	3	2	3	2	3	3	2	2
Gamma1_G2_69208.peg.602	NODE_193_length_3741_cov_393.316_ID_2917290 Indole-3-glycerol phosphate synthase (EC 4.1.1.48)	0	6.708	14	2	8	2	2	1	270	29.8	7.03	1	1	1	1	1	1	1	1
Gamma1_G2_69208.peg.603	NODE_193_length_3741_cov_393.316_ID_2917290 Anthranilate phosphoribosyltransferase (EC 2.4.2.18)	0	150.267	51	17	196	11	17	1	340	35.6	5.97	27	27	37	22	32	20	15	16
Gamma1_G2_69208.peg.604	NODE_193_length_3741_cov_393.316_ID_2917290 Anthranilate synthase, amidotransferase component (EC 4.1.3.27) @ Para-aminobenzoate synthase, amidotransferase component (EC 2.6.1.85)	0.001	2.872	5	1	2	1	1	1	195	21.5	7.02	0	0	1	0	0	1	0	0
Gamma1_G2_69208.peg.605	NODE_194_length_3733_cov_160.202_ID_2958408 2,3-bisphosphoglycerate-independent phosphoglycerate mutase (EC 5.4.2.1)	0	185.834	58	24	225	18	24	1	549	59.9	5.14	43	33	33	28	29	23	17	19
Gamma1_G2_69208.peg.608	NODE_195_length_3727_cov_237.578_ID_2968014 Leucyl-tRNA synthetase (EC 6.1.1.4)	0	9.171	4	3	5	3	3	1	913	102.2	5.69	2	1	1	0	0	1	0	0
Gamma1_G2_69208.peg.617	NODE_1977_length_294_cov_6098.05_ID_2957838 Mobile element protein	0	15.599	18	2	21	0	2	1	83	9.6	11.78	3	2	3	1	6	1	3	2
Gamma1_G2_69208.peg.618	NODE_197_length_3721_cov_68.338_ID_860990 membrane protein	0	36.331	9	7	33	7	7	1	844	95	6	9	4	6	5	1	5	2	1
Gamma1_G2_69208.peg.62	NODE_105_length_4728_cov_79.5542_ID_2876362 Hydroxymethylpyrimidine phosphate synthase ThiC	0	61.595	27	11	42	11	11	1	644	72.1	5.52	14	2	10	6	4	5	0	1
Gamma1_G2_69208.peg.620	NODE_197_length_3721_cov_68.338_ID_860990 Cytochrome c4	0	43.62	28	3	45	3	3	1	215	22.3	6.54	4	9	9	3	6	2	5	7
Gamma1_G2_69208.peg.633	NODE_1_length_11505_cov_226.458_ID_2895174 Ferritin-like protein 2	0	29.302	32	4	34	3	4	1	174	19.7	5.01	6	2	7	8	5	2	0	4
Gamma1_G2_69208.peg.634	NODE_1_length_11505_cov_226.458_ID_2895174 Rubrerythrin	0	125.53	87	11	226	1	6	1	139	15.1	4.97	28	28	36	29	35	26	20	24
Gamma1_G2_69208.peg.636	NODE_1_length_11505_cov_226.458_ID_2895174 Fe-S oxidoreductase-like protein in Rubrerythrin cluster	0	35.087	12	5	50	5	5	1	443	49.5	7.12	7	3	6	10	5	6	9	4
Gamma1_G2_69208.peg.637	NODE_1_length_11505_cov_226.458_ID_2895174 hypothetical protein	0	19.659	19	4	5	3	4	1	454	51.8	5.07	0	0	0	1	0	0	1	3
Gamma1_G2_69208.peg.639	NODE_1_length_11505_cov_226.458_ID_2895174 Hypothetical protein i Rubrerythrin cluster	0	10.058	17	3	7	3	3	1	193	22	5	0	0	1	4	0	0	1	1
Gamma1_G2_69208.peg.640	NODE_1_length_11505_cov_226.458_ID_2895174 Sulfide-quinone reductase	0	9.219	9	2	2	2	2	1	375	41.2	9.14	0	0	0	2	0	0	0	0
Gamma1_G2_69208.peg.641	NODE_1_length_11505_cov_226.458_ID_2895174 Ankyrin-like protein	0.019	1.592	7	1	1	1	1	1	224	23.9	5.49	0	0	0	1	0	0	0	0
Gamma1_G2_69208.peg.644	NODE_1_length_11505_cov_226.458_ID_2895174 hypothetical protein	0	33.982	25	6	17	1	6	1	341	37.1	6.61	0	0	0	8	0	0	5	4
Gamma1_G2_69208.peg.646	NODE_200_length_3705_cov_967.447_ID_2913802 Adenylylsulfate reductase beta-subunit (EC 1.8.99.2)	0	95.608	82	9	173	4	9	1	155	17.3	6.52	24	20	26	23	22	11	16	31
Gamma1_G2_69208.peg.648	NODE_200_length_3705_cov_967.447_ID_2913802 Adenylylsulfate reductase alpha-subunit (EC 1.8.99.2)	0	392.817	53	36	470	19	33	1	662	74.2	5.86	62	74	74	52	71	45	37	55
Gamma1_G2_69208.peg.650	NODE_201_length_3702_cov_78.0496_ID_2699414 Protein export cytoplasm protein SecA ATPase RNA helicase (TC 3.A.5.1.1)	0	45.429	17	10	29	10	10	1	938	104.9	5.36	7	5	6	2	2	3	1	3
Gamma1_G2_69208.peg.654	NODE_202_length_3700_cov_113.081_ID_2740654 HAD-superfamily hydrolase, subfamily IA, variant 3	0	10.48	7	3	8	3	3	1	637	69.1	5.77	3	2	1	0	1	1	0	0
Gamma1_G2_69208.peg.658	NODE_203_length_3698_cov_178.065_ID_165530 SSU ribosomal protein S1p	0	151.922	42	23	168	17	23	1	591	65.2	5.12	24	22	20	29	23	19	19	12
Gamma1_G2_69208.peg.659	NODE_203_length_3698_cov_178.065_ID_165530 Cytidylate kinase (EC 2.7.4.14)	0	26.643	34	6	18	6	6	1	222	23.6	7.99	3	3	4	1	3	3	0	1
Gamma1_G2_69208.peg.665	NODE_205_length_3686_cov_207.371_ID_2830374 Beta-lactamase related protein	0	11.984	20	4	9	2	4	1	326	35.6	6.28	2	0	1	3	2	0	1	0
Gamma1_G2_69208.peg.669	NODE_205_length_3686_cov_207.371_ID_2830374 Thioredoxin	0	37.128	51	5	21	5	5	1	123	14.2	4.6	0	0	1	9	1	0	5	5
Gamma1_G2_69208.peg.677	NODE_207_length_3674_cov_68.373_ID_2763068 Aspartyl-tRNA(Asn) amidotransferase subunit A (EC 6.3.5.6) @ Glutamyl-tRNA(Gln) amidotransferase subunit A (EC 6.3.5.7)	0	12.099	9	3	9	3	3	1	561	60.2	7.96	5	1	1	1	0	0	0	1
Gamma1_G2_69208.peg.685	NODE_20_length_7178_cov_73.624_ID_165530 5-methyltetrahydrofolate--homocysteine methyltransferase (EC 2.1.1.13)	0	10.35	3	3	6	2	3	1	1227	134.6	5.54	2	1	1	0	2	0	0	0
Gamma1_G2_69208.peg.69	NODE_106_length_4725_cov_78.8546_ID_2857618 2-C-methyl-D-erythritol 4-phosphate cytidylyltransferase (EC 2.7.7.60)	0	6.459	10	1	4	0	1	1	241	26.8	6.62	1	1	1	0	0	1	0	0
Gamma1_G2_69208.peg.698	NODE_213_length_3625_cov_156.77_ID_2141572 hypothetical protein	0.003	2.439	4	1	4	1	1	1	332	39	5.63	1	0	1	1	1	0	0	0
Gamma1_G2_69208.peg.699	NODE_213_length_3625_cov_156.77_ID_2141572 Glutamate synthase [NADPH] small chain (EC 1.4.1.13)	0	14.766	12	3	11	3	3	1	484	53.6	6.83	1	1	2	2	1	2	1	1
Gamma1_G2_69208.peg.700	NODE_214_length_3625_cov_149.215_ID_2897144 Glutamate-ammonia-ligase adenylyltransferase (EC 2.7.7.42)	0	12.83	2	1	8	1	1	1	952	107.7	5.99	1	0	3	1	1	1	1	0
Gamma1_G2_69208.peg.708	NODE_216_length_3601_cov_70.8319_ID_2619916 Lipid A export ATP-binding/permease protein MsbA (EC 3.6.3.25)	0	18.486	6	3	6	3	3	1	590	65.4	9.45	1	0	0	3	0	0	1	1
Gamma1_G2_69208.peg.709	NODE_216_length_3601_cov_70.8319_ID_2619916 Biopolymer transport protein ExbD/TolR	0.001	2.929	8	1	1	1	1	1	140	15.4	4.6	0	0	0	1	0	0	0	0
Gamma1_G2_69208.peg.712	NODE_217_length_3598_cov_137.115_ID_2964580 Ribonucleotide reductase of class III (anaerobic), large subunit (EC 1.17.4.2)	0	6.454	4	2	3	0	2	1	996	113.1	6.62	0	0	0	2	0	0	1	0
Gamma1_G2_69208.peg.715	NODE_218_length_3582_cov_102.43_ID_2801734 Isoleucyl-tRNA synthetase (EC 6.1.1.5)	0	7.042	5	3	12	1	3	1	943	106.3	6.95	3	0	4	3	0	2	0	0
Gamma1_G2_69208.peg.718	NODE_219_length_3581_cov_67.4711_ID_2383696 TldD protein, part of proposed TldE/TldD proteolytic complex (PMID 12029038)	0	28.211	23	7	10	7	7	1	481	50.6	5.58	5	1	1	0	1	2	0	0
Gamma1_G2_69208.peg.719	NODE_219_length_3581_cov_67.4711_ID_2383696 FIG003879 Predicted amidohydrolase	0	21.677	34	5	12	1	5	1	276	30.4	6.54	3	2	3	0	4	0	0	0
Gamma1_G2_69208.peg.723	NODE_21_length_7138_cov_116.312_ID_2178894 Respiratory nitrate reductase beta chain (EC 1.7.99.4)	0	11.164	18	4	6	4	4	1	375	43.1	6.77	0	0	0	3	0	0	1	2
Gamma1_G2_69208.peg.729	NODE_221_length_3571_cov_609.469_ID_2727100 Glycyl-tRNA synthetase alpha chain (EC 6.1.1.14)	0	7.279	7	2	7	1	2	1	339	39.2	7.59	0	1	1	1	1	0	1	2
Gamma1_G2_69208.peg.730	NODE_221_length_3571_cov_609.469_ID_2727100 Glycyl-tRNA synthetase beta chain (EC 6.1.1.14)	0	35.278	16	7	23	7	7	1	691	76.9	5.77	5	1	4	5	3	2	3	0
Gamma1_G2_69208.peg.733	NODE_222_length_3571_cov_271.89_ID_2942150 DNA-directed RNA polymerase alpha subunit (EC 2.7.7.6)	0	42.043	38	10	84	9	10	1	338	37.1	5	10	7	12	16	8	12	13	6
Gamma1_G2_69208.peg.734	NODE_222_length_3571_cov_271.89_ID_2942150 LSU ribosomal protein L17p	0	8.655	22	4	19	2	4	1	129	14.6	10.36	4	2	4	2	1	4	1	1
Gamma1_G2_69208.peg.748	NODE_225_length_3540_cov_68.7793_ID_2736432 Protein YicC	0	14.389	21	4	11	3	4	1	288	32.9	5.95	2	3	1	1	2	0	1	1
Gamma1_G2_69208.peg.750	NODE_226_length_3527_cov_69.6797_ID_2725400 hypothetical protein	0	37.263	19	9	34	8	9	1	724	79.9	6.47	7	3	5	5	6	6	1	1
Gamma1_G2_69208.peg.761	NODE_22_length_6967_cov_1099.35_ID_2965614 DNA primase (EC 2.7.7.-)	0	23.103	23	9	17	7	9	1	582	64.4	6.67	5	2	4	2	3	0	1	0
Gamma1_G2_69208.peg.762	NODE_22_length_6967_cov_1099.35_ID_2965614 Transamidase GatB domain protein	0	11.517	19	2	5	1	2	1	147	16.5	8.07	0	0	0	2	0	0	2	1
Gamma1_G2_69208.peg.769	NODE_230_length_3508_cov_108.469_ID_2140572 Transcription termination protein NusB	0	4.812	11	1	3	1	1	1	166	18.4	5.39	0	0	0	2	0	0	0	1
Gamma1_G2_69208.peg.770	NODE_230_length_3508_cov_108.469_ID_2140572 6,7-dimethyl-8-ribityllumazine synthase (EC 2.5.1.78)	0	82.637	71	9	74	6	8	1	156	16.5	6.93	7	9	7	10	11	5	9	16
Gamma1_G2_69208.peg.772	NODE_231_length_3502_cov_1006.89_ID_472380 Exodeoxyribonuclease VII small subunit (EC 3.1.11.6)	0	4.568	18	1	2	1	1	1	80	9	4.5	0	0	0	0	0	0	1	1
Gamma1_G2_69208.peg.775	NODE_231_length_3502_cov_1006.89_ID_472380 GTP cyclohydrolase I (EC 3.5.4.16) type 2	0.007	1.968	5	1	1	0	1	1	280	31.9	6.27	0	1	0	0	0	0	0	0
Gamma1_G2_69208.peg.777	NODE_232_length_3493_cov_58.0183_ID_2122332 Poly(3-hydroxyalkanoate) depolymerase (EC 3.1.1.-)	0	10.791	8	3	4	0	3	1	878	94.6	6.62	0	0	1	2	0	0	0	1
Gamma1_G2_69208.peg.779	NODE_233_length_3485_cov_91.0012_ID_2763068 GTP pyrophosphokinase (EC 2.7.6.5), (p)ppGpp synthetase II / Guanosine-3',5'-bis(diphosphate) 3'-pyrophosphohydrolase (EC 3.1.7.2)	0.003	2.306	3	1	1	1	1	1	758	85.5	8.81	0	0	0	0	0	0	0	1
Gamma1_G2_69208.peg.780	NODE_234_length_3485_cov_484.645_ID_2958408 hypothetical protein	0	37.453	39	6	38	6	6	1	211	22.9	6.8	4	5	7	5	5	2	4	6
Gamma1_G2_69208.peg.786	NODE_237_length_3476_cov_82.6276_ID_2415440 ATP-dependent DNA helicase UvrD/PcrA	0.045	1.184	2	1	1	1	1	1	722	80.8	6.33	0	0	0	0	0	0	1	0
Gamma1_G2_69208.peg.817	NODE_245_length_3440_cov_1228.56_ID_2934754 4-hydroxythreonine-4-phosphate dehydrogenase (EC 1.1.1.262)	0	3.452	7	1	1	1	1	1	345	36.2	6.23	1	0	0	0	0	0	0	0
Gamma1_G2_69208.peg.819	NODE_246_length_3438_cov_722.66_ID_2929764 Integration host factor alpha subunit	0	22.558	33	4	11	4	4	1	99	11.5	9.98	0	5	0	0	3	0	1	2
Gamma1_G2_69208.peg.820	NODE_246_length_3438_cov_722.66_ID_2929764 Phenylalanyl-tRNA synthetase beta chain (EC 6.1.1.20)	0	61.51	26	11	41	10	11	1	792	86.2	5.69	6	5	6	7	6	6	3	2
Gamma1_G2_69208.peg.822	NODE_247_length_3414_cov_131.579_ID_2716182 Zinc ABC transporter, periplasmic-binding protein ZnuA	0.002	2.557	6	1	3	1	1	1	305	33.2	9.23	1	0	1	0	0	1	0	0
Gamma1_G2_69208.peg.825	NODE_248_length_3413_cov_75.4666_ID_2898626 LSU ribosomal protein L25p	0	56.615	43	9	59	0	9	1	214	23.7	5.35	9	9	8	9	9	5	6	4
Gamma1_G2_69208.peg.826	NODE_248_length_3413_cov_75.4666_ID_2898626 Ribose-phosphate pyrophosphokinase (EC 2.7.6.1)	0	29.114	17	5	32	3	5	1	317	34.4	5.94	7	3	5	4	4	4	3	2
Gamma1_G2_69208.peg.832	NODE_24_length_6762_cov_715.587_ID_2916718 hypothetical protein	0	46.305	10	8	53	8	8	1	1543	165.6	6.24	10	3	6	10	2	9	10	3
Gamma1_G2_69208.peg.834	NODE_250_length_3374_cov_88.8828_ID_2835826 Beta-ketoadipate enol-lactone hydrolase (EC 3.1.1.24)	0	35.991	28	5	24	3	3	1	353	37.6	5.17	1	2	1	10	1	0	5	4
Gamma1_G2_69208.peg.836	NODE_251_length_3347_cov_128.091_ID_2944358 Prolyl-tRNA synthetase (EC 6.1.1.15)	0	36.222	16	6	48	6	6	1	577	64	6.21	10	6	5	9	7	5	3	3
Gamma1_G2_69208.peg.839	NODE_252_length_3343_cov_1112.43_ID_2673350 hypothetical protein	0	23.432	28	2	17	2	2	1	129	14.1	8.91	0	3	2	3	2	0	3	4
Gamma1_G2_69208.peg.847	NODE_254_length_3340_cov_129.173_ID_2953002 Phosphoheptose isomerase 2 (EC 5.3.1.-)	0.009	1.845	7	1	1	1	1	1	194	21	6.42	0	0	0	1	0	0	0	0
Gamma1_G2_69208.peg.853	NODE_255_length_3339_cov_151.633_ID_2958408 Glycolate dehydrogenase (EC 1.1.99.14), iron-sulfur subunit GlcF	0	39.717	17	6	39	6	6	1	415	44.9	8.09	7	7	4	6	2	5	6	2
Gamma1_G2_69208.peg.855	NODE_256_length_3339_cov_1466.53_ID_2964266 Chaperone protein DnaK	0	145.78	49	21	168	16	21	1	590	64.3	4.59	26	13	40	21	27	24	9	8
Gamma1_G2_69208.peg.856	NODE_256_length_3339_cov_1466.53_ID_2964266 hypothetical protein	0	10.449	38	2	3	0	2	1	117	12.6	4.59	0	1	0	0	2	0	0	0
Gamma1_G2_69208.peg.858	NODE_257_length_3337_cov_181.429_ID_2227676 SSU ribosomal protein S15p (S13e)	0	11.978	27	2	18	1	2	1	89	10.3	10.32	5	2	3	2	2	2	1	1
Gamma1_G2_69208.peg.859	NODE_257_length_3337_cov_181.429_ID_2227676 Polyribonucleotide nucleotidyltransferase (EC 2.7.7.8)	0	181.691	44	29	198	29	29	1	695	75.1	5.39	25	27	36	26	27	18	17	22
Gamma1_G2_69208.peg.860	NODE_258_length_3326_cov_226.726_ID_2727742 GTP-binding and nucleic acid-binding protein YchF	0	9.534	9	2	6	2	2	1	363	39.6	5.14	2	1	1	1	1	0	0	0
Gamma1_G2_69208.peg.864	NODE_259_length_3318_cov_69.5559_ID_2298858 2-oxoglutarate oxidoreductase, alpha subunit (EC 1.2.7.3)	0	40.702	16	6	22	1	6	1	650	70.4	5.73	1	6	5	2	4	2	2	0
Gamma1_G2_69208.peg.867	NODE_25_length_6745_cov_487.688_ID_2929764 Topoisomerase IV subunit A (EC 5.99.1.-)	0.005	2.168	2	1	2	1	1	1	753	83.4	8.81	1	0	1	0	0	0	0	0
Gamma1_G2_69208.peg.872	NODE_260_length_3309_cov_266.167_ID_2948984 Homoserine dehydrogenase (EC 1.1.1.3)	0	64.171	41	11	45	10	11	1	438	46.6	5.88	6	6	10	5	8	3	4	3
Gamma1_G2_69208.peg.879	NODE_263_length_3292_cov_287.599_ID_2886356 hypothetical protein	0.002	2.748	17	1	1	1	1	1	71	7.6	5.12	1	0	0	0	0	0	0	0
Gamma1_G2_69208.peg.88	NODE_109_length_4658_cov_728.045_ID_2734930 FOG HEAT repeat	0	4.68	8	2	2	2	2	1	418	45.5	4.91	0	0	0	1	0	0	1	0
Gamma1_G2_69208.peg.888	NODE_266_length_3280_cov_71.724_ID_2195116 Pyruvate,phosphate dikinase (EC 2.7.9.1)	0	512.712	61	56	659	48	56	1	925	101.6	5.31	122	101	128	57	104	74	35	38
Gamma1_G2_69208.peg.891	NODE_268_length_3271_cov_79.8268_ID_2915096 hypothetical protein	0	20.705	9	7	19	6	6	1	841	93.5	5.17	1	2	4	3	3	2	2	2
Gamma1_G2_69208.peg.895	NODE_26_length_6733_cov_84.9365_ID_2703784 SSU ribosomal protein S13p (S18e)	0	21.586	25	2	37	2	2	1	118	13.2	11.34	5	5	5	3	5	3	6	5
Gamma1_G2_69208.peg.899	NODE_26_length_6733_cov_84.9365_ID_2703784 LSU ribosomal protein L15p (L27Ae)	0	25.434	30	4	37	1	4	1	145	15.3	11.11	4	4	3	5	6	5	7	3
Gamma1_G2_69208.peg.900	NODE_26_length_6733_cov_84.9365_ID_2703784 LSU ribosomal protein L30p (L7e)	0.001	3.229	21	1	2	0	1	1	68	7.5	9.99	0	1	0	0	1	0	0	0
Gamma1_G2_69208.peg.901	NODE_26_length_6733_cov_84.9365_ID_2703784 SSU ribosomal protein S5p (S2e)	0	42.726	57	7	44	7	7	1	168	17.4	9.74	5	7	9	5	7	2	5	4
Gamma1_G2_69208.peg.904	NODE_26_length_6733_cov_84.9365_ID_2703784 SSU ribosomal protein S8p (S15Ae)	0	38.799	56	6	28	6	6	1	131	14.2	10.2	7	4	2	2	5	3	1	4
Gamma1_G2_69208.peg.909	NODE_271_length_3265_cov_68.448_ID_285458 ATPases of the AAA+ class	0	12.968	16	3	7	2	3	1	282	32.9	6.57	1	1	2	1	0	2	0	0
Gamma1_G2_69208.peg.911	NODE_272_length_3249_cov_264.352_ID_2948030 Preprotein translocase subunit YajC (TC 3.A.5.1.1)	0	27.494	46	7	25	7	7	1	108	11.7	9.09	5	2	4	6	2	3	3	0
Gamma1_G2_69208.peg.918	NODE_274_length_3243_cov_60.558_ID_2897464 Glucose-1-phosphate adenylyltransferase (EC 2.7.7.27)	0	79.538	29	11	80	8	11	1	425	47.8	6.06	7	6	12	22	5	8	11	9
Gamma1_G2_69208.peg.919	NODE_274_length_3243_cov_60.558_ID_2897464 Alpha-amylase (EC 3.2.1.1)	0	65.138	38	9	48	9	9	1	423	48.2	5.57	11	3	7	4	9	1	6	7
Gamma1_G2_69208.peg.921	NODE_275_length_3242_cov_100.919_ID_2112752 Protein export cytoplasm chaperone protein (SecB, maintains protein to be exported in unfolded state)	0	7.176	13	2	13	2	2	1	158	17.8	5.29	1	1	2	3	1	2	2	1
Gamma1_G2_69208.peg.925	NODE_277_length_3232_cov_66.4155_ID_600296 L-asparaginase (EC 3.5.1.1)	0.006	2.07	3	1	1	1	1	1	508	55.2	6.11	0	0	0	1	0	0	0	0
Gamma1_G2_69208.peg.93	NODE_10_length_8230_cov_153.557_ID_509064 YciL protein	0.023	1.48	8	1	1	1	1	1	100	10.7	5.41	0	0	1	0	0	0	0	0
Gamma1_G2_69208.peg.932	NODE_27_length_6687_cov_341.255_ID_2967264 C4-type zinc finger protein, DksA/TraR family	0	14.616	40	5	11	5	5	1	144	16.7	5.1	2	0	4	4	1	0	0	0
Gamma1_G2_69208.peg.935	NODE_27_length_6687_cov_341.255_ID_2967264 NAD(P) transhydrogenase subunit beta (EC 1.6.1.2)	0	17.778	11	3	11	2	3	1	462	48.3	5.1	0	2	3	1	1	2	0	2
Gamma1_G2_69208.peg.940	NODE_281_length_3206_cov_58.807_ID_2915280 DNA polymerase III subunits gamma and tau (EC 2.7.7.7)	0	23.084	13	5	20	4	5	1	581	62.5	5.43	1	3	4	4	2	3	1	2
Gamma1_G2_69208.peg.941	NODE_281_length_3206_cov_58.807_ID_2915280 FIG000557 hypothetical protein co-occurring with RecR	0	12.576	24	3	5	3	3	1	107	11.7	4.7	0	0	0	4	0	0	0	1
Gamma1_G2_69208.peg.942	NODE_281_length_3206_cov_58.807_ID_2915280 Recombination protein RecR	0	21.008	16	2	16	2	2	1	200	21.7	7.42	1	3	0	4	2	0	4	2
Gamma1_G2_69208.peg.946	NODE_283_length_3193_cov_556.872_ID_1957072 Conserved hypothetical protein 2001	0	36.628	36	6	54	6	6	1	221	24.6	4.78	6	4	6	6	10	6	7	9
Gamma1_G2_69208.peg.947	NODE_283_length_3193_cov_556.872_ID_1957072 Nitrogen regulatory protein P-II	0	10.247	29	3	25	2	3	1	112	12.1	6.13	3	2	3	6	3	5	1	2
Gamma1_G2_69208.peg.953	NODE_285_length_3167_cov_725.381_ID_2958416 Methylmalonyl-CoA decarboxylase, delta-subunit (EC 4.1.1.41)	0	10.917	26	4	18	4	4	1	137	14.6	8.47	4	4	2	2	1	2	1	2
Gamma1_G2_69208.peg.954	NODE_285_length_3167_cov_725.381_ID_2958416 Acetyl-coenzyme A carboxyl transferase alpha chain (EC 6.4.1.2) / Acetyl-coenzyme A carboxyl transferase beta chain (EC 6.4.1.2); Propionyl-CoA carboxylase beta chain (EC 6.4.1.3)	0	165.458	45	21	241	20	20	1	515	55.6	6.19	41	28	37	31	28	27	22	27
Gamma1_G2_69208.peg.957	NODE_286_length_3165_cov_185.017_ID_2703120 Threonyl-tRNA synthetase (EC 6.1.1.3)	0	25.478	10	5	16	4	5	1	638	73.1	6.29	3	4	2	1	4	1	1	0
Gamma1_G2_69208.peg.96	NODE_10_length_8230_cov_153.557_ID_509064 Transcription elongation factor GreA	0	39.581	52	6	17	2	6	1	162	17.9	5.03	3	3	5	1	4	0	1	0
Gamma1_G2_69208.peg.969	NODE_28_length_6654_cov_74.7431_ID_2964512 Sucrose phosphate synthase	0	125.522	45	21	125	21	21	1	709	78.7	5.55	28	21	22	8	20	14	5	7
Gamma1_G2_69208.peg.97	NODE_10_length_8230_cov_153.557_ID_509064 Carbamoyl-phosphate synthase large chain (EC 6.3.5.5)	0	20.065	7	4	11	3	4	1	1068	117.2	5.43	2	1	2	2	2	2	0	0
[truncated: 7,329 more rows]

## Sheet: NSAF
Accession	Description	Exp. q-value: Combined	# AAs	MW [kDa]	# Protein Unique Peptides	# Unique Peptides	1_Frozen	2_Frozen	3_Frozen	4_Frozen	11_RNAlater	12_RNAlater	13_RNAlater	14_RNAlater
Delta1_2004206687	orf58_0004_16 hypothetical protein [O.algarvensis Delta1] # COG none # pI 5.45 MW 38916	0	342	38.9	0	2	0.0012624	0.00108283	0.00112811	0.00118652	0.00133961	0.000705325	0.00121242	0.0012547
Delta1_2004206714	orf96_0004_16 hypothetical protein [O.algarvensis Delta1] # COG none # pI 5.89 MW 21851	0.034	196	21.8	0	1	0.00199044	0.00170752	0.00212835	0.0019422	0.00169869	0.00224411	0.00193432	0.00176116
Delta1_2004206716	orf100_0004_16 Bacterial extracellular solute-binding protein, family 5 [O.algarvensis Delta1] # COG COG0747(E) # pI 7.70 MW 59359	0.003	531	59.3	1	1	0.00323152	0.00288873	0.00337506	0.0029442	0.00323555	0.0033986	0.00252805	0.0031087
Delta1_2004206735	orf124_0004_16 xylose ABC transporter, periplasmic xylose-bindi ng protein [O.algarvensis Delta1] # COG COG4213(G) # pI 5.22 MW 36857	0	347	36.8	1	3	0.00206462	0.00218558	0.00228835	0.00230651	0.00311473	0.00276002	0.00250127	0.00304916
Delta1_2004206752	orf144_0004_16 hypothetical protein [O.algarvensis Delta1] # COG none # pI 7.08 MW 21963	0.034	195	21.9	0	1	0.00473754	0.00471545	0.0044279	0.00409357	0.00473857	0.00393732	0.00498357	0.00384224
Delta1_2004206779	orf175_0004_16 hypothetical protein [O.algarvensis Delta1] # COG none # pI 8.09 MW 31475	0.034	275	31.5	0	1	0.00337683	0.00402171	0.00346067	0.00326547	0.0035183	0.00482359	0.00440942	0.00445116
Delta1_2004206799	orf197_0004_16 Chaperonin GroEL (HSP60 family) [O.algarvensis Delta1] # COG COG0459(O) # pI 5.73 MW 58054	0	540	58	1	2	0.00206689	0.00235991	0.00247973	0.00284126	0.00323305	0.00219322	0.00331535	0.00272865
Delta1_2004206817	orf219_0004_16 hypothetical protein [O.algarvensis Delta1] # COG none # pI 5.68 MW 19386	0.034	171	19.4	0	1	0.000741838	0.000756684	0.000687962	0.000613397	0.000657518	0.000641947	0.000665583	0.000741108
Delta1_2004206830	orf243_0004_16 Prismane [O.algarvensis Delta1] # COG COG1151(C) # pI 4.75 MW 60031	0	554	60	3	3	0.00186528	0.00193874	0.00194241	0.00215938	0.00200204	0.00248117	0.00238708	0.00222195
Delta1_2004206897	orf326_0004_16 Aminotransferase class-III [O.algarvensis Delta1] # COG COG4992(E) # pI 8.01 MW 41735	0	383	41.7	0	1	0.00198829	0.00197698	0.00181062	0.00233858	0.002277	0.00213499	0.00187111	0.00228729
Delta1_2004206927	orf367_0004_16 hypothetical protein [O.algarvensis Delta1] # COG none # pI 5.97 MW 21994	0.034	198	22	0	1	0.000743448	0.000889919	0.000784772	0.000990701	0.00117002	0.000811183	0.000905252	0.000941975
Delta1_2004206930	orf373_0004_16 protein F [O.algarvensis Delta1] # COG COG2885(M) # pI 4.89 MW 39881	0	358	39.9	4	4	0.00214191	0.00254121	0.00263959	0.00275455	0.00310962	0.00218155	0.00326714	0.00253352
Delta1_2004206974	orf434_0004_16 3-oxoacyl-[acyl-carrier-protein] reductase [O.algarvensis Delta1] # COG COG1028(I,Q,R) # pI 8.39 MW 27027	0	249	27	0	1	0.00127857	0.00131507	0.00123221	0.001646	0.00145139	0.0014263	0.00188358	0.00168534
Delta1_2004207172	orf196_0005_2 hypothetical protein [O.algarvensis Delta1] # COG none # pI 5.33 MW 22421	0.034	198	22.4	0	1	0.00153243	0.00142813	0.00161169	0.00180983	0.00224229	0.00175818	0.00155001	0.00201714
Delta1_2004207176	orf201_0005_2 TRAP dicarboxylate transporter- DctP subunit [O.algarvensis Delta1] # COG COG1638(G) # pI 6.04 MW 38170	0.023	344	38.1	1	1	0.00104261	0.000997147	0.000899321	0.00109407	0.00104767	0.000954973	0.000968907	0.0010386
Delta1_2004207204	orf237_0005_2 Polyribonucleotide nucleotidyltransferase (polyn ucleotide phosphorylase) [O.algarvensis Delta1] # COG COG1185(J) # pI 5.25 MW 76886	0	699	76.8	2	2	0.00046876	0.000554878	0.000547088	0.000575343	0.000483513	0.000637708	0.000452012	0.000617894
Delta1_2004207211	orf246_0005_2 translation initiation factor IF-2 [O.algarvensis Delta1] # COG COG0532(J) # pI 5.69 MW 95534	0.003	869	95.5	0	1	0.00078777	0.000963927	0.000889552	0.00103871	0.00102446	0.000955338	0.00115752	0.00106213
Delta1_2004207217	orf253_0005_2 Phenylalanyl-tRNA synthetase, class IIc [O.algarvensis Delta1] # COG COG0016(J) # pI 5.17 MW 40162	0.033	356	40.1	0	1	0.00115221	0.00115746	0.00112182	0.00149073	0.00129168	0.00123924	0.00173192	0.00144731
Delta1_2004207237	orf277_0005_2 formate dehydrogenase, beta subunit, [O.algarvensis Delta1] # COG COG0437(C) # pI 5.87 MW 26285	0	239	26.3	0	1	0.00294013	0.00289224	0.00322247	0.00346792	0.00352403	0.00342624	0.00447997	0.00321741
Delta1_2004207258	orf305_0005_2 Response regulator receiver [O.algarvensis Delta1] # COG COG2204(T) # pI 5.35 MW 14623	0	130	14.6	0	1	0.0019198	0.00212359	0.00232933	0.0026316	0.0028569	0.00256001	0.00316172	0.00269093
Delta1_2004207324	orf399_0005_2 hypothetical protein [O.algarvensis Delta1] # COG none # pI 8.32 MW 31083	0.034	274	31.1	0	1	0.00158437	0.00149175	0.00144217	0.00213768	0.00188114	0.00206547	0.00206084	0.00192016
Delta1_2004207437	orf27_0006_16 ISPpu8, transposase [O.algarvensis Delta1] # COG none # pI 9.59 MW 51047	0.002	454	51	0	1	0.00426907	0.00645491	0.00604071	0.00575189	0.00602259	0.00531863	0.00510699	0.00687964
Delta1_2004207497	orf118_0006_16 Cys/Met metabolism pyridoxal-phosphate-dependent enzymes [O.algarvensis Delta1] # COG COG2873(E) # pI 5.41 MW 46657	0	428	46.6	1	2	0.00200923	0.00240507	0.002534	0.00284761	0.003091	0.00241363	0.0031986	0.00259348
Delta1_2004207501	orf125_0006_16 hypothetical protein [O.algarvensis Delta1] # COG none # pI 9.33 MW 16987	0.001	154	17	1	1	0.000897502	0.000592933	0.000749309	0.000411734	0.000534781	0.000624499	0.000310351	0.000221092
Delta1_2004207537	orf173_0006_16 hypothetical protein [O.algarvensis Delta1] # COG none # pI 7.10 MW 27007	0.034	237	27	0	1	0.00357971	0.0038403	0.00370849	0.00333253	0.00535776	0.00463099	0.00518993	0.00510141
Delta1_2004207557	orf202_0006_16 Methylenetetrahydrofolate reductase [O.algarvensis Delta1] # COG COG0685(E) # pI 5.96 MW 34523	0	310	34.5	2	2	0.00131531	0.00113638	0.00122831	0.00162238	0.00172992	0.00135755	0.00138886	0.00137555
Delta1_2004207586	orf246_0006_16 Histone-like bacterial DNA-binding protein [O.algarvensis Delta1] # COG COG0776(L) # pI 10.53 MW 9763	0	90	9.8	4	4	0.000363328	0.00045303	0.00036742	0.000431074	0.000431275	0.000438671	0.000556541	0.000478919
Delta1_2004207597	orf260_0006_16 leucyl aminopeptidase [O.algarvensis Delta1] # COG COG0260(E) # pI 8.96 MW 52943	0.012	489	52.9	0	1	0.00218654	0.0022504	0.00268307	0.00234761	0.00224833	0.00218508	0.00199511	0.00195557
Delta1_2004207615	orf284_0006_16 H+-transporting two-sector ATPase, delta (OSCP) subunit [O.algarvensis Delta1] # COG COG0712(C) # pI 5.73 MW 20328	0	184	20.3	1	1	0.00152317	0.00186273	0.0014167	0.00142762	0.00167119	0.0017842	0.00158559	0.00203384
Delta1_2004207623	orf295_0006_16 Cell shape determining protein MreB/Mrl [O.algarvensis Delta1] # COG COG1077(D) # pI 5.50 MW 37258	0	347	37.2	1	2	0.00216774	0.00206082	0.00239997	0.00235061	0.0023517	0.00221562	0.00299912	0.00243003
Delta1_2004207628	orf299_0006_16 hypothetical protein [O.algarvensis Delta1] # COG none # pI 5.60 MW 17608	0.034	157	17.6	0	1	0.000594519	0.000609068	0.000588162	0.000662643	0.000670844	0.000544295	0.000600392	0.000565508
Delta1_2004207652	orf329_0006_16 Histone-like bacterial DNA-binding protein [O.algarvensis Delta1] # COG COG0776(L) # pI 9.55 MW 10310	0	91	10.3	0	3	0.000690345	0.000665376	0.00059928	0.00076588	0.000651742	0.000592766	0.000670003	0.000439625
Delta1_2004207667	orf348_0006_16 Enolase [O.algarvensis Delta1] # COG COG0148(G) # pI 5.42 MW 45215	0	422	45.2	4	4	0.000470664	0.000207103	0.000206516	0.000285061	0.000440754	0.000387769	0.000429459	0.000240044
Delta1_2004207677	orf362_0006_16 hypothetical protein [O.algarvensis Delta1] # COG none # pI 5.97 MW 21517	0.034	192	21.5	0	1	0.00081658	0.00104469	0.00103141	0.000941794	0.000980432	0.00110031	0.000890517	0.00106612
Delta1_2004207700	orf16_0007_7 hypothetical protein [O.algarvensis Delta1] # COG none # pI 7.89 MW 52923	0.034	467	52.9	0	1	0.00142607	0.00195442	0.00159117	0.00135459	0.00146182	0.00153095	0.00136391	0.0018389
Delta1_2004207818	orf168_0007_7 Acyl-CoA dehydrogenase, C-terminal Acyl-CoA dehy drogenase, central region [O.algarvensis Delta1] # COG COG1960(I) # pI 4.97 MW 66576	0.009	604	66.5	0	0	0.000275567	0.000318639	0.000250608	0.000325799	0.000270705	0.000298379	0.000406717	0.000333586
Delta1_2004207834	orf190_0007_7 hypothetical protein [O.algarvensis Delta1] # COG none # pI 5.55 MW 22079	0.034	197	22.1	0	1	0.00121662	0.00077341	0.00101735	0.000769402	0.00127618	0.00117821	0.000571664	0.00123946
Delta1_2004207922	orf310_0007_7 amino acid transport system, exported protein [O.algarvensis Delta1] # COG COG0683(E) # pI 9.21 MW 52164	0	461	52.1	1	1	0.00112766	0.00109641	0.00103141	0.00114543	0.00101863	0.00113205	0.00129672	0.00120964
Delta1_2004207924	orf312_0007_7 Acyl-CoA dehydrogenases [O.algarvensis Delta1] # COG COG1960(I) # pI 5.43 MW 66642	0.009	605	66.6	0	0	0.00063731	0.000607015	0.000605294	0.000524842	0.000454402	0.000595717	0.000458427	0.000447133
Delta1_2004207949	orf8_0008_4 D-tagatose 3-epimerase-related protein [O.algarvensis Delta1] # COG COG1082(G) # pI 4.84 MW 31529	0.001	282	31.5	2	2	0.000703586	0.00065365	0.000768786	0.000536182	0.000763383	0.000711448	0.000620223	0.000440183
Delta1_2004207951	orf11_0008_4 -xylose ketol-isomerase [O.algarvensis Delta1] # COG COG2115(G) # pI 5.32 MW 48771	0	437	48.7	1	1	0.000353328	0.000339395	0.000442566	0.000340507	0.000559206	0.00033113	0.000362787	0.000413989
Delta1_2004207969	orf36_0008_4 L-Arginine glycine Amidinotransferase [O.algarvensis Delta1] # COG COG1834(E) # pI 5.04 MW 42887	0	376	42.9	0	1	0.000706512	0.000672608	0.000641112	0.000645041	0.000450521	0.000819507	0.000776887	0.000480348
Delta1_2004207991	orf64_0008_4 von Willebrand factor, type A [O.algarvensis Delta1] # COG COG1240(H) # pI 9.22 MW 30889	0	278	30.9	1	1	0.000650014	0.000632187	0.000711214	0.00068811	0.000458954	0.000596895	0.000416228	0.000369501
Delta1_2004208091	orf212_0008_4 ISRSO13-TRANSPOSASE PROTEIN [O.algarvensis Delta1] # COG none # pI 8.26 MW 35957	0.002	319	35.9	0	1	0.00186091	0.00192832	0.0025417	0.00128179	0.00174622	0.00265253	0.00147304	0.00125211
Delta1_2004208131	orf267_0008_4 Uracil phosphoribosyl transferase [O.algarvensis Delta1] # COG COG0035(F) # pI 5.48 MW 22690	0.043	208	22.7	0	1	0.000590608	0.000478142	0.000510842	0.000521084	0.000597004	0.000454136	0.000412686	0.000507722
Delta1_2004208165	orf317_0008_4 Bacterial extracellular solute-binding protein, family 5 [O.algarvensis Delta1] # COG COG0747(E) # pI 5.25 MW 58572	0	518	58.5	4	7	0.000835488	0.000684273	0.00090103	0.000777187	0.000637158	0.000699913	0.000463772	0.000599916
Delta1_2004208167	orf321_0008_4 Uncharacterized protein UPF0065 [O.algarvensis Delta1] # COG COG3181(S) # pI 9.34 MW 34346	0	317	34.3	1	1	0.00141277	0.00125893	0.00170505	0.00159527	0.00129532	0.00151834	0.00116362	0.0010801
Delta1_2004208204	orf15_0010_18 Acetohydroxy acid isomeroreductase [O.algarvensis Delta1] # COG COG0059(E,H) # pI 4.94 MW 38402	0	351	38.4	2	2	0.00161845	0.00158507	0.00146349	0.00140856	0.00149955	0.00151621	0.00155175	0.00142546
Delta1_2004208206	orf17_0010_18 2-isopropylmalate synthase [O.algarvensis Delta1] # COG COG0119(E) # pI 5.59 MW 55401	0	512	55.4	3	3	0.000585238	0.0005586	0.000301337	0.000416899	0.00048473	0.000636934	0.000484106	0.000589917
Delta1_2004208237	orf61_0010_18 protein family UPF0065 [O.algarvensis Delta1] # COG COG3181(S) # pI 8.70 MW 35516	0	332	35.5	5	5	0.000442523	0.000666297	0.000392001	0.000516495	0.000475725	0.00053159	0.000563582	0.000581108
Delta1_2004208272	orf111_0010_18 Tryptophan synthase, beta chain- [O.algarvensis Delta1] # COG COG1350(R) # pI 5.13 MW 50570	0	461	50.5	3	3	0.000403004	0.000442861	0.000373262	0.00028543	0.000421854	0.000275025	0.000398162	0.000485935
Delta1_2004208283	orf123_0010_18 molecular chaperone, HSP90 family [O.algarvensis Delta1] # COG COG0326(O) # pI 4.94 MW 73400	0	640	73.4	1	1	0.00140099	0.00223602	0.00179967	0.00119877	0.00169085	0.00191138	0.00151981	0.00237435
Delta1_2004208294	orf139_0010_18 TRAP dicarboxylate transporter- DctP subunit [O.algarvensis Delta1] # COG COG1638(G) # pI 5.83 MW 38424	0	345	38.4	4	4	0.000462914	0.000583667	0.000648318	0.000381808	0.000463841	0.000566779	0.000390578	0.000607747
Delta1_2004208383	orf268_0010_18 ABC transporter solute-binding protein [O.algarvensis Delta1] # COG COG1653(G) # pI 5.37 MW 56945	0	509	56.9	4	4	0.000174931	0.000198926	0.000163561	0.000206118	0.00021051	0.000160636	0.00016341	0.000204068
Delta1_2004208388	orf273_0010_18 ferredoxin, iron-sulfur binding domain Protein o f unknown function DUF362 [O.algarvensis Delta1] # COG COG2006(S) # pI 5.57 MW 47744	0	439	47.7	1	1	0.000636224	0.000507713	0.000594321	0.000624707	0.000584237	0.000474159	0.000550143	0.000404733
Delta1_2004208422	orf2_0011_1 ABC transporter ATP-binding protein, sugar [O.algarvensis Delta1] # COG COG3845(R) # pI 7.19 MW 56349	0.009	504	56.3	1	1	0.000611561	0.000557751	0.000610241	0.000552832	0.000638914	0.000768588	0.000585031	0.000683288
Delta1_2004208501	orf112_0011_1 Dissimilatory sulfite reductase, alpha subunit [O.algarvensis Delta1] # COG COG2221(C) # pI 5.00 MW 49720	0	437	49.7	3	3	0.000972119	0.000716087	0.000844967	0.000792987	0.000719897	0.000561547	0.000666987	0.000520443
Delta1_2004208502	orf113_0011_1 Dissimilatory sulfite reductase, beta subunit [O.algarvensis Delta1] # COG COG2221(C) # pI 6.70 MW 42966	0	381	42.9	4	4	0.00111695	0.000836489	0.000984532	0.00109673	0.000776513	0.000953792	0.000745648	0.000652346
Delta1_2004208606	orf258_0011_1 Rubrerythrin [O.algarvensis Delta1] # COG COG1592(C) # pI 4.74 MW 15334	0	140	15.3	2	2	0.0011428	0.00107777	0.00144674	0.00113911	0.00117366	0.00121547	0.000939175	0.00076688
Delta1_2004208652	orf311_0011_1 ATP phosphoribosyltransferase [O.algarvensis Delta1] # COG COG0040(E) # pI 5.44 MW 32506	0.004	291	32.5	0	1	0.0010549	0.000675826	0.000839432	0.000685671	0.000700586	0.000642762	0.000573075	0.000434779
Delta1_2004208703	orf61_0012_14 Transaldolase subfamily [O.algarvensis Delta1] # COG COG0176(G) # pI 4.91 MW 45097	0	399	45.1	5	5	0.000456601	0.000358495	0.000328177	0.000347099	0.000368964	0.000288542	0.000292933	0.000238805
Delta1_2004208705	orf65_0012_14 Alanine dehydrogenase and pyridine nucleotide tr anshydrogenase [O.algarvensis Delta1] # COG COG0686(E) # pI 6.02 MW 39327	0	370	39.3	1	3	0.000504809	0.000733174	0.000433837	0.000465931	0.000495902	0.000445014	0.000571959	0.000574916
Delta1_2004208706	orf66_0012_14 Histidinol-phosphate aminotransferase [O.algarvensis Delta1] # COG COG0079(E) # pI 5.13 MW 40859	0	362	40.8	3	3	0.00218727	0.00184243	0.00190167	0.00161075	0.00169109	0.00200026	0.00183083	0.00187404
Delta1_2004208710	orf74_0012_14 Electron transfer flavoprotein, alpha subunit [O.algarvensis Delta1] # COG COG2025(C) # pI 4.68 MW 33072	0	321	33.1	0	1	0.000934805	0.000789865	0.0011158	0.000917883	0.000810274	0.00072937	0.000546809	0.000424025
Delta1_2004208729	orf106_0012_14 hypothetical protein [O.algarvensis Delta1] # COG none # pI 8.59 MW 39882	0.034	350	39.9	0	1	0.00152593	0.00167846	0.00183779	0.0011946	0.000972329	0.00136336	0.00116818	0.00120684
Delta1_2004208737	orf118_0012_14 hypothetical protein [O.algarvensis Delta1] # COG none # pI 5.96 MW 17076	0.034	150	17.1	0	1	0.00109176	0.00118154	0.001321	0.000851726	0.000999041	0.0011353	0.00070304	0.000839806
Delta1_2004208746	orf133_0012_14 periplasmic binding ABC transporter protein, pro bable sugar binding [O.algarvensis Delta1] # COG COG1653(G) # pI 5.62 MW 62994	0	555	63	2	2	0.000337884	0.000376235	0.000318893	0.000324052	0.000301046	0.000339937	0.000435679	0.000372877
Delta1_2004208798	orf196_0012_14 GCN5-related N-acetyltransferase [O.algarvensis Delta1] # COG COG0456(R) # pI 6.76 MW 34614	0.027	309	34.6	2	2	0.000994443	0.000861596	0.000893067	0.000934594	0.000893162	0.000811713	0.000821926	0.000887613
Delta1_2004208837	orf246_0012_14 conserved hypothetical protein [O.algarvensis Delta1] # COG none # pI 6.07 MW 13079	0.027	117	13.1	1	1	0.000440961	0.000367886	0.000422667	0.000364096	0.00031504	0.000368114	0.000326153	0.000245711
Delta1_2004208964	orf106_0013_13 binding protein component of ABC transporter [O.algarvensis Delta1] # COG COG0687(E) # pI 5.30 MW 11939	0	110	11.9	0	1	0.000282867	0.000302394	0.000284549	0.000256785	0.000256905	0.000309306	0.00021229	0.000261706
Delta1_2004209018	orf178_0013_13 AICARFT/IMPCHase bienzyme [O.algarvensis Delta1] # COG COG0138(F) # pI 5.34 MW 24419	0.003	224	24.4	1	1	0.000318845	0.00040175	0.000273751	0.000296596	0.000362675	0.000342444	0.000394431	0.000278715
Delta1_2004209051	orf221_0013_13 hypothetical protein [O.algarvensis Delta1] # COG none # pI 8.30 MW 28465	0.034	250	28.4	0	1	0.00077551	0.000793193	0.000773561	0.000707847	0.000772557	0.000392288	0.000842595	0.000760198
Delta1_2004209073	orf249_0013_13 hypothetical protein [O.algarvensis Delta1] # COG none # pI 6.13 MW 23476	0.034	206	23.5	0	1	0.0011478	0.00111223	0.00134395	0.000708416	0.000950364	0.00104397	0.000592925	0.0007781
Delta1_2004209101	orf280_0013_13 Phosphoesterase PHP, N-terminal PHP, C-terminal [O.algarvensis Delta1] # COG COG0613(R) # pI 9.67 MW 33016	0.043	288	33	0	1	0.00025767	0.000420593	0.00029824	0.000184004	0.000172584	0.000554488	0.000988209	0.000287156
Delta1_2004209104	orf283_0013_13 hypothetical protein [O.algarvensis Delta1] # COG none # pI 6.06 MW 23101	0.034	205	23.1	0	1	0.000471383	0.000356877	0.00028854	0.000367906	0.000391824	0.000434094	0.000378784	0.000420607
Delta1_2004209122	orf17_0014_21 conserved hypothetical protein [O.algarvensis Delta1] # COG none # pI 4.14 MW 15230	0	140	15.2	1	1	0.00105917	0.000868389	0.000900563	0.000983014	0.00092646	0.000852707	0.000874428	0.000918014
Delta1_2004209138	orf40_0014_21 glutamate dehydrogenase (NADP+) [O.algarvensis Delta1] # COG COG0334(E) # pI 5.30 MW 49186	0	449	49.2	0	6	0.000776309	0.000784057	0.000868705	0.00106001	0.00102476	0.000782175	0.000950336	0.000719499
Delta1_2004209165	orf73_0014_21 SPERMIDINE/PUTRESCINE-BINDING PERIPLASMIC ABC TR ANSPORTER PROTEIN [O.algarvensis Delta1] # COG COG0687(E) # pI 5.80 MW 40004	0	365	40	1	1	0.000439021	0.000343606	0.000429969	0.000331595	0.0003981	0.00040659	0.000457935	0.00046073
Delta1_2004209183	orf97_0014_21 conserved hypothetical protein [O.algarvensis Delta1] # COG none # pI 5.58 MW 20906	0.003	183	20.9	0	1	0.000480776	0.000472202	0.000402196	0.000375237	0.000387522	0.000503119	0.00041605	0.000506986
Delta1_2004209251	orf190_0014_21 enoyl-CoA hydratase/isomerase family protein [O.algarvensis Delta1] # COG COG1024(I) # pI 5.91 MW 29260	0.025	268	29.2	1	1	0.0039415	0.00382238	0.0049086	0.00570977	0.00564298	0.00392417	0.00479345	0.00459904
Delta1_2004209332	orf303_0014_21 spermidine/putrescine binding protein of ABC tra nsporter [O.algarvensis Delta1] # COG COG0687(E) # pI 6.02 MW 35769	0.002	320	35.7	0	1	0.000981593	0.000677467	0.000781101	0.001055	0.000925181	0.00073626	0.000991291	0.000545529
Delta1_2004209393	orf80_0015_15 Formate-tetrahydrofolate ligase, FTHFS [O.algarvensis Delta1] # COG COG2759(F) # pI 5.70 MW 64050	0	587	64	2	2	0.00190696	0.00164992	0.00198068	0.00258199	0.00272123	0.00109778	0.00176624	0.00144469
Delta1_2004209429	orf129_0015_15 TRAP dicarboxylate transporter- DctP subunit [O.algarvensis Delta1] # COG COG4663(Q) # pI 6.15 MW 33658	0	300	33.6	0	3	0.000676981	0.000661326	0.000603723	0.000561579	0.000584773	0.000666913	0.000562754	0.000664655
Delta1_2004209445	orf158_0015_15 TRAP-type uncharacterized transport system perip lasmic component [O.algarvensis Delta1] # COG COG2358(R) # pI 8.93 MW 34408	0	321	34.4	1	1	0.000980696	0.000990235	0.00076446	0.00112016	0.00100271	0.000914848	0.000627222	0.000902252
Delta1_2004209497	orf233_0015_15 hypothetical protein [O.algarvensis Delta1] # COG none # pI 7.10 MW 25044	0.034	220	25	0	1	0.000882471	0.000907662	0.00101432	0.000905007	0.000809107	0.00104046	0.000850942	0.000899561
Delta1_2004209501	orf237_0015_15 5-formyltetrahydrofolate cyclo-ligase [O.algarvensis Delta1] # COG COG0212(H) # pI 5.72 MW 22144	0	195	22.1	1	2	0.000426368	0.000966298	0.000814275	0.000736823	0.000569629	0.0009327	0.000863382	0.000998139
Delta1_2004209516	orf256_0015_15 Extracellular ligand-binding receptor [O.algarvensis Delta1] # COG COG0683(E) # pI 7.03 MW 41574	0	380	41.5	2	3	0.000826301	0.000879195	0.000709098	0.000349991	0.00065256	0.000727367	0.000253876	0.000397232
Delta1_2004209524	orf267_0015_15 NAD-dependent aldehyde dehydrogenases [O.algarvensis Delta1] # COG COG1012(C) # pI 4.83 MW 53859	0	492	53.8	3	3	0.00049254	0.000496487	0.000309424	0.000547259	0.00057298	0.000338556	0.00070304	0.000512558
Delta1_2004209575	orf7_0017_26 conserved hypothetical protein, secreted [O.algarvensis Delta1] # COG COG2220(R) # pI 9.08 MW 41506	0.047	375	41.5	1	1	0.000113234	4.73325e-05	7.29428e-05	0.000142951	0.000201284	8.80259e-05	7.79918e-05	0.000136465
Delta1_2004209580	orf12_0017_26 Short-chain dehydrogenase/reductase SDR [O.algarvensis Delta1] # COG COG1028(I,Q,R) # pI 5.27 MW 26746	0	258	26.7	1	1	0.00141767	0.00168669	0.00153833	0.00134139	0.00108881	0.00174628	0.00124275	0.00134546
Delta1_2004209593	orf31_0017_26 ABC transporter, periplasmic substrate-binding p rotein [O.algarvensis Delta1] # COG COG1653(G) # pI 5.24 MW 49208	0	436	49.2	1	1	0.000913489	0.000834622	0.000611023	0.000766959	0.000624258	0.000691603	0.000797873	0.000795761
Delta1_2004209594	orf32_0017_26 D-tagatose 3-epimerase-related protein [O.algarvensis Delta1] # COG COG1082(G) # pI 4.74 MW 33406	0	300	33.4	2	2	0.000530511	0.000382646	0.000462745	0.000490856	0.000541195	0.000458012	0.000504179	0.000427644
Delta1_2004209606	orf50_0017_26 hypothetical protein [O.algarvensis Delta1] # COG none # pI 6.39 MW 24670	0.034	218	24.7	0	1	0.00142723	0.00174909	0.00158189	0.00180179	0.00165241	0.00193469	0.00196605	0.00201568
Delta1_2004209623	orf69_0017_26 TRAP dicarboxylate transporter- DctP subunit [O.algarvensis Delta1] # COG COG1638(G) # pI 9.02 MW 36048	0	328	36	4	4	0.000763989	0.000581314	0.000876568	0.00078505	0.000628333	0.000580098	0.000835204	0.000604229
Delta1_2004209669	orf133_0017_26 hypothetical protein [O.algarvensis Delta1] # COG none # pI 9.93 MW 24867	0.034	218	24.9	0	1	0.000764763	0.000884296	0.000856949	0.00065897	0.000567285	0.000586018	0.000790114	0.00076531
Delta1_2004209677	orf145_0017_26 Prismane [O.algarvensis Delta1] # COG COG1151(C) # pI 5.96 MW 71349	0	657	71.3	1	5	0.000410717	0.00029796	0.000363966	0.000384951	0.000247584	0.000274293	0.000326285	0.000265771
Delta1_2004209680	orf152_0017_26 Citrate synthase [O.algarvensis Delta1] # COG COG0372(C) # pI 5.09 MW 43859	0.002	394	43.8	1	1	0.00311465	0.00318795	0.00369077	0.00438795	0.00452302	0.00403457	0.00526406	0.00366823
Delta1_2004209705	orf189_0017_26 sugar ABC transporter, ATP-binding protein [O.algarvensis Delta1] # COG COG3839(G) # pI 5.98 MW 39920	0	360	39.9	0	1	0.000268476	0.000296649	0.00023829	0.00022306	0.000304314	0.000303429	0.000286266	0.000294001
Delta1_2004209718	orf204_0017_26 Band 7 protein [O.algarvensis Delta1] # COG COG0330(O) # pI 9.49 MW 39186	0.021	345	39.2	1	1	0.000909643	0.000991139	0.000849127	0.000876	0.000979515	0.000899562	0.000948833	0.000982292
Delta1_2004209719	orf205_0017_26 Membrane protease subunits, stomatin/prohibitin homologs [O.algarvensis Delta1] # COG COG0330(O) # pI 6.13 MW 35248	0	310	35.2	1	1	0.000472558	0.000517174	0.0004405	0.000490518	0.000424429	0.000562056	0.000406852	0.000715445
Delta1_2004209780	orf6_0018_5 hypothetical protein [O.algarvensis Delta1] # COG none # pI 8.41 MW 29771	0.034	260	29.8	0	1	0.0007045	0.000664416	0.000777201	0.000676025	0.000456137	0.000666532	0.000617572	0.000607833
Delta1_2004209838	orf86_0018_5 hypothetical protein [O.algarvensis Delta1] # COG none # pI 6.31 MW 19245	0.034	168	19.2	0	1	0.000316504	0.000412536	0.000327414	0.000300415	0.000310919	0.000404742	0.000241613	0.000333758
Delta1_2004209955	orf240_0018_5 GAF [O.algarvensis Delta1] # COG COG2203(T) # pI 4.73 MW 19967	0	183	20	2	2	0.0010263	0.000979239	0.00106523	0.000985817	0.0011397	0.001293	0.00110258	0.00112931
Delta1_2004209968	orf256_0018_5 hypothetical protein [O.algarvensis Delta1] # COG none # pI 4.99 MW 10634	0	90	10.6	2	3	0.00066906	0.000455783	0.000792112	0.000737064	0.000561071	0.00050616	0.000491735	0.000412996
Delta1_2004209976	orf269_0018_5 hypothetical protein [O.algarvensis Delta1] # COG none # pI 8.07 MW 35508	0.034	311	35.5	0	1	0.00254632	0.00238234	0.00265506	0.00228469	0.00207012	0.00293848	0.00195793	0.00180553
Delta1_2004209978	orf272_0018_5 Twin-arginine translocation pathway signal [O.algarvensis Delta1] # COG COG4663(Q) # pI 8.43 MW 40103	0	360	40.1	8	8	0.00125062	0.00080721	0.000922001	0.00146274	0.00162602	0.00102082	0.0011749	0.00112001
Delta1_2004210020	orf16_0020_16 ABC transporter, periplasmic branched chain amin o acid binding protein [O.algarvensis Delta1] # COG COG0683(E) # pI 8.93 MW 46694	0	424	46.7	5	5	0.000537628	0.000465806	0.000562272	0.00033182	0.000513052	0.000476453	0.000351784	0.000303716
Delta1_2004210065	orf73_0020_16 UspA [O.algarvensis Delta1] # COG COG0589(T) # pI 5.24 MW 14319	0	130	14.3	2	2	0.000809223	0.000645768	0.000687842	0.000704282	0.000415539	0.000765611	0.000820213	0.000465458
Delta1_2004210143	orf187_0020_16 ABC transporter substrate-binding protein [O.algarvensis Delta1] # COG COG0683(E) # pI 8.98 MW 47501	0	443	47.5	2	2	0.000886748	0.000830701	0.000644269	0.000813912	0.000814291	0.000708073	0.000511181	0.00050312
Delta1_2004210168	orf219_0020_16 hypothetical protein [O.algarvensis Delta1] # COG none # pI 5.58 MW 20032	0.034	177	20	0	1	0.000691744	0.000667557	0.00061446	0.000663426	0.000663735	0.00049898	0.000814396	0.000687045
Delta1_2004210218	orf25_0021_26 NADP-specific glutamate dehydrogenase [O.algarvensis Delta1] # COG COG0334(E) # pI 5.70 MW 49411	0.003	449	49.4	0	1	0.000193594	0.000185388	0.000215673	0.000237612	0.000256741	0.000213328	0.000256681	0.000229667
Delta1_2004210219	orf26_0021_26 hypothetical protein [O.algarvensis Delta1] # COG none # pI 9.94 MW 20483	0	191	20.5	2	2	0.000402714	0.000420253	0.000320458	0.000283894	0.000253595	0.000345572	0.000410729	0.000334835
Delta1_2004210222	orf30_0021_26 hypothetical protein [O.algarvensis Delta1] # COG none # pI 8.95 MW 38826	0.034	343	38.8	0	1	0.00387296	0.00493928	0.00760394	0.00625516	0.00547582	0.00511126	0.0052354	0.00592577
Delta1_2004210268	orf98_0021_26 Glutamate dehydrogenase (NADP+) [O.algarvensis Delta1] # COG COG0334(E) # pI 5.83 MW 49850	0.003	450	49.8	0	1	0.00375318	0.00478652	0.00736877	0.0060617	0.00530646	0.00495318	0.00507348	0.0057425
Delta1_2004210319	orf161_0021_26 Bacterial extracellular solute-binding protein, family 1 [O.algarvensis Delta1] # COG COG1653(G) # pI 5.72 MW 49907	0	449	49.9	3	3	0.000478858	0.000452527	0.000441216	0.000420696	0.000358996	0.000329152	0.000455674	0.000448488
Delta1_2004210366	orf224_0021_26 Glutamine synthetase type I [O.algarvensis Delta1] # COG COG0174(E) # pI 4.83 MW 52943	0	470	52.9	0	2	0.000200655	0.000229744	0.000208266	0.000222722	0.000205685	0.000156664	0.000136702	0.000172495
Delta1_2004210369	orf227_0021_26 Nitrogen regulatory protein P-II [O.algarvensis Delta1] # COG COG0347(E) # pI 7.90 MW 12524	0	112	12.5	0	1	0.00140099	0.00137755	0.00133382	0.00198976	0.00213814	0.0016745	0.00192991	0.00170162
Delta1_2004210439	orf18_0022_8 Protein of unknown function DUF81 [O.algarvensis Delta1] # COG COG0730(R) # pI 9.71 MW 61887	0	568	61.8	1	1	0.000517232	0.000386959	0.000540206	0.000650707	0.000412836	0.00042219	0.000564992	0.000370722
Delta1_2004210445	orf26_0022_8 Chaperonin Cpn60/TCP-1 [O.algarvensis Delta1] # COG COG0459(O) # pI 8.88 MW 53093	0	487	53.1	0	1	0.00123724	0.00100708	0.00120113	0.00174938	0.00162865	0.00115128	0.00155095	0.00107637
Delta1_2004210481	orf71_0022_8 propionate-CoA ligase [O.algarvensis Delta1] # COG COG0365(I) # pI 5.16 MW 69658	0	636	69.6	2	2	0.000441453	0.00037806	0.000419828	0.000391172	0.000602898	0.000281237	0.000493166	0.000366171
Delta1_2004210484	orf75_0022_8 Na+/proline symporter [O.algarvensis Delta1] # COG COG0591(E,R) # pI 9.15 MW 70139	0	645	70.1	2	2	0.000290564	0.000239353	0.000216299	0.000202474	0.000211776	0.000237173	0.000192061	0.000111195
Delta1_2004210485	orf77_0022_8 acetyl-CoA synthetase [O.algarvensis Delta1] # COG COG0365(I) # pI 5.36 MW 75956	0	677	75.9	3	3	0.000219082	0.000153638	0.000169051	0.000254229	0.000208695	0.000162569	0.000200052	0.000157518
Delta1_2004210565	orf192_0022_8 hypothetical protein [O.algarvensis Delta1] # COG none # pI 5.16 MW 16068	0.034	140	16.1	0	1	0.00020784	0.000122858	0.000128635	0.00014361	0.000113429	0.000100533	0.000167012	0.000109585
Delta1_2004210719	orf129_0023_3 hypothetical protein [O.algarvensis Delta1] # COG none # pI 8.39 MW 29248	0.034	255	29.2	0	1	0.000332484	0.000168039	0.000273392	0.000293818	0.000239519	0.000189973	0.000253812	0.000298018
Delta1_2004210738	orf152_0023_3 hypothetical protein [O.algarvensis Delta1] # COG none # pI 6.33 MW 56099	0	492	56.1	0	2	0.00050229	0.000343571	0.000390179	0.000434483	0.000458182	0.000351423	0.000360375	0.000340504
Delta1_2004210830	orf7_0024_31 dihydroxyacid dehydratase [O.algarvensis Delta1] # COG COG0129(E,G) # pI 5.36 MW 59700	0	559	59.7	1	1	0.000767999	0.000584365	0.000653771	0.000701485	0.000771994	0.000685193	0.000667365	0.000663903
Delta1_2004210882	orf81_0024_31 outer membrane protein; OprF [O.algarvensis Delta1] # COG COG2885(M) # pI 5.06 MW 42278	0	386	42.3	1	2	0.000760702	0.000728458	0.000660357	0.000746932	0.000679346	0.000632212	0.000716853	0.00077665
Delta1_2004210923	orf137_0024_31 protein family UPF0065 [O.algarvensis Delta1] # COG COG3181(S) # pI 8.83 MW 35085	0.001	333	35.1	1	1	0.000687988	0.000658826	0.000597235	0.000675534	0.000614408	0.00057178	0.00064833	0.000702411
Delta1_2004210929	orf145_0024_31 hypothetical protein [O.algarvensis Delta1] # COG none # pI 5.89 MW 19259	0.034	170	19.2	0	1	0.00064451	0.000705703	0.000679848	0.000618126	0.000588966	0.000636191	0.000722655	0.000628278
Delta1_2004210975	orf204_0024_31 Aspartyl-tRNA synthetase bacterial/mitochondrial type [O.algarvensis Delta1] # COG COG0173(J) # pI 5.39 MW 67806	0.002	596	67.8	0	1	0.000259873	0.000284189	0.000214453	0.000245718	0.000198557	0.000282828	0.000197222	0.000319714
Delta1_2004211095	orf133_0026_27 Flavoprotein WrbA [O.algarvensis Delta1] # COG COG0655(R) # pI 5.46 MW 21437	0	203	21.4	1	1	0.00119957	0.000974673	0.00159671	0.00137059	0.00156406	0.00176247	0.00123558	0.00146621
Delta1_2004211203	orf73_0028_13 hypothetical protein [O.algarvensis Delta1] # COG none # pI 6.32 MW 31484	0.034	279	31.5	0	1	0.00134035	0.00102847	0.00116913	0.00174634	0.00149394	0.00128341	0.00155343	0.00114161
Delta1_2004211215	orf89_0028_13 hypothetical protein [O.algarvensis Delta1] # COG none # pI 6.33 MW 38674	0.034	343	38.6	0	1	0.000616619	0.000913841	0.000595817	0.000454093	0.000454304	0.000575217	0.000557426	0.00069668
Delta1_2004211289	orf193_0028_13 ABC-type sugar transport system periplasmic comp onent [O.algarvensis Delta1] # COG COG1653(G) # pI 5.92 MW 55265	0	502	55.2	4	4	0.000338252	0.000246111	0.000316662	0.000263749	0.000254099	0.000267977	0.000179871	0.000102287
Delta1_2004211314	orf223_0028_13 hypothetical protein [O.algarvensis Delta1] # COG none # pI 7.58 MW 33342	0.034	294	33.3	0	1	0.000355987	0.000349639	0.000294171	0.000309211	0.000242104	0.000268222	0.000445589	0.00032486
Delta1_2004211347	orf20_0031_22 hypothetical protein [O.algarvensis Delta1] # COG none # pI 8.40 MW 26359	0.034	230	26.3	0	1	0.00010148	9.89785e-05	0.000112157	0.000132858	0.000121843	0.000117347	9.85343e-05	0.000138225
Delta1_2004211380	orf65_0031_22 Bacterial extracellular solute-binding protein, family 1 [O.algarvensis Delta1] # COG COG0687(E) # pI 9.35 MW 39521	0	356	39.5	3	4	0.00142427	0.000978721	0.00113336	0.00110713	0.00167119	0.00137246	0.00121601	0.00126724
Delta1_2004211421	orf121_0031_22 Protein of unknown function DUF302 [O.algarvensis Delta1] # COG COG3439(S) # pI 9.25 MW 16482	0	150	16.5	0	1	0.00074097	0.000880919	0.000649791	0.000593924	0.000623911	0.000567787	0.000546809	0.00072954
Delta1_2004211449	orf159_0031_22 hypothetical protein [O.algarvensis Delta1] # COG none # pI 5.67 MW 21813	0.034	194	21.8	0	1	0.000570168	0.000405543	0.000483299	0.000486823	0.000401816	0.000546338	0.000403384	0.000480348
Delta1_2004211466	orf1_0033_9 ABC-type sugar transport system, periplasmic com ponent [O.algarvensis Delta1] # COG COG1879(G) # pI 7.64 MW 39548	0	360	39.5	2	3	0.000469299	0.000280879	0.00044013	0.000345602	0.000378693	0.000300979	0.000141416	0.000185581
Delta1_2004211500	orf50_0033_9 coniferyl aldehyde dehydrogenase [O.algarvensis Delta1] # COG COG1012(C) # pI 7.17 MW 51423	0	456	51.4	0	1	0.000905838	0.000863915	0.000966951	0.000607422	0.000759632	0.00088366	0.000958691	0.000961046
Delta1_2004211516	orf72_0033_9 Valyl-tRNA synthetase, class Ia [O.algarvensis Delta1] # COG COG0525(J) # pI 5.84 MW 101492	0.001	887	101.4	1	1	0.000439021	0.000580256	0.000447605	0.000579256	0.000619958	0.000369549	0.00057878	0.000499124
Delta1_2004211535	orf98_0033_9 hypothetical protein [O.algarvensis Delta1] # COG none # pI 8.30 MW 38780	0.034	340	38.8	0	1	0.000362294	0.000289114	0.000256958	0.000278402	0.000270795	0.000250721	0.000218344	0.000280305
Delta1_2004211575	orf147_0033_9 hypothetical protein [O.algarvensis Delta1] # COG none # pI 10.41 MW 11766	0	111	11.8	0	2	0.000527312	0.000821562	0.000759289	0.000616388	0.000962014	0.000901827	0.000968517	0.00111212
Delta1_2004211605	orf189_0033_9 hypothetical protein [O.algarvensis Delta1] # COG none # pI 5.65 MW 24973	0.034	221	25	0	1	0.000387146	0.000546597	0.000402861	0.000526344	0.000599727	0.000316007	0.00048459	0.000494613
Delta1_2004211626	orf1_0035_15 Carboxy-terminal processing protease [O.algarvensis Delta1] # COG COG0793(M) # pI 7.71 MW 50645	0.001	453	50.6	2	2	0.00373321	0.002866	0.00421161	0.00283042	0.00352807	0.00343295	0.00267708	0.00153233
Delta1_2004211699	orf111_0035_15 ISSpo8, transposase [O.algarvensis Delta1] # COG none # pI 9.68 MW 46459	0	412	46.4	0	1	0.0014634	0.00134298	0.0013974	0.00201168	0.00150946	0.0016723	0.0017639	0.00176502
Delta1_2004211734	orf161_0035_15 hypothetical protein [O.algarvensis Delta1] # COG none # pI 8.22 MW 38147	0	335	38.1	0	1	0.000744511	0.000641657	0.000687234	0.000789516	0.000658237	0.000583398	0.000610224	0.000683036
Delta1_2004211824	orf86_0036_1 hypothetical protein [O.algarvensis Delta1] # COG none # pI 7.11 MW 24390	0.034	216	24.4	0	1	0.000352547	0.000302569	0.000307005	0.000418011	0.000372465	0.000233471	0.000465028	0.000405086
Delta1_2004211843	orf118_0036_1 hypothetical protein [O.algarvensis Delta1] # COG none # pI 8.75 MW 48704	0	425	48.7	0	2	9.35664e-05	0.000190061	0.000121836	8.35206e-06	7.52036e-05	0.00024995	0.000297327	0.000148001
Delta1_2004211855	orf134_0036_1 Methylmalonyl-CoA mutase [O.algarvensis Delta1] # COG COG1884(I) # pI 4.89 MW 77808	0	708	77.8	1	1	0.000479213	0.000535384	0.000495733	0.000596015	0.000502142	0.000560659	0.000481346	0.000429538
Delta1_2004211856	orf138_0036_1 alpha-subunit,methylmalonyl-CoA decarboxylase [O.algarvensis Delta1] # COG COG4799(I) # pI 5.67 MW 56517	0	517	56.5	1	1	0.000472011	0.000392364	0.000422552	0.000482778	0.000444363	0.000561865	0.000616345	0.000513298
Delta1_2004211858	orf140_0036_1 Pyruvate/oxaloacetate carboxyltransferase [O.algarvensis Delta1] # COG COG5016(C) # pI 4.97 MW 73404	0	666	73.4	2	6	0.00134416	0.00138551	0.00184954	0.00104487	0.00110037	0.00132575	0.000877594	0.000597984
Delta1_2004211922	orf29_0037_1 hypothetical protein [O.algarvensis Delta1] # COG none # pI 6.30 MW 23186	0.034	205	23.2	0	1	0.000568893	0.000436521	0.000400461	0.00019336	0.000515866	0.000428638	0.000105494	0.000259575
Delta1_2004211948	orf61_0037_1 hypothetical protein [O.algarvensis Delta1] # COG none # pI 8.31 MW 37635	0.034	329	37.6	0	1	0.000532983	0.000326413	0.000325487	0.000340776	0.000280054	0.000293404	0.000253982	0.000186257
Delta1_2004211980	orf106_0037_1 Pyruvate/2-oxoglutarate dehydrogenase complex, d ihydrolipoamide acyltransferase (E2) component, and relate d enzymes [O.algarvensis Delta1] # COG COG0508(C) # pI 5.03 MW 49004	0.019	455	49	0	0	0.000750031	0.000750886	0.000585984	0.000723064	0.000723401	0.000723524	0.000723234	0.000690258
Delta1_2004211981	orf107_0037_1 Pyruvate/2-oxoglutarate dehydrogenase complex, d ihydrolipoamide dehydrogenase (E3) component, and related enzymes [O.algarvensis Delta1] # COG COG1249(C) # pI 8.44 MW 50467	0	476	50.4	0	0	0.000180659	9.61119e-05	0.000131779	0.000147824	7.39465e-05	0.000159751	0.000190536	0.000166695
Delta1_2004212026	orf167_0037_1 sulfate adenylyltransferase [O.algarvensis Delta1] # COG COG2046(P) # pI 5.17 MW 47367	0	426	47.3	2	2	0.000282228	0.000513003	0.000548979	0.000369492	0.000338859	0.000396745	0.000207888	0.000161208
Delta1_2004212031	orf174_0037_1 Quinone-interacting membrane-bound oxidoreductas e complex subunit C [O.algarvensis Delta1] # COG COG1150(C) # pI 8.68 MW 42816	0.014	385	42.8	1	1	0.000461545	0.000453314	0.000357856	0.000360228	0.000395273	0.000415375	0.000285292	0.000402469
Delta1_2004212032	orf175_0037_1 Quinone-interacting membrane-bound oxidoreductas e complex subunit B [O.algarvensis Delta1] # COG COG1148(C) # pI 4.62 MW 85533	0	777	85.5	1	1	0.000247448	0.000345566	0.000334741	0.000194375	0.000279545	0.000353464	0.000283346	0.000362052
Delta1_2004212033	orf177_0037_1 Quinone-interacting membrane-bound oxidoreductas e complex subunit A [O.algarvensis Delta1] # COG COG1148(C) # pI 5.06 MW 46510	0	425	46.5	2	2	0.000507192	0.000382259	0.000627818	0.00030434	0.000429043	0.000402495	0.00020378	0.000211709
Delta1_2004212034	orf179_0037_1 adenylylsulfate reductase, subunit A [O.algarvensis Delta1] # COG COG1053(C) # pI 5.41 MW 73648	0	659	73.6	10	10	2.19747e-05	9.35255e-05	6.99452e-05	0.000100692	0.000187087	0.000191326	0.000105948	0.000150622
Delta1_2004212035	orf180_0037_1 Adenylylsulfate reductase, alpha subunit [O.algarvensis Delta1] # COG COG4231(C) # pI 4.49 MW 16372	0	147	16.4	3	3	0.000383606	0.000399288	0.000384884	0.000360285	0.000245763	0.000299504	0.000301549	0.000329771
Delta1_2004212067	orf41_0038_1 branched-chain amino acid ABC transporter, perip lasmic substrate binding protein [O.algarvensis Delta1] # COG COG0683(E) # pI 6.62 MW 44798	0	409	44.8	2	2	0.000273621	0.000303794	0.000246133	0.000315392	0.000292166	0.000213632	0.000215091	0.000235221
Delta1_2004212087	orf65_0038_1 hypothetical protein [O.algarvensis Delta1] # COG none # pI 7.79 MW 23939	0.034	211	23.9	0	1	0.000244778	0.000210962	0.000280485	0.000249961	0.000173131	0.000215784	0.000200628	0.000170361
Delta1_2004212116	orf113_0038_1 branched-chain amino acid ABC transporter, perip lasmic branched-chain amino acid-binding protein, [O.algarvensis Delta1] # COG COG0683(E) # pI 5.76 MW 46530	0	423	46.5	1	1	0.0061181	0.0053805	0.00566332	0.00668165	0.0069914	0.00611497	0.0072239	0.00636935
Delta1_2004212200	orf21_0039_4 response regulator receiver domain protein (CheY - [O.algarvensis Delta1] # COG COG2204(T) # pI 6.57 MW 12835	0.03	116	12.8	0	1	0.000696401	0.000825663	0.000680824	0.000586109	0.000566837	0.000682124	0.000743468	0.000692402
Delta1_2004212204	orf25_0039_4 hypothetical protein [O.algarvensis Delta1] # COG none # pI 6.16 MW 20369	0.034	181	20.4	0	1	7.84624e-05	0.000108151	0.000107844	9.80535e-05	9.10921e-05	0.000133912	8.59762e-05	0.000146675
Delta1_2004212234	orf65_0039_4 hypothetical protein [O.algarvensis Delta1] # COG none # pI 5.61 MW 18812	0.034	168	18.8	0	1	0.000592798	0.000473059	0.00057982	0.000351666	0.000327565	0.000372984	0.000550778	0.000283256
Delta1_2004212290	orf140_0039_4 hypothetical protein [O.algarvensis Delta1] # COG none # pI 6.34 MW 45926	0	399	45.9	0	2	0.000631539	0.000415779	0.000502545	0.000558096	0.000573866	0.000347958	0.00039964	0.000237251
Delta1_2004212367	orf37_0040_26 Tetrahydrofolate dehydrogenase/cyclohydrolase [O.algarvensis Delta1] # COG COG0190(H) # pI 7.17 MW 34787	0	323	34.8	1	1	0.000437213	0.000339954	0.000410357	0.000484337	0.000484563	0.000155561	0.000256739	0.000221658
Delta1_2004212394	orf77_0040_26 hypothetical protein [O.algarvensis Delta1] # COG none # pI 6.39 MW 9768	0.012	85	9.8	1	1	0.000299535	0.000165484	0.000238355	0.000196075	0.000188622	0.000156728	0.000212922	0.000133635
Delta1_2004212417	orf116_0040_26 ClpX, ATPase regulatory subunit [O.algarvensis Delta1] # COG COG1219(O) # pI 5.10 MW 45761	0	414	45.7	0	1	8.16113e-05	6.82279e-05	8.04044e-05	8.39499e-05	9.16244e-05	4.75823e-05	7.49481e-05	7.06926e-05
Delta1_2004212475	orf1_0042_6 conserved hypothetical protein [O.algarvensis Delta1] # COG none # pI 5.44 MW 17725	0	159	17.7	1	1	0.000172779	0.000307577	0.000296129	0.000234902	0.000208899	0.000238667	0.000128158	0.000420457
Delta1_2004212558	orf102_0042_6 hypothetical protein [O.algarvensis Delta1] # COG none # pI 5.83 MW 23655	0.034	210	23.6	0	1	0.0004105	0.000428378	0.000364345	0.000356561	0.000341218	0.000438169	0.00041867	0.000462015
Delta1_2004212616	orf179_0042_6 5-methyltetrahydrofolate--homocysteine S-methylt ransferase [O.algarvensis Delta1] # COG COG5012(R) # pI 4.49 MW 21793	0	208	21.8	1	1	0.000530246	0.000592399	0.000520396	0.000364453	0.000364623	0.000504949	0.000404781	0.000657006
Delta1_2004212653	orf32_0043_28 hypothetical protein [O.algarvensis Delta1] # COG none # pI 5.79 MW 20223	0.034	179	20.2	0	1	0.000872923	0.000728265	0.000836709	0.000740241	0.000935477	0.000874459	0.000813039	0.000784527
Delta1_2004212680	orf69_0043_28 hypothetical protein [O.algarvensis Delta1] # COG none # pI 8.25 MW 43964	0.034	389	43.9	0	1	0.000348635	0.000206084	0.00034935	0.000253573	0.000215637	0.000189715	0.000264585	0.000142971
Delta1_2004212690	orf81_0043_28 extracellular solute-binding protein, family 3 [O.algarvensis Delta1] # COG COG0834(E,T) # pI 5.61 MW 36831	0	339	36.8	12	12	0.000272193	0.000127772	0.000216597	0.000110051	0.000117966	9.80194e-05	0.000154393	9.49739e-05
Delta1_2004212699	orf96_0043_28 Dihydroorotate dehydrogenase [O.algarvensis Delta1] # COG COG0167(F) # pI 4.97 MW 36639	0	328	36.6	2	2	0.000187504	0.000211976	0.000223809	0.000115069	0.000161171	0.000178558	0.000113003	0.000191547
Delta1_2004212729	orf135_0043_28 hypothetical protein [O.algarvensis Delta1] # COG none # pI 8.84 MW 41477	0.034	364	41.5	0	1	0.000381789	0.000313633	0.000393163	0.000430007	0.000275774	0.000174149	0.000392511	0.0001865
Delta1_2004212741	orf158_0043_28 acetyl-CoA carboxylase, biotin carboxylase [O.algarvensis Delta1] # COG COG4770(I) # pI 4.84 MW 49436	0.005	453	49.4	0	1	0.000190895	0.000215062	0.000268066	0.000242568	0.000242681	0.000229143	0.000230093	0.000195381
Delta1_2004212754	orf178_0043_28 hypothetical protein [O.algarvensis Delta1] # COG none # pI 6.19 MW 51877	0	456	51.8	0	2	0.000130689	5.39436e-05	0.000107581	0.000101773	8.41129e-05	6.25334e-05	7.06144e-05	2.85131e-05
Delta1_2004212779	orf26_0045_11 Bacterial extracellular solute-binding protein, family 3 [O.algarvensis Delta1] # COG COG0834(E,T) # pI 9.49 MW 33864	0	300	33.8	1	1	0.000306775	0.000445108	0.000321789	0.000191687	0.000301362	0.000409753	0.000823575	0.000220568
Delta1_2004212781	orf32_0045_11 hypothetical protein [O.algarvensis Delta1] # COG none # pI 5.50 MW 19478	0.034	173	19.5	0	1	0.00118345	0.000794158	0.00109155	0.00139971	0.00079266	0.000900126	0.000875326	0.00078707
Delta1_2004212801	orf56_0045_11 ABC-type branched-chain amino acid transport sys tems, periplasmic component [O.algarvensis Delta1] # COG COG0683(E) # pI 5.04 MW 41894	0	389	41.9	6	6	0.000151094	0.000116109	0.00011578	0.000120885	0.000159423	0.000127898	0.000128158	0.000137202
Delta1_2004212876	orf158_0045_11 hypothetical protein [O.algarvensis Delta1] # COG none # pI 5.58 MW 22286	0.034	200	22.3	0	1	0.000166689	0.000211266	0.000140445	0.00021181	0.000105954	0.000176077	0.000165461	0.000217135
Delta1_2004212893	orf185_0045_11 Succinate dehydrogenase or fumarate reductase, f lavoprotein subunit Succinate dehydrogenase, flavoprotein subunit [O.algarvensis Delta1] # COG COG1053(C) # pI 5.39 MW 63597	0	578	63.6	2	2	0.00112807	0.00182947	0.00179532	0.000928999	0.000500463	0.00148514	0.000921095	0.0012951
Delta1_2004212937	orf90_0046_0 conserved hypothetical protein [O.algarvensis Delta1] # COG COG5276(S) # pI 4.74 MW 518497	0.035	4834	518.2	1	1	0.00120543	0.00195492	0.00191843	0.000992702	0.000534781	0.00158698	0.000984256	0.00138391
Delta1_2004212968	orf131_0046_0 hypothetical protein [O.algarvensis Delta1] # COG none # pI 5.47 MW 21735	0.034	195	21.7	0	1	0.000318524	0.000508371	0.000253465	0.000369623	0.000284458	0.00051999	0.00038393	0.000618341
Delta1_2004212981	orf10_0047_11 hypothetical protein [O.algarvensis Delta1] # COG none # pI 4.88 MW 16688	0.034	147	16.7	0	1	0.000213043	0.000180011	0.000249306	0.000172271	0.000246216	0.000235271	0.00031721	0.000198227
Delta1_2004213000	orf31_0047_11 hypothetical protein [O.algarvensis Delta1] # COG none # pI 8.65 MW 36132	0.034	319	36.1	0	1	0.000505764	0.000458642	0.000823215	0.000541755	0.000948514	0.000769364	0.000803587	0.000890915
Delta1_2004213014	orf51_0047_11 Bacterial extracellular solute-binding protein, family 3 [O.algarvensis Delta1] # COG COG0834(E,T) # pI 5.96 MW 30121	0	275	30.1	0	3	0.000129352	8.84778e-05	9.92553e-05	0.000131546	8.62257e-05	4.525e-05	7.79565e-05	8.40344e-05
Delta1_2004213037	orf90_0047_11 Isocitrate lyase and phosphorylmutase [O.algarvensis Delta1] # COG COG2224(C) # pI 4.76 MW 49098	0	446	49.1	1	1	0.000463656	0.000576768	0.000542578	0.000522213	0.000535853	0.000545426	0.0005753	0.000550049
Delta1_2004213127	orf40_0048_4 Twin-arginine translocation pathway signal [O.algarvensis Delta1] # COG COG1653(G) # pI 8.25 MW 48741	0	446	48.7	1	1	0.000194097	0.000209559	0.000308905	0.000358746	0.000280401	0.00018639	0.000165144	0.000144479
Delta1_2004213130	orf43_0048_4 sugar ABC transporter, ATP-binding protein [O.algarvensis Delta1] # COG COG3839(G) # pI 6.33 MW 40307	0.003	363	40.3	0	1	0.000541744	0.000295241	0.000389034	0.000402196	0.000350463	0.000301989	0.000350382	0.000282156
Delta1_2004213160	orf80_0048_4 Bacterial extracellular solute-binding protein, family 3 [O.algarvensis Delta1] # COG COG0834(E,T) # pI 8.94 MW 28727	0	265	28.7	1	1	0.000129863	0.000176175	0.000155007	0.000140264	0.000114815	0.000159001	0.000125223	0.000184873
Delta1_2004213172	orf103_0048_4 Bacterial extracellular solute-binding protein, family 3 [O.algarvensis Delta1] # COG COG0834(E,T) # pI 9.32 MW 30658	0	276	30.6	1	1	0.000277748	0.000357096	0.000306969	0.000287871	0.000318322	0.000403043	0.000334781	0.000353909
Delta1_2004213184	orf122_0048_4 Monomethylamine methyltransferase MtmB [O.algarvensis Delta1] # COG none # pI 5.78 MW 51503	0.027	460	51.5	2	2	0.000955734	0.000549134	0.000897418	0.000619366	0.00050699	0.000624094	0.000414715	0.000544233
Delta1_2004213250	orf66_0049_4 3-oxoadipate enol-lactone hydrolase [O.algarvensis Delta1] # COG COG0596(R) # pI 4.65 MW 28016	0.008	261	28	1	1	0.00116352	0.00157564	0.00145894	0.00124632	0.00110835	0.00120874	0.00114745	0.00122695
Delta1_2004213303	orf147_0049_4 heat shock protein [O.algarvensis Delta1] # COG COG0542(O) # pI 5.35 MW 96007	0.004	860	95.9	0	0	0.00252751	0.00232728	0.00263011	0.0014636	0.00184627	0.00227467	0.00124985	0.00169144
Delta1_2004213378	orf64_0050_10 hypothetical protein [O.algarvensis Delta1] # COG none # pI 5.34 MW 21377	0.034	191	21.4	0	1	0.000236937	0.000204204	0.00013575	0.000158201	0.000148964	0.0001934	0.000148507	8.24518e-05
Delta1_2004213380	orf66_0050_10 TIM-barrel enzyme, possibly a dioxygenase [O.algarvensis Delta1] # COG COG5564(R) # pI 4.86 MW 29247	0	275	29.2	5	5	0.000499021	0.000452527	0.000794189	0.000534532	0.000935867	0.000740591	0.000792873	0.000861097
Delta1_2004213382	orf70_0050_10 TIM-barrel enzyme, possibly a dioxygenase [O.algarvensis Delta1] # COG COG5564(R) # pI 4.80 MW 31294	0	288	31.3	2	2	0.00101722	0.00109166	0.00125604	0.00199761	0.00179179	0.00140292	0.00169116	0.00149804
Delta1_2004213387	orf76_0050_10 TIM-barrel enzyme, possibly a dioxygenase [O.algarvensis Delta1] # COG COG5564(R) # pI 5.49 MW 29377	0	277	29.4	1	1	0.000109977	0.000274259	0.000207846	0.000188976	0.000189064	0.000325411	0.000265119	0.000282683
Delta1_2004213435	orf150_0050_10 antioxidant, AhpC/Tsa family [O.algarvensis Delta1] # COG COG0450(O) # pI 4.89 MW 22136	0	198	22.1	1	3	0.000420917	0.000541166	0.000595456	0.000321454	0.000206745	0.000400836	0.00042279	0.000443864
Delta1_2004213439	orf157_0050_10 hypothetical protein [O.algarvensis Delta1] # COG none # pI 5.99 MW 25630	0.034	225	25.6	0	1	0.00027856	0.000285806	0.000263885	0.000260493	0.000221522	0.000270684	0.000159886	0.000262274
Delta1_2004213455	orf21_0051_23 Aconitate hydratase 1 [O.algarvensis Delta1] # COG COG1048(C) # pI 5.08 MW 100384	0	914	100.3	0	1	0.000135967	0.000124004	0.0001185	0.000146221	0.00015901	9.51283e-05	0.000117062	0.000122897
Delta1_2004213468	orf36_0051_23 Alkyl hydroperoxide reductase/ Thiol specific an tioxidant/ Mal allergen [O.algarvensis Delta1] # COG COG2077(O) # pI 4.70 MW 18519	0	172	18.5	4	4	0.000324658	0.000165811	0.000299681	0.00010201	0.000178601	0.000212001	1.56529e-05	5.13536e-05
Delta1_2004213480	orf55_0051_23 peptidoglycan-associated lipoprotein, [O.algarvensis Delta1] # COG COG2885(M) # pI 5.22 MW 21842	0.002	193	21.8	1	1	0.000530024	0.000368389	0.000571424	0.000402913	0.00028553	0.000446588	0.000226692	0.000378623
Delta1_2004213486	orf64_0051_23 branched-chain amino acid transport system subst rate-binding protein [O.algarvensis Delta1] # COG COG0683(E) # pI 9.45 MW 42973	0	398	42.9	3	3	0.00150862	0.00148565	0.00148144	0.00233227	0.00258562	0.00186021	0.00193447	0.00205627
Delta1_2004213494	orf78_0051_23 hypothetical protein [O.algarvensis Delta1] # COG none # pI 8.43 MW 41889	0.034	369	41.9	0	1	0.00079796	0.00053065	0.00049387	0.000718223	0.000566136	0.000542779	0.000881662	0.00073628
Delta1_2004213637	orf123_0052_13 hypothetical protein [O.algarvensis Delta1] # COG none # pI 6.03 MW 41776	0.034	369	41.7	0	1	0.000303787	0.000329698	0.00020306	0.00023863	0.000262616	0.000267803	0.000278287	0.000278703
Delta1_2004213667	orf9_0053_17 Bacterial extracellular solute-binding protein, family 3 [O.algarvensis Delta1] # COG COG0834(E,T) # pI 8.27 MW 30441	0	277	30.4	1	1	0.000204302	0.000156765	0.00011255	0.000208319	9.26295e-05	0.000102622	0.000132598	0.000124292
Delta1_2004213682	orf30_0053_17 Acyl-CoA synthetases (AMP-forming)/AMP-acid liga ses II [O.algarvensis Delta1] # COG COG0318(I,Q) # pI 4.99 MW 63274	0.003	579	63.2	0	1	0.000509872	0.000406883	0.000514964	0.000442876	0.000558669	0.000416182	0.000283647	0.000279174
Delta1_2004213748	orf134_0053_17 glutamate synthase, large subunit [O.algarvensis Delta1] # COG COG0069(E) # pI 5.91 MW 167069	0	1521	167	1	1	0.000349606	0.000269025	0.000198713	0.000208418	0.000233047	0.000264982	0.000331095	0.000286374
Delta1_2004213820	orf92_0054_7 hypothetical protein [O.algarvensis Delta1] # COG none # pI 5.80 MW 22446	0.034	200	22.4	0	1	0.000474756	0.000473575	0.000393527	0.000543855	0.000602406	0.000548985	0.000572242	0.000469348
Delta1_2004213950	orf144_0056_25 hypothetical protein [O.algarvensis Delta1] # COG none # pI 5.92 MW 25288	0.034	223	25.3	0	1	0.000707536	0.000647653	0.000712055	0.000858193	0.000838151	0.000696428	0.000727406	0.000641873
Delta1_2004213968	orf171_0056_25 cell division protein FtsH [O.algarvensis Delta1] # COG COG0465(O) # pI 5.30 MW 68987	0	620	68.9	0	1	0.000276338	0.000202144	0.000183246	0.000327864	0.000214908	0.000216162	0.00026369	0.000109276
Delta1_2004213995	orf38_0057_32 Bacterial extracellular solute-binding protein, family 5 [O.algarvensis Delta1] # COG COG0747(E) # pI 7.56 MW 58092	0.013	513	58.1	1	1	0.000538235	0.000470423	0.000489485	0.000490742	0.000490971	0.000523017	0.00058697	0.000435819
Delta1_2004214010	orf55_0057_32 Aldehyde ferredoxin oxidoreductase [O.algarvensis Delta1] # COG COG2414(C) # pI 5.20 MW 69294	0	644	69.2	2	2	0.000437258	0.000359841	0.00035882	0.000228088	0.000349004	0.000345758	0.000279992	0.000345822
Delta1_2004214037	orf91_0057_32 hypothetical protein [O.algarvensis Delta1] # COG none # pI 5.65 MW 31725	0	279	31.7	0	2	0.000680483	0.000714516	0.00071249	0.000808831	0.000879574	0.000760081	0.000906551	0.000849767
Delta1_2004214070	orf141_0057_32 Phosphonate-binding periplasmic protein [O.algarvensis Delta1] # COG COG3221(P) # pI 8.52 MW 32502	0	293	32.5	4	4	0.000380986	0.000270249	0.000235798	0.000114305	0.00021832	0.000181405	0.000242365	0.000133919
Delta1_2004214110	orf55_0058_25 sarcosine dehydrogenase [O.algarvensis Delta1] # COG COG0404(E) # pI 5.01 MW 90960	0.001	820	90.9	1	1	0.000268884	0.000181561	0.000213964	0.000132008	0.000172707	0.000177269	0.000186979	0.000212657
Delta1_2004214133	orf94_0058_25 TRAP dicarboxylate transporter- DctP subunit [O.algarvensis Delta1] # COG COG1638(G) # pI 9.38 MW 36552	0	328	36.5	2	2	0.000249719	0.00022917	0.000218584	0.000208418	0.000183984	0.000203832	0.000210697	0.000236999
Delta1_2004214198	orf53_0059_12 glyceraldehyde-3-phosphate dehydrogenase, type I [O.algarvensis Delta1] # COG COG0057(G) # pI 5.25 MW 36333	0	333	36.3	1	1	0.00142079	0.00143217	0.00151737	0.00139507	0.00154264	0.00164802	0.00198293	0.00156724
Delta1_2004214252	orf117_0059_12 Bacterial extracellular solute-binding protein, family 3 [O.algarvensis Delta1] # COG COG0834(E,T) # pI 9.07 MW 35221	0	314	35.2	1	1	0.000284784	0.000358832	0.000238543	0.000279628	0.00025031	0.000269158	0.000234863	0.00024894
Delta1_2004214320	orf59_0060_0 hypothetical protein [O.algarvensis Delta1] # COG none # pI 8.30 MW 37718	0.034	330	37.7	0	1	0.00120975	0.000864829	0.00116321	0.00150956	0.00155978	0.000946311	0.00106324	0.0010963
Delta1_2004214330	orf70_0060_0 protein involved in outer membrane biogenesis [O.algarvensis Delta1] # COG COG2982(M) # pI 8.22 MW 72120	0.012	668	72.1	1	1	0.000679007	0.000588972	0.000740001	0.000956592	0.000580023	0.000698823	0.000942978	0.000782179
Delta1_2004214345	orf91_0060_0 Paraquat-inducible protein B [O.algarvensis Delta1] # COG COG3008(R) # pI 6.04 MW 61631	0.001	559	61.6	1	1	0.000540384	0.000431232	0.000589271	0.000432342	0.000393221	0.00052277	0.000361859	0.000253264
Delta1_2004214452	orf122_0061_24 hypothetical protein [O.algarvensis Delta1] # COG none # pI 5.74 MW 21734	0.034	195	21.7	0	1	0.000165216	0.000263688	0.000139687	0.00011153	0.000121726	0.000177	0.000149356	0.000130667
Delta1_2004214522	orf93_0064_22 TRAP-type uncharacterized transport system, peri plasmic component [O.algarvensis Delta1] # COG COG2358(R) # pI 9.10 MW 35593	0	330	35.6	1	1	0.000142759	0.000170884	0.000208266	0.00019858	0.000233733	0.0001845	0.000200751	0.000235221
Delta1_2004214569	orf22_0065_1 hypothetical protein [O.algarvensis Delta1] # COG none # pI 4.56 MW 15171	0.002	135	15.2	1	1	0.000404693	0.000490404	0.00033396	0.000470953	0.000485897	0.000403736	0.000487792	0.000450464
Delta1_2004214570	orf23_0065_1 Methyltransferase MtaA/CmuA [O.algarvensis Delta1] # COG COG0407(H) # pI 5.30 MW 33519	0	311	33.5	4	4	0.000785173	0.00077576	0.00089257	0.00113808	0.000991695	0.000915566	0.00144213	0.00112368
Delta1_2004214573	orf30_0065_1 Ferredoxin [O.algarvensis Delta1] # COG COG3894(R) # pI 5.19 MW 76231	0	686	76.2	3	3	0.000357425	0.000394933	0.000240663	0.000242969	0.000270091	0.000280527	0.00014913	0.000271811
Delta1_2004214576	orf33_0065_1 Tetrahydromethanopterin S-methyltransferase, Mtr H subunit [O.algarvensis Delta1] # COG COG1962(H) # pI 4.85 MW 35377	0.001	318	35.4	1	1	0.00397821	0.00776954	0.00483178	0.0038034	0.00354807	0.00653714	0.00529984	0.00927335
Delta1_2004214627	orf105_0065_1 Malate dehydrogenase, NAD-dependent [O.algarvensis Delta1] # COG COG0039(C) # pI 5.09 MW 32635	0	310	32.6	2	2	0.000113414	0.000201123	0.000160442	7.42405e-05	4.95168e-05	0.000185148	9.11348e-05	0.000149496
Delta1_2004214668	orf26_0066_1 Bacterial extracellular solute-binding protein, family 5 [O.algarvensis Delta1] # COG COG0747(E) # pI 8.42 MW 58813	0	529	58.8	1	1	0.000234649	0.000199736	0.000186722	0.000215042	0.000230509	0.000242608	0.000188555	0.00023507
Delta1_2004214681	orf40_0066_1 hypothetical protein [O.algarvensis Delta1] # COG none # pI 6.05 MW 20248	0.034	179	20.2	0	1	0.000749431	0.000693742	0.000620212	0.00070643	0.000854	0.000856411	0.000505858	0.000829801
Delta1_2004214716	orf88_0066_1 hypothetical protein [O.algarvensis Delta1] # COG none # pI 5.77 MW 26808	0.034	236	26.8	0	1	0.000299874	0.000119651	0.000367114	0.000237821	0.000271923	0.000254186	0.000125117	7.29743e-05
Delta1_2004214717	orf89_0066_1 Metal-dependent amidase/aminoacylase/carboxypept idase [O.algarvensis Delta1] # COG COG1473(R) # pI 5.70 MW 42984	0.016	395	43	1	1	0.00046573	0.000495543	0.000514727	0.000635138	0.00048293	0.000549108	0.000654923	0.000450193
Delta1_2004214778	orf58_0068_1 iron-sulfur cluster-binding protein [O.algarvensis Delta1] # COG COG2768(R) # pI 5.47 MW 56606	0	504	56.6	9	10	0.00388847	0.00439598	0.00902488	0.00839978	0.00515682	0.00375586	0.00437447	0.00563813
Delta1_2004214788	orf75_0068_1 aldehyde ferredoxin oxidoreductase, tungsten-con taining [O.algarvensis Delta1] # COG COG2414(C) # pI 5.23 MW 60897	0	580	60.9	3	3	0.000137345	0.00017935	0.000178842	0.000134859	0.000171719	0.000183449	0.000180597	0.000207374
Delta1_2004214809	orf105_0068_1 conserved hypothetical protein [O.algarvensis Delta1] # COG COG0389(L) # pI 10.68 MW 56644	0.034	497	56.6	0	1	0.000373535	0.000414726	0.000400627	0.0002392	0.000319082	0.000278385	0.000352359	0.000423869
Delta1_2004214814	orf115_0068_1 haem catalase/peroxidase [O.algarvensis Delta1] # COG COG0376(P) # pI 4.92 MW 80904	0	732	80.9	6	7	7.60033e-05	8.89554e-05	6.04794e-05	8.45778e-05	7.46623e-05	4.96301e-05	6.71805e-05	8.41541e-05
Delta1_2004214852	orf32_0070_10 Heat shock protein Hsp70 [O.algarvensis Delta1] # COG COG0443(O) # pI 5.00 MW 67998	0	633	68	0	0	0.00106325	0.00101819	0.00131143	0.000574204	0.000522247	0.00130182	0.000640792	0.000756823
Delta1_2004214881	orf70_0070_10 TRAP dicarboxylate transporter- DctP subunit [O.algarvensis Delta1] # COG COG1638(G) # pI 8.98 MW 38512	0	340	38.5	0	1	0.000637953	0.000390304	0.000541493	0.000584644	0.000564027	0.000503371	0.000692055	0.000302729
Delta1_2004214922	orf14_0071_34 fructose-bisphosphate aldolase [O.algarvensis Delta1] # COG COG0191(G) # pI 5.00 MW 46668	0	431	46.6	2	2	0.000440442	0.000369051	0.000403053	0.00056221	0.000649006	0.000413437	0.000557426	0.000470259
Delta1_2004214944	orf49_0071_34 protein containing DUF355 [O.algarvensis Delta1] # COG COG1839(S) # pI 5.06 MW 17545	0	160	17.5	2	2	0.000120592	0.000103107	0.000150795	0.000160698	0.000118464	0.000112495	0.000114207	7.49372e-05
Delta1_2004214996	orf9_0072_1 ABC-type branched-chain amino acid transport sys tems, periplasmic component [O.algarvensis Delta1] # COG COG0683(E) # pI 7.66 MW 39457	0	372	39.4	0	4	0.000304216	0.000383317	0.000344007	0.000235823	0.000314577	0.000156831	0.000308786	0.000341906
Delta1_2004215079	orf119_0072_1 branched-chain amino acid ABC transporter, perip lasmic amino acid-binding protein [O.algarvensis Delta1] # COG COG0683(E) # pI 8.11 MW 43077	0	406	43	8	8	0.00121147	0.00069936	0.00094351	0.00141732	0.00146862	0.000967818	0.0010874	0.00108045
Delta1_2004215108	orf43_0074_21 protease/transporter [O.algarvensis Delta1] # COG COG1030(O) # pI 4.98 MW 57050	0.003	524	57	1	1	0.000443172	0.000273798	0.000398156	0.000154408	0.000294916	0.000280056	0.000172314	3.39193e-05
Delta1_2004215134	orf84_0074_21 Twin-arginine translocation pathway signal [O.algarvensis Delta1] # COG COG0243(C) # pI 9.05 MW 96350	0	861	96.3	1	1	0.000216517	0.000308541	0.000196906	0.000121484	0.000379816	0.000302969	0.000279618	0.000440334
Delta1_2004215155	orf115_0074_21 ABC transporter, periplasmic binding protein [O.algarvensis Delta1] # COG COG1840(P) # pI 8.77 MW 38584	0	351	38.6	1	1	0.00049107	0.000541166	0.000539632	0.000665869	0.000735094	0.000706234	0.000901953	0.000591819
Delta1_2004215185	orf33_0075_8 Short-chain dehydrogenase/reductase SDR [O.algarvensis Delta1] # COG COG1028(I,Q,R) # pI 5.40 MW 27396	0	259	27.4	1	1	0.000275722	0.000202427	0.000245734	0.000259902	0.000292526	0.00023406	0.000265871	0.000235511
Delta1_2004215264	orf17_0076_19 hypothetical protein [O.algarvensis Delta1] # COG none # pI 5.47 MW 18015	0.034	158	18	0	1	0.000184297	0.000271516	0.000214341	0.000139201	6.96329e-05	0.000219863	0.000205053	0.000156971
Delta1_2004215302	orf76_0076_19 Basic membrane lipoprotein [O.algarvensis Delta1] # COG COG1744(R) # pI 5.18 MW 34512	0.003	325	34.5	1	1	0.000263687	0.000156122	0.000196291	0.000141985	0.000183831	0.00015969	0.000184548	6.72732e-05
Delta1_2004215329	orf112_0076_19 hypothetical protein [O.algarvensis Delta1] # COG none # pI 5.48 MW 16246	0.034	144	16.2	0	1	0.000680483	0.000780609	0.000846082	0.00104401	0.00104449	0.00121503	0.00112779	0.00127819
Delta1_2004215330	orf113_0076_19 hypothetical protein [O.algarvensis Delta1] # COG none # pI 5.80 MW 35061	0	303	35	0	2	0.000211659	0.000160461	0.000151584	0.000259784	0.000145547	0.000138213	0.000204097	0.000159028
Delta1_2004215371	orf41_0078_17 hypothetical protein [O.algarvensis Delta1] # COG none # pI 5.45 MW 17037	0.034	151	17	0	1	0.000233042	0.00030995	0.000296708	0.000213569	0.000198406	0.000304353	0.000243442	0.000270321
Delta1_2004215422	orf114_0078_17 ABC-type branched-chain amino acid transport sys tems, periplasmic component [O.algarvensis Delta1] # COG COG0683(E) # pI 9.36 MW 46407	0	429	46.4	0	2	0.000238487	0.000317192	0.000303641	0.000218559	0.000203042	0.000311464	0.00024913	0.000276637
Delta1_2004215441	orf19_0079_1 hypothetical protein [O.algarvensis Delta1] # COG none # pI 6.04 MW 36660	0	317	36.6	0	2	0.000870856	0.000905054	0.000789677	0.00111361	0.00131308	0.00094227	0.000854389	0.000640697
Delta1_2004215492	orf85_0079_1 iron-sulfur cluster binding protein [O.algarvensis Delta1] # COG COG2878(C) # pI 4.99 MW 39590	0	353	39.6	0	1	0.000412414	0.000303794	0.000429155	0.000358224	0.000186986	0.000246001	0.000286788	0.000313628
Delta1_2004215577	orf76_0082_38 4Fe-4S ferredoxin, iron-sulfur binding [O.algarvensis Delta1] # COG COG4656(C) # pI 5.20 MW 36256	0.003	315	36.2	0	1	0.000935664	0.00142546	0.0012522	0.00108577	0.00133695	0.00166633	0.0015379	0.00121092
Delta1_2004215580	orf81_0082_38 dissimilatory sulfite reductase, gamma subunit [O.algarvensis Delta1] # COG COG2920(P) # pI 5.12 MW 11961	0	105	12	0	1	0.000415453	0.000285806	0.000330596	0.000210999	0.000154805	0.000327419	0.000345353	0.000339907
Delta1_2004215594	orf98_0082_38 enoyl-CoA hydratase/isomerase family protein [O.algarvensis Delta1] # COG COG1024(I) # pI 5.47 MW 29231	0	268	29.2	0	1	0.000563829	0.000418911	0.000448665	0.000553622	0.000458384	0.000460225	0.000562432	0.000399795
[truncated: 9,060 more rows]
